# Supplementary material for: Precise and systematic survey of the efficacy of multicomponent drugs against functional dyspepsia
Source: Sci Rep. 2019 Jul 24;9:10713. doi: 10.1038/s41598-019-47300-7 (PMC6656888; doi:10.1038/s41598-019-47300-7)
Supplement: Supplementary file 2 — Dataset 1 [file 41598_2019_47300_MOESM2_ESM.xlsx]

## Sheet: Compounds of Poria 
10-Hydroxyacetylbaccatin Vi
20-Hexadecanoylingenol
Adenine
Beta-Amyrin Acetate
Choline
Chrysanthemaxanthin
Dehydroeburicoicacid
Eburicol
Ergosterol
Ergotamine
Hydrangeic Acid
Lauric Aldehyde
O-Acetylpachymic Acid-25-Ol
Pachymic Acid
Pachypodol
P-Hydroxybenzyl Alcohol
Pinidine
Poricoic Acid B
Porphyroxine
Turanose
Undecan-2-Ol

## Sheet: Codonopsis radix
Xylose
Vanillic Acid
Tert-Butylbenzene
Tartaric Acid
Taraxerone
Taraxerol
Tangshenoside Ii
Tangshenoside I
Syringin
Syringaldehyde
Stigmasteryl Ferulate
Stigmasterol
Stigmasta-5,22-Dien-3-One
Stearic Acid
Spinoside A
Ricinine
Ribose
Rhamnose
Pyridine
Phenylic Acid
Phenylalanine
Perlolyrine
Pentadecanoic Acid
Palmitic Acid
Octanol
Octadecanol
Octadecanoic Acid
Octadecane
N-Pentadecane
Nonadecanoic Acid
Nona-2,4-Dienal
N-Octadecane
N-Nonanol
N-Nonadecane
Nicotinic Acid
Nicotine
N-Butyl Allophanate
Myristicin
Methyl Tetradecanoate
Methyl Stearate
Methyl Pentadecanoate
Methyl Palmitate
Methyl Octadecanoate
Methyl Octadecadienoate
Methyl Myristate
Methyl Caprylate
Methionine Sulfoxide
Methionine
Menthyl Acetate
Mannose
Lauric Aldehyde
Inulin
Hexanoic Acid
Heptadecane
Hentriacontane
Heneicosanic Acid
Heneicosane
Guaijaverin
Glycitein
Glycine
Furanodiene
Frutinone A
Fructose
Fritillaziebinol
Friedelin
Friedelan-3-One
Ethyl-P-Digallate
Ethyl-Alpha-D-Fructofuranoside
Ethyl Palmitate
Ethyl Caprylate
Encecalin
Eicosane
Docosane
Coelogin
Codonopsine
Chrysanthemaxanthin
Choline
Caprylic Acid
Butyl-Cyclohexane
Borneol
Beta-Pinene
Beta-Curcumene
Azelaic Acid
Atractylenolide Iii
Atractylenolide Ii
Alpha-Spinasterol-Beta-D-Glucoside
Alpha-Spinasterol
Alpha-Pinene
Alpha-Curcumene
8alpha-Methoxyfuranodiene
6,6'-Dimethoxygossypol
5-Methoxymethyl Furfural
5-Methoxyfuraldehyde
5alpha-Stigmastan-3,6-Dione
4-Methylsulfinyl Butyl Isothiocyanate
3-Methylcarbazole
3-Methyl-3-Hexanol
20-Hexadecanoylingenol
2,4-Nonadienal
2,4,4-Trimethyl-1-Pentene
1-Peroxyferolide
1-Pentadecene
1-Heptadecanol
13-Methyl Pentadecanoic Acid
12-O-Nicotinoylisolineolone
11-Hydroxyrankinidine
1,22-Docosanediol

## Sheet: Atractylodis macrocephalae
12(Alpha-Methyl Butyryl)-14-Acetyl-2e,8z,10e-Atractylentriol
14(Alpha-Methyl Butyryl)-2e,8z,10e-Atractylentriol
4-Ethoxycarbonyl-2-Quinolone
Atractylenolide I
Atractylenolide Iii
Atractylodin
Atractylon
Atractylone
Beta-Eudesmol
Hinesol
Jurubine

## Sheet: Crataegi fructus
1,1,3-Trimethylcyclopentane
1,2,3-Trimethylbenzene
1,2-Dimethylbenzene
1,3,5-Trimethylcyclohexane
12-Oxoarundoin
1-Ethyl-2-Methylbenzene
1-Ethyl-4,8-Dimethoxy-Beta-Carboline
2,3,4-Trimethylhexane
2,3-Dimethylheptane
20-Hexadecanoylingenol
2-Heptanol
2-Methylcyclopentanone
2-Methylheptane
3,4,4-Trimethyl-2-Hexene
3,5-Dimethylbutylbenzene
3,7,11-Trimethyldodeca-1,7,10-Trien-3-Ol-9-One
3-Ethyl-2,3-Dimethyl-Pentane
3-Methyl-1,2-Cyclopentanediol
3-Methylhexane
3-Methylhistidin
4-(1,5-Dimethyl-1,4-Hexadienyl)-1-Methyl-Cyclohexene
4-Methylcyclohexanone
4-Methylnonane
5-Ethyl-2-Methylheptane
Acetylcholine
Amygdalin
Butyl-Cyclohexane
Caffeic Acid Dimethyl Ether
Caffeicacid
Chlorogenin
Citronellal
Decane
Dimethyl Camphorate
Dimethyl Disulfide
Epicatechin
Eriodictyol-7,3-Diglucoside
Ethyl N-Docosanoylanthranilate
Ethylcyclohexane
Ethylnotopterol
Gamma-Decanolactone
Heptane
Hyperin
Linoleyl Acetate
Methyl Benzyl Ether
Methylbenzene
Methylcyclohexane
Methylheptenone
Propenyl Propyl Disulfide
Propylcyclohexane
Proscillaridin A
Rutin
Ruvoside
Stearin
Suchilactone
Ursolicacid
Vitexin
Vitexin-7-Glucoside

## Sheet: Nelumbinis semen
Anonaine
Armepavine
Catechol
Catharanthamine
Higenamine
Hildecarpin
Isoliensinine
Liensinine
Lignoceric Acid
Liriodenine
Neferine
Norathyriol
Norobtusifolin
Nuciferine
Nudicauline
Oxyacanthine
Pronuciferine
Propanethial S-Oxide

## Sheet: Citri reticulatae
3-Carene
Alpha-Pinene
Alpha-Terpineol
Benzyl Alcohol
Beta-Myrcene
Beta-Pinene
Capraldehyde
Caryophyllene
Cis-Geraniol
Citral
Citronellal
Cryptoxanthin
Decanal
Dodecanal
Elemene
Gamma-Terpinene
Hesperidin
Hesperidin Methyl Chalcone
Lauric Acid
Limonene
Linalool
Narirutin
Neohesperidin
Neral
Nerol
N-Methyltyramine
Ocimene
Octanol
Palmitic Acid
P-Cymene
Perillaldehyde
Tangeretin
Terpinolene
Thymol
Undecanal

## Sheet: related effector molecules
No.	Effector molecules	Ref.
1	motilin	Sanger GJ, Furness JB.Ghrelin and motilin receptors as drug targets for gastrointestinal disorders.Nat Rev Gastroenterol Hepatol. 2016;13(1):38-48.
2	gastrin	Fourmy D, Gigoux V, Reubi JC.Gastrin in gastrointestinal diseases.Gastroenterology. 2011;141(3):814-818.e1-3.
3	somatostatin (SS)	Masclee AA, Jansen JB, Lamers CB.Evaluation of somatostatin and the somatostatin analogue octreotide as therapeutic agents in gastrointestinal disorders.Neth J Med. 1991;39(5-6):356-65.
4	acetylcholine	Chu KM, Cho CH, Shin VY.Nicotine and gastrointestinal disorders: its role in ulceration and cancer development.Curr Pharm Des. 2013;19(1):5-10.
5	H+-K+-ATPase	von Rosenvinge EC, Raufman JP.Gastrointestinal peptides and regulation of gastric acid secretion.Curr Opin Endocrinol Diabetes Obes. 2010;17(1):40-3.
6	amylase	Waller SL, Ralston AJ.The hourly rate of urinary amylase excretion, serum amylase, and serum lipase. II. Patients with gastrointestinal and pancreatic disorders.Gut. 1971;12(11):884-90.
7	nitric oxide synthase (NOS)	Barrachina MD, Panés J, Esplugues JV.Role of nitric oxide in gastrointestinal inflammatory and ulcerative diseases: perspective for drugs development.Curr Pharm Des. 2001;7(1):31-48.
8	calcitonin gene-related peptide (CGRP)	Eysselein VE, Reinshagen M, Cominelli F, Sternini C, Davis W, Patel A, Nast CC, Bernstein D, Anderson K, Khan H, et al.Calcitonin gene-related peptide and substance P decrease in the rabbit colon during colitis. A time study.Gastroenterology. 1991;101(5):1211-9.
9	vasoactive intestinal peptide (VIP)	Said SI.Vasoactive intestinal peptide in the gut. Physiology and pathology.Acta Gastroenterol Belg. 1982;45(7-8):310-3.
10	ghrelin	Sanger GJ, Furness JB.Ghrelin and motilin receptors as drug targets for gastrointestinal disorders.Nat Rev Gastroenterol Hepatol. 2016;13(1):38-48.
11	substance P	Dömötör A, Peidl Z, Vincze A, Hunyady B, Szolcsányi J, Kereskay L, Szekeres G, Mózsik G.Immunohistochemical distribution of vanilloid receptor, calcitonin-gene related peptide and substance P in gastrointestinal mucosa of patients with different gastrointestinal disorders.Inflammopharmacology. 2005;13(1-3):161-77.
12	serum calcium	Kopic S, Geibel JP.Gastric acid, calcium absorption, and their impact on bone health.Physiol Rev. 2013;93(1):189-268.
13	sodium-glucose cotransporter 1 (SGLT1)	Cardani D, Sardi C, La Ferla B, D'Orazio G, Sommariva M, Marcucci F, Olivero D, Tagliabue E, Koepsell H, Nicotra F, Balsari A, Rumio C.Sodium glucose cotransporter 1 ligand BLF501 as a novel tool for management of gastrointestinal mucositis.Mol Cancer. 2014;13:23.
14	occludin	Chen Y, Zhang HS, Fong GH, Xi QL, Wu GH, Bai CG, Ling ZQ, Fan L, Xu YM, Qin YQ, Yuan TL, Sun H, Fang J.PHD3 Stabilizes the Tight Junction Protein Occludin and Protects Intestinal Epithelial Barrier Function.J Biol Chem. 2015;290(33):20580-9.
15	TNF-a	Zhou Z, Dai C, Liu WX.Anti-TNF-A therapy about infliximab and adalimamab for the effectiveness in ulcerative colitis compared with conventional therapy: a meta-analysis.Hepatogastroenterology. 2015;62(138):309-18.
16	IL-10	Beckett CG, Dell'Olio D, Kontakou M, Przemioslo RT, Rosen-Bronson S, Ciclitira PJ.Analysis of interleukin-4 and interleukin-10 and their association with the lymphocytic infiltrate in the small intestine of patients with coeliac disease.Gut. 1996;39(6):818-23.
17	5-HT	Crowell MD, Shetzline MA, Moses PL, Mawe GM, Talley NJ.Enterochromaffin cells and 5-HT signaling in the pathophysiology of disorders of gastrointestinal function.Curr Opin Investig Drugs. 2004;5(1):55-60.
18	PI-3K/Akt	Mettler SE, Ghayouri S, Christensen GP, Forte JG.Modulatory role of phosphoinositide 3-kinase in gastric acid secretion.Am J Physiol Gastrointest Liver Physiol. 2007;293(3):G532-43.
19	Th1/2	Ishikawa M, Nishioka M, Hanaki N, Miyauchi T, Kashiwagi Y, Miki H.Colorectal resection by a minilaparotomy approach vs. conventional operation for colon cancer. Results of a prospective randomized trial.Hepatogastroenterology. 2007;54(79):1970-5.
20	aquaporin 3/4(AQP3/4)	Zhi X, Tao J, Li Z, Jiang B, Feng J, Yang L, Xu H, Xu Z.MiR-874 promotes intestinal barrier dysfunction through targeting AQP3 following intestinal ischemic injury.FEBS Lett. 2014;588(5):757-63.
21	glucose transporter 2 (GLUT2)	Nguyen NQ, Debreceni TL, Bambrick JE, Chia B, Deane AM, Wittert G, Rayner CK, Horowitz M, Young RL.Upregulation of intestinal glucose transporters after Roux-en-Y gastric bypass to prevent carbohydrate malabsorption.Obesity (Silver Spring). 2014;22(10):2164-71.
22	CD3+、CD4+、CD8+	Fukudo S, Kuwano H, Miwa H.Management and pathophysiology of functional gastrointestinal disorders.Digestion. 2012;85(2):85-9.
23	trefoil factor 1 (TFF1)	Aamann L, Vestergaard EM, Grønbæk H.Trefoil factors in inflammatory bowel disease.World J Gastroenterol. 2014;20(12):3223-30.
24	lactate	Beer KA, Syring RS, Drobatz KJ.Evaluation of plasma lactate concentration and base excess at the time of hospital admission as predictors of gastric necrosis and outcome and correlation between those variables in dogs with gastric dilatation-volvulus: 78 cases (2004-2009).J Am Vet Med Assoc. 2013;242(1):54-8.
25	D-xylose	Craig RM, Ehrenpreis ED.D-xylose testing.J Clin Gastroenterol. 1999;29(2):143-50.

## Sheet: pathway
Pathway/effector molecules	Genes
motilin pathway	MLN	MLNR
H+-K+-ATPase	ATP4A	ATP12A	ATP4B
PI3K-AKT pathway	EGF	FGF1	FGF2	FGF3	FGF4	FGF17	FGF6	FGF7	FGF8	FGF9	FGF10	FGF11	FGF12	FGF13	FGF14	FGF16	FGF5	FGF18	FGF19	FGF20	FGF21	FGF22	FGF23	NGF	INS	IGF1	PDGFA	PDGFB	PDGFC	PDGFD	CSF1	KITLG	VEGFA	VEGFB	PGF	VEGFC	VEGFD	HGF	ANGPT1	ANGPT2	ANGPT4	EFNA1	EFNA2	EFNA3	EFNA4	EFNA5	EGFR	FGFR1	FGFR2
amylase	AMY1A	AMY1B	AMY1C
NOS	NOS1	NOS2	NOS3
CGRP	CALCA
VIP	VIP
ghrelin	GHRL	GHSR
calcium absorption	PTH1R	GNAS	ADCY6	ADCY9	PRKACA	PRKACB	PRKACG	VDR	ESR1	TRPV5	KL	DNM1	DNM2	DNM3	AP2A2	AP2A1	AP2B1	AP2M1	AP2S1	CLTA	CLTB	CLTC	CLTCL1	RAB11A	CALB1	ATP1A1	ATP1A2	ATP1A3	ATP1A4	ATP1B4	ATP1B1	ATP1B2	ATP1B3	FXYD2	KLK2	KLK1	BDKRB2	GNAQ	PLCB1	PLCB2	PLCB3	PLCB4	PRKCA	PRKCB	PRKCG	ATP2B1	SLC8A1
calcium signaling pathway	SLC8A1	SLC8A2	SLC8A3	ATP2B1	ATP2B3	ATP2B4	ATP2B2	CHRM1	CHRM3	CHRM5	ADORA2A	ADORA2B	ADRB1	ADRB2	ADRB3	DRD1	DRD5	HRH2	HTR4	HTR5A	HTR6	HTR7	GNAS	GNAL	ADCY1	ADCY2	ADCY3	ADCY4	ADCY7	ADCY8	ADCY9	PRKACA	PRKACB	PRKACG	PLN	ATP2A1	ATP2A3	ATP2A2	STIM1	STIM2	ORAI1	ORAI2	ORAI3	CACNA1C	CACNA1D	CACNA1F	CACNA1S	CACNA1A	CACNA1B
substance P	TAC1	PTGER4	ECE1
SGLT1	SLC5A1
occludin	OCLN
TH cytokines	HTR1A	HTR2A	HTR3A	HTR2B	HTR1B	HTR4	HTR2C	HTR5A	HTR1D	HTR7	HTR3B	HTR1F	HTR6	HTR1E	HTR3C	HTR3E	HTR3D	IL2	IFNG	LT	IL3	TNF	TNF	IL3	GM-CSF	IL4	IL5	IL6	IL10	IL13
AQP	AQP
GLUT2	SLC2A2
humoral immunity	MICA	MICB	PVR	DLG1	DUSP22	TRAF2	GATA3	SLAMF1	TNFSF4	NCR3	HMGB1	HLA-E	IL4	CD8A	BTN3A3	IL1B	FOXP3	CD55	HFE	PPP3CB	STX7	BTN3A2	RAB27A	B2M	KDM5D	FZD5	MYO1G	FADD	IFNA2	IFNB1	AGER	NECTIN2	SPN	TRPM4	RAET1E	PTPRC	RSAD2	CTSH	XCL1	GNL1	IL20RB	CLEC4G	IL31RA	P2RX7	TRAF6	IL7R	PRKCZ	CTSC	ZP3
TFF1	TFF1
gastrin	GAST	GRP	GRPR
lactate metabolic process	TIGAR	HIF1A	LDHB	HAGH	PER2	LDHC	LDHA	MTCH2	PNKD	D2HGDH	PARK7	ACTN3	PFKFB2
lactate biosynthetic process	PER2	LDHC	PARK7
lactate oxidation	LDHC	D2HGDH
somatostatin	SST	SSTR2	SSTR1	SSTR3	SSTR4	SSTR5
D-xylose catabolic process	DHDH
D-xylose metabolic process	DCXR	XYLB	DHDH
glycerophospholipid metabolism	GPD1L	GPD1	GPD2	GPAM	GPAT2	GPAT4	GPAT3	AGPAT1	AGPAT2	AGPAT5	LCLAT1	MBOAT1	MBOAT2	AGPAT3	AGPAT4	GNPAT	ADPRM	PLPP1	PLPP3	PLPP2	LPIN1	LPIN3	LPIN2	DGKZ	DGKD	DGKI	DGKA	DGKE	DGKB	DGKH	DGKG	DGKQ	DGKK	CHPT1	CEPT1	PLD1	PLD2	PLD3	PLD4	LCAT	PLA2G10	PLA2G2D	PLA2G2E	PLA2G3	PLA2G2F	PLA2G12A	PLA2G12B	PLA2G1B	PLA2G5
gastric acid secretion	CHRM3	GAST	CCKBR	GNAQ	PLCB1	PLCB2	PLCB3	PLCB4	PRKCA	PRKCB	PRKCG	EZR	ITPR1	ITPR2	ITPR3	CALML3	CALM2	CALM3	CALM1	CALML6	CALML5	CALML4	CAMK2A	CAMK2D	CAMK2B	CAMK2G	MYLK	MYLK2	MYLK3	MYLK4	HRH2	GNAS	ADCY1	ADCY2	ADCY3	ADCY4	ADCY5	ADCY6	ADCY7	ADCY8	ADCY9	SST	SSTR2	GNAI1	GNAI3	GNAI2	PRKACA	PRKACB	PRKACG
cholinergic synapse	CHAT	ACHE	SLC18A3	CHRM1	CHRM3	CHRM5	GNAQ	GNA11	PLCB1	PLCB2	PLCB3	PLCB4	ITPR1	ITPR2	ITPR3	PRKCA	PRKCB	PRKCG	KCNQ1	KCNQ2	KCNQ3	KCNQ4	KCNQ5	KCNJ2	KCNJ12	KCNJ4	KCNJ14	CHRM2	CHRM4	GNAI1	GNAI3	GNAI2	GNAO1	GNB1	GNB2	GNB3	GNB4	GNB5	GNG2	GNG3	GNG4	GNG5	GNG7	GNG8	GNG10	GNG11	GNG12	GNG13	GNGT1
salivary secretion	ADRB1	ADRB2	ADRB3	GNAS	ADCY1	ADCY2	ADCY3	ADCY4	ADCY5	ADCY6	ADCY7	ADCY8	ADCY9	PRKACA	PRKACB	PRKACG	VAMP2	ADRA1A	ADRA1B	ADRA1D	CHRM3	GNAQ	PLCB1	PLCB2	PLCB3	PLCB4	PRKCA	PRKCB	PRKCG	ITPR1	ITPR2	ITPR3	RYR3	CALML3	CALM2	CALM3	CALM1	CALML6	CALML5	CALML4	NOS1	GUCY1A2	GUCY1A3	GUCY1B3	PRKG1	PRKG2	CD38	BST1	BEST2
insulin secretion	SLC2A1	SLC2A2	GCK	TRPM4	ATP1A1	ATP1A2	ATP1A3	ATP1A4	ATP1B4	ATP1B1	ATP1B2	ATP1B3	FXYD2	ABCC8	KCNJ11	CACNA1C	CACNA1D	CACNA1F	CACNA1S	CAMK2A	CAMK2D	CAMK2B	CAMK2G	KCNMA1	KCNU1	KCNMB1	KCNMB2	KCNMB3	KCNMB4	KCNN1	KCNN2	KCNN3	KCNN4	GCG	GLP1R	GIP	GPR119	ADCYAP1	ADCYAP1R1	GNAS	ADCY1	ADCY2	ADCY3	ADCY4	ADCY5	ADCY6	ADCY7	ADCY8	ADCY9
bile secretion	EPHX1	SLCO1A2	SLCO1B3	SLCO1B1	SLCO1B7	SLC10A1	SLC22A7	SLC22A8	SLC22A1	HMGCR	SCARB1	LDLR	NCEH1	CYP7A1	NR1H4	RXRA	NR0B2	SULT2A1	SLC27A5	BAAT	AQP9	AQP8	ABCG5	ABCG8	ABCB11	ABCC2	ABCG2	CA2	SLC4A2	ABCB1	ABCB4	SLC9A1	SLC4A5	ABCC3	ABCC4	SLC51A	SLC51B	KCNN2	ATP1A1	ATP1A2	ATP1A3	ATP1A4	ATP1B4	ATP1B1	ATP1B2	ATP1B3	FXYD2	SCTR	GNAS
[truncated: 293 more columns]
