# Supplementary material for: Precise and systematic survey of the efficacy of multicomponent drugs against functional dyspepsia
Source: Sci Rep. 2019 Jul 24;9:10713. doi: 10.1038/s41598-019-47300-7 (PMC6656888; doi:10.1038/s41598-019-47300-7)
Supplement: Supplementary file 3 — Dataset 3 [file 41598_2019_47300_MOESM3_ESM.xlsx]

## Sheet: Identified Proteins
protein IDs	GENE SYMBOL	PROTEIN DESCRIPTION	normalized iBAQ value
			control 1	control 2	control 3	control 4	control 5	control 6	model 1	model 2	model 3	model 4	model 5	model 6	XEFP Medium Dose 1	XEFP Medium Dose 2	XEFP Medium Dose 3	XEFP Medium Dose 4	XEFP Medium Dose 5	XEFP Medium Dose 6	XEFP High Dose 1	XEFP High Dose 2	XEFP High Dose 3	XEFP High Dose 4	XEFP High Dose 5	XEFP High Dose 6
XP_017455670.1	March1	PREDICTED: E3 ubiquitin-protein ligase MARCH1 isoform X7	0.01	0.01	0.01	0.01	1.81	0.01	0.01	0.01	0.01	0.01	0.01	0.01	0.01	0.01	0.01	0.01	0.01	0.01	0.01	0.01	0.01	0.01	0.01	0.01
XP_017454147.1	Marc2	PREDICTED: mitochondrial amidoxime reducing component 2 isoform X1	4.66	6.59	5.92	6.57	6.44	6.86	4.47	2.3	4.88	5.02	5.73	5.59	4.55	4.79	4.38	7.75	4.74	3.66	2.83	1.72	3.6	3.23	3.19	5.45
XP_006245576.1	Sept2	PREDICTED: septin-2 isoform X1	16.95	24.57	31.36	32.16	30.33	34.55	36.67	39.64	31.97	39.92	41.97	39.74	30.78	30.19	29.44	30.14	33.47	38.75	37.55	34.35	36.82	37.59	29.92	29.77
NP_001166900.1	Sept6	septin-6	6.39	8.81	8.14	7.69	12.03	7.56	10.27	10.15	6.51	13.16	10.92	7.47	9.73	7.67	6.25	7.85	6.88	7.82	8.49	5.79	9.84	10.72	6.88	8.06
NP_072138.2	Sept7	septin-7 isoform a	21.39	22.22	19.92	22.18	26.02	20.03	27.1	21.18	23.79	25.66	22.19	25.33	26.68	19.33	26.36	22.85	26.12	24.48	25.49	27.06	35.19	24.58	25.55	26.31
NP_001100472.1	Sept8	septin-8	2.49	2.28	2.99	3.45	2.86	2.78	3.12	4.58	3.26	4.14	2.93	2.59	2.33	3.5	1.16	4.13	2.64	3.23	2.64	5.01	5.46	2.54	2.87	1.33
NP_789826.2	Sept9	septin-9 isoform 2	4	5.52	5.45	6.15	5.26	4.96	6.38	4.87	6.1	7.16	5.37	6.69	6.35	5.72	6.1	6.7	5.87	5.24	6.24	8.49	8.49	6.63	6.96	5.63
NP_001100678.1	Sept11	septin-11	5.94	6.98	7.95	5.74	5.37	5.46	6.83	9.57	8.49	9.91	8.47	4.51	6.66	5.48	7.16	5.45	7.33	5.09	7.77	8.99	7.56	6.88	6.98	7.72
NP_579831.2	Selenof	selenoprotein F precursor	0.01	0.01	0.44	3.98	3.78	4.46	0.01	0.01	2.94	0.01	3.68	2.51	2.94	0.01	0.01	4.15	0.48	0.71	0.51	3.46	0.2	5.71	0.01	3.8
XP_008764810.1	A4gnt	PREDICTED: alpha-1,4-N-acetylglucosaminyltransferase	0.01	0.93	0.01	0.31	0.27	0.01	0.51	0.41	0.01	0.47	0.35	0.01	0.01	0.01	0.01	0.01	0.01	0.18	0.94	0.01	0.44	0.01	0.3	0.01
NP_075592.1	Aacs	acetoacetyl-CoA synthetase	0.21	0.15	0.01	0.01	0.21	0.01	0.11	0.23	0.23	0.01	0.01	0.01	0.13	0.1	0.01	0.01	0.01	0.54	0.4	0.27	0.55	0.26	0.01	0.39
XP_017448308.1	Aak1	PREDICTED: AP2-associated protein kinase 1 isoform X2	1.25	0.99	1.16	0.87	0.69	0.78	0.83	0.43	1.32	0.86	1.53	1.24	1.13	1.69	0.92	0.76	0.87	0.9	0.68	0.22	0.63	1.38	0.99	0.84
XP_017444863.1	Aamdc	PREDICTED: mth938 domain-containing protein isoform X1	0.09	0.66	0.01	0.13	0.64	0.78	0.01	0.68	0.01	0.01	0.01	0.01	0.16	0.01	0.01	0.01	0.01	0.01	0.72	0.01	0.01	0.21	0.01	0.17
XP_006245231.1	Aamp	PREDICTED: angio-associated migratory cell protein isoform X3	0.01	0.23	0.47	0.01	0.22	0.2	0.14	0.01	0.21	0.01	0.19	0.19	0.01	0.18	0.18	0.01	0.15	0.19	0.19	0.23	0.24	0.18	0.21	0.2
XP_006255645.1	Aars	PREDICTED: alanine--tRNA ligase, cytoplasmic isoform X1	5.25	5.51	6.41	6.24	5.52	6.37	4.27	3.71	3.97	4.53	6.24	2.61	4.99	4.41	4.5	5.5	5.05	4.22	4.77	3.4	3.19	6.46	2.52	4.68
XP_006244577.1	Aars2	PREDICTED: alanine--tRNA ligase, mitochondrial isoform X2	0.01	0.01	0.01	0.09	0.01	0.06	0.05	0.01	0.01	0.01	0.01	0.01	0.01	0.01	0.01	0.01	0.01	0.01	0.01	0.01	0.01	0.01	0.01	0.01
NP_001029281.1	Aarsd1	alanyl-tRNA editing protein Aarsd1	0.7	0.71	0.79	0.67	0.92	0.6	0.96	0.59	0.88	0.37	0.48	1.17	1.74	1.14	0.9	0.91	1	1.04	0.93	0.53	0.89	0.78	0.88	1
NP_001100268.2	Aasdhppt	L-aminoadipate-semialdehyde dehydrogenase-phosphopantetheinyl transferase	0.01	0.01	0.22	0.35	0.01	0.1	0.01	0.01	0.17	0.35	0.01	0.17	0.35	0.01	0.1	0.01	0.01	0.01	0.01	0.01	0.06	0.35	0.01	0.1
XP_006247673.1	Abca8a	PREDICTED: ATP-binding cassette sub-family A member 8-A isoform X1	0.09	0.01	0.01	0.01	0.04	0.13	0.04	0.07	0.06	0.08	0.01	0.1	0.01	0.04	0.01	0.01	0.07	0.01	0.06	0.01	0.01	0.19	0.01	0.05
NP_001012166.1	Abcb10	ATP-binding cassette sub-family B member 10, mitochondrial	0.1	0.08	0.01	0.08	0.1	0.01	0.24	0.1	0.07	0.4	0.01	0.01	0.01	0.11	0.11	0.09	0.08	0.08	0.05	0.01	0.01	0.01	0.01	0.01
NP_542149.1	Abcb6	ATP-binding cassette sub-family B member 6, mitochondrial	0.34	0.07	0.08	0.19	0.21	0.33	0.01	0.12	0.07	0.01	0.3	0.16	0.18	0.11	0.05	0.08	0.06	0.49	0.17	0.01	0.01	0.01	0.29	0.06
NP_997683.1	Abcb7	ATP-binding cassette sub-family B member 7, mitochondrial	0.3	0.46	0.61	0.18	0.97	0.15	0.97	0.32	0.59	1.19	0.52	0.25	0.61	0.4	0.08	0.44	0.51	0.26	0.12	0.01	0.42	0.59	0.14	0.28
XP_006236008.1	Abcb8	PREDICTED: ATP-binding cassette sub-family B member 8, mitochondrial isoform X1	0.01	0.26	0.45	1.01	0.77	0.49	1	0.23	0.12	1.26	1.11	1.1	0.45	0.56	0.47	1.11	0.01	0.75	0.41	0.06	0.51	0.37	0.08	0.75
NP_071617.2	Abcc1	multidrug resistance-associated protein 1	0.15	0.16	0.15	0.23	0.1	0.14	0.08	0.08	0.31	0.47	0.09	0.27	0.23	0.26	0.21	0.16	0.17	0.15	0.29	0.01	0.15	0.27	0.16	0.32
XP_017452456.1	Abcc3	PREDICTED: canalicular multispecific organic anion transporter 2 isoform X1	0.01	0.01	0.01	0.01	0.01	0.01	0.1	0.01	0.01	0.01	0.01	0.01	0.01	0.01	0.01	0.01	0.01	0.05	0.05	0.01	0.04	0.01	0.01	0.01
NP_036936.1	Abcd3	ATP-binding cassette sub-family D member 3	0.66	1.47	2.22	3.37	2.63	1.23	3.79	1.55	2.02	4.27	2.02	2.09	0.98	2.06	1.26	2.3	2.35	2.24	2.58	3.08	1.83	1.43	1.36	3.95
XP_006255469.1	Abce1	PREDICTED: ATP-binding cassette sub-family E member 1 isoform X1	3.18	2.46	1.9	4	1.51	2.39	1.17	1.67	2.79	2.22	2.72	1.19	1.9	3.76	2.69	3.37	1.56	2.02	2.27	2.39	2.59	2.24	2.06	2.15
NP_001103353.1	Abcf1	ATP-binding cassette sub-family F member 1	2.54	1.82	2.14	3	1.88	2.41	1.47	1.37	0.8	0.75	1.07	0.58	1.79	2.18	1.75	2.57	2.14	2.67	1.03	1.39	1.27	2.57	1	2.52
XP_006235994.1	Abcf2	PREDICTED: ATP-binding cassette sub-family F member 2 isoform X2	0.38	0.39	0.41	0.01	0.22	0.29	0.23	0.25	0.31	0.01	0.12	0.16	0.13	0.3	0.13	0.44	0.23	0.37	0.38	0.1	0.53	0.44	0.11	0.12
NP_001011896.1	Abcf3	ATP-binding cassette sub-family F member 3	0.07	0.01	0.08	0.32	0.14	0.01	0.01	0.03	0.01	0.16	0.13	0.01	0.01	0.09	0.01	0.01	0.06	0.32	0.09	0.01	0.01	0.05	0.09	0.07
NP_001258109.1	Abhd11	protein ABHD11	0.01	1.29	0.01	0.91	0.39	0.01	0.01	0.74	0.62	2.02	0.01	0.56	1.3	0.01	0.37	0.99	0.91	0.01	0.4	0.01	0.01	0.01	0.44	1.78
NP_001019485.1	Abhd12	monoacylglycerol lipase ABHD12	2.15	3.6	5.49	6.87	4.14	4.31	5.65	3.9	7.62	7.72	5.83	3.99	2.69	4.16	3.21	4.03	4.69	3.82	3.25	0.71	1.73	3.21	2.92	4.82
XP_006243786.1	Abhd14b	PREDICTED: protein ABHD14B isoform X1	32.4	34.97	37.15	39.89	25.36	28.15	32.95	27.7	26.53	34.59	31.09	33.25	32.61	31.48	23.63	36.94	35.04	18.03	25.22	16.39	24.71	33.1	22.88	27.95
NP_997696.1	Abhd16a	protein ABHD16A	0.21	0.26	0.01	0.01	0.01	0.01	0.16	0.18	0.01	0.4	0.2	0.01	0.57	0.2	0.29	0.01	0.01	0.01	0.2	0.01	0.01	0.25	0.23	0.01
XP_006252058.1	Abhd4	PREDICTED: protein ABHD4 isoform X1	0.01	0.01	0.01	0.01	0.12	0.13	0.13	0.01	0.01	0.01	0.17	0.01	0.01	0.01	0.01	0.01	0.01	0.01	0.01	0.01	0.01	0.01	0.01	0.01
XP_017451193.1	Abhd5	PREDICTED: 1-acylglycerol-3-phosphate O-acyltransferase ABHD5 isoform X2	0.01	0.35	0.49	0.01	0.01	0.01	0.3	0.24	0.49	0.57	0.62	0.44	0.46	0.42	0.48	0.01	0.4	0.22	0.42	1.65	0.44	0.59	0.46	0.46
XP_006254421.1	Abi1	PREDICTED: abl interactor 1 isoform X7	2.59	0.48	1.54	2.41	1	1.24	0.58	2.29	0.93	1.62	2.74	0.42	1.15	0.92	2.79	2.8	3.17	1.98	2.22	3.47	2.4	0.01	1.97	1.38
XP_017459825.1	Abi3bp	PREDICTED: target of Nesh-SH3 isoform X34	0.01	0.01	0.01	0.29	0.42	0.28	0.21	0.11	0.06	0.08	0.18	0.19	0.25	0.01	0.16	0.08	0.28	0.01	0.65	0.24	0.45	0.18	0.24	0.18
XP_017445818.1	Ablim1	PREDICTED: actin-binding LIM protein 1 isoform X25	0.42	0.7	0.89	0.72	0.35	0.74	0.31	0.39	0.32	0.11	0.62	0.28	0.93	0.39	0.34	0.36	0.62	0.3	0.6	1.29	0.77	1.04	0.54	0.5
NP_001093117.1	Abracl	costars family protein ABRACL	15.53	33.64	41.6	39.81	35.66	35.87	36.48	27.21	45.48	56.51	53.64	37.88	30.18	31.43	30.36	35.63	34.57	29.84	42.54	52.46	14.75	27.23	32.5	21.2
NP_001035108.1	Acaa1b	3-ketoacyl-CoA thiolase B, peroxisomal precursor	6.1	4.83	4.91	5.49	3.5	5.38	4.64	2.14	4.23	4.58	5.94	3.91	3.61	6.09	3.28	3.38	2.5	4.41	5.88	5.43	5.08	4.18	7.45	4.28
NP_569117.1	Acaa2	3-ketoacyl-CoA thiolase, mitochondrial	136.45	69.75	94.49	82.8	69.64	75.45	105.68	94.81	90.64	112.91	91.6	116.42	94.42	98.42	94.64	130.55	114.67	61.87	97.68	135.51	81.35	112.64	85.73	62.89
NP_071529.1	Acaca	acetyl-CoA carboxylase 1	0.3	0.14	0.33	0.22	0.29	0.55	0.31	0.18	0.1	0.24	0.28	0.31	0.41	0.47	0.25	0.32	0.43	0.23	0.38	0.22	0.11	0.33	0.31	0.36
XP_006249448.1	Acad10	PREDICTED: acyl-CoA dehydrogenase family member 10 isoform X1	0.42	0.6	0.35	0.78	1.73	0.49	0.74	0.52	0.63	2	0.18	0.66	0.62	0.91	0.49	0.33	0.65	0.67	0.54	0.01	0.08	0.59	0.43	0.43
NP_001101651.1	Acad11	acyl-CoA dehydrogenase family member 11	0.38	0.01	0.21	0.1	0.22	0.01	0.51	0.01	0.24	0.67	0.29	0.4	0.45	0.08	0.4	0.36	0.5	0.18	0.9	1.11	0.42	0.34	1.1	0.61
XP_003754442.1	Acad8	PREDICTED: isobutyryl-CoA dehydrogenase, mitochondrial isoform X1	18.84	12.37	17.5	17.12	19.25	19.07	16.41	10	17.87	18.34	14.97	12.59	19.44	16.31	15.07	19.65	13.13	16.58	12.54	0.63	5.51	17.12	8.83	16.96
XP_006232331.1	Acad9	PREDICTED: acyl-CoA dehydrogenase family member 9, mitochondrial isoform X1	3.78	3.76	2.02	4.05	4.32	2.86	3.43	3.2	3.28	2.08	2.54	3.48	5.68	3.26	2.05	4.01	2.07	3.46	1.19	0.81	2.42	2.14	2.35	2.67
NP_036951.1	Acadl	long-chain specific acyl-CoA dehydrogenase, mitochondrial precursor	72.46	76.64	63.09	73.4	69.78	56.79	68.53	60.96	66.55	98.3	76.18	77.8	81.36	73.26	57.61	88.16	70.04	60.1	68.55	41.26	70.12	78.95	74.38	78.92
NP_058682.2	Acadm	medium-chain specific acyl-CoA dehydrogenase, mitochondrial precursor	32.57	38.44	33.99	38.87	40.05	27.31	40.65	25.02	39.96	50.76	32.93	31.3	32.58	34.57	27.39	33.83	30.18	28.33	37.38	10.07	26.69	28.45	35.97	27.49
NP_071957.1	Acads	short-chain specific acyl-CoA dehydrogenase, mitochondrial precursor	41.86	33.14	35.64	43.75	39.77	32.2	38.79	28.63	31.28	29.23	22.5	33.35	31.62	39.52	29.36	25.22	33.01	22.44	32.79	9.71	11.21	35.26	18.8	26.25
NP_037216.1	Acadsb	short/branched chain specific acyl-CoA dehydrogenase, mitochondrial	18.81	22.51	24.09	26.51	26.61	18.51	23.22	12.96	24.21	23.49	17.03	12.79	22.09	27.87	16	17.74	15.95	20.84	18.89	3.25	9.59	29.56	14.96	18.77
NP_037023.1	Acadvl	very long-chain specific acyl-CoA dehydrogenase, mitochondrial precursor	25.12	34.39	23.55	32.79	35.26	25.54	35.73	19.33	34.51	40.16	26.64	23.04	28.31	30.94	20.97	32.84	23.83	25.95	24.28	10.38	23.27	26.34	22.33	25.32
XP_017459763.1	Acap2	PREDICTED: arf-GAP with coiled-coil, ANK repeat and PH domain-containing protein 2 isoform X7	0.14	0.07	0.05	0.13	0.09	0.31	0.04	0.29	0.07	0.07	0.18	0.04	0.2	0.06	0.21	0.18	0.23	0.07	0.05	0.49	0.38	0.15	0.17	0.21
NP_058771.2	Acat1	acetyl-CoA acetyltransferase, mitochondrial precursor	210.43	196.65	190.35	213.21	236.7	218.59	221.21	176.97	218.01	249.03	167.33	163.38	192.29	149.84	149.65	209.3	140.96	164.12	181.63	50.73	112.7	183.43	166.34	179.92
NP_001006996.1	Acat2	acetyl-CoA acetyltransferase, cytosolic	10.58	12.83	9.85	22.2	7.83	9.35	15.61	10.43	10.12	26.22	20.78	11.94	15.29	13.69	15.14	16.76	16.35	15.04	15.85	23.07	28.92	14.82	14.38	15.86
NP_878263.1	Acbd3	Golgi resident protein GCP60	5.74	5.71	5.7	6.37	3.28	5.63	4.54	5.1	3.3	5.3	5	2.74	6.69	5.6	3.2	5.27	6.56	4	4.24	2.83	3.91	3.64	2.9	3.28
XP_017456069.1	Acbd5	PREDICTED: acyl-CoA-binding domain-containing protein 5 isoform X11	0.19	0.29	0.01	0.24	0.28	0.01	0.01	0.26	0.19	0.01	0.09	0.44	0.28	0.35	0.3	0.25	0.2	0.22	0.01	0.27	0.18	0.24	0.29	0.27
NP_036676.1	Ace	angiotensin-converting enzyme precursor	0.05	0.01	0.01	0.07	0.17	0.01	0.01	0.04	0.01	0.15	0.01	0.01	0.01	0.08	0.01	0.04	0.07	0.01	0.22	0.01	0.06	0.07	0.01	0.06
XP_006252022.1	Acin1	PREDICTED: apoptotic chromatin condensation inducer in the nucleus isoform X4	1.26	0.96	0.54	0.74	0.39	0.56	0.48	0.55	0.9	0.46	0.49	0.38	0.85	0.97	0.52	1.31	1	1.02	0.6	0.83	0.74	0.7	0.75	0.91
NP_001104565.1	Acly	ATP-citrate synthase isoform 2	5.25	6.75	6.43	7.11	6.16	6.56	6.04	5.57	6.06	8.78	6.7	6.39	6.16	6.11	5.27	5.54	7.43	6.32	6.08	7.67	9.7	5.6	6.1	7.35
NP_059017.1	Aco1	cytoplasmic aconitate hydratase	14.19	19.51	17.03	22.06	17.78	16.38	20.36	17.18	17.36	21.93	19.84	15.48	19.77	15.99	14.78	15.49	20.47	20.9	17.88	17.35	20.85	17.4	16.57	21.37
NP_077374.2	Aco2	aconitate hydratase, mitochondrial precursor	204.77	220.53	174.73	277.91	228.88	213.48	269.08	175.83	237.9	222.06	197.93	207.11	242.79	194.78	198.85	221.58	200.18	181.16	201.56	63.38	157.34	220.36	220.78	203.15
NP_001258312.1	Acot11	acyl-coenzyme A thioesterase 11	0.37	1.36	1.44	2.39	1.18	2.27	1.3	0.09	1.88	3.43	0.71	1.2	1.41	1.43	1.18	1.24	1.1	1.39	0.96	0.22	1.6	2.29	2.21	1.36
NP_001099581.1	Acot13	acyl-coenzyme A thioesterase 13	23.69	16.88	7.48	14.42	28.66	10.78	22.92	6.14	16.4	39.81	9.02	15.44	13.97	22.42	8.16	16.19	17.92	15.58	9.38	5.76	11.03	17.89	15.32	18.75
NP_620262.2	Acot2	acyl-coenzyme A thioesterase 2, mitochondrial	23.79	4.12	3.09	2.64	2.07	2.03	2.84	1.09	1.22	1.74	2.22	1.09	1.62	3.71	46.29	4.45	5.03	3.69	1.63	3.95	48.26	1.87	3.76	3.33
NP_037346.2	Acot7	cytosolic acyl coenzyme A thioester hydrolase isoform 2	0.95	1.41	1.16	0.76	0.4	1.51	1.57	1.46	0.6	1.03	2.19	1.07	1.35	1.6	0.75	0.61	2.58	1.36	2.13	2.44	2.75	0.68	1.26	2.37
NP_001013982.1	Acot9	acyl-coenzyme A thioesterase 9, mitochondrial	6.96	8.69	10.01	12.18	9.61	12.07	8.5	6.48	10.95	21.36	8.58	9.91	9.22	8.73	7.55	8.58	5.72	8.56	6.57	1.5	4.86	7.1	3.27	9.31
NP_059036.1	Acox1	peroxisomal acyl-coenzyme A oxidase 1	2.41	2.07	2.79	3.54	3.53	1.7	3.63	1.94	2.3	1.5	2.44	2.05	2.88	2.64	1.7	2.43	3.18	2	2.9	3.08	2.57	2.97	2.59	2.54
XP_017454881.1	Acox3	PREDICTED: peroxisomal acyl-coenzyme A oxidase 3 isoform X1	0.08	0.07	0.19	0.08	0.11	0.08	0.13	0.09	0.41	0.12	0.01	0.3	0.2	0.11	0.01	0.01	0.12	0.19	0.23	0.01	0.01	0.01	0.22	0.01
NP_001129034.1	Acp1	low molecular weight phosphotyrosine protein phosphatase isoform B	0.01	0.01	1.91	2.73	0.01	0.01	0.01	0.01	0.01	0.01	0.01	0.01	0.01	0.01	0.01	2.77	1.68	0.01	0.01	1.87	0.01	0.01	1.27	1.41
NP_067085.1	Acp1	low molecular weight phosphotyrosine protein phosphatase isoform A	16.84	14.45	15.23	12.69	11.68	9.31	15.46	11.02	8.95	12.13	17.42	12.76	17.59	12.41	14.54	16.99	15.04	13.84	10.27	20.09	12.91	15.96	10.14	16.38
NP_058684.2	Acp2	lysosomal acid phosphatase precursor	0.01	0.01	0.01	0.36	0.22	0.01	0.61	0.35	0.01	0.38	0.01	0.01	0.48	0.01	0.24	0.26	0.38	0.01	0.3	0.01	0.34	0.53	0.01	0.01
NP_001026815.1	Acp6	lysophosphatidic acid phosphatase type 6	11.1	14.74	13.08	18.21	15.31	11.44	12.6	15.38	13.76	23.78	9.95	12.15	12.48	8.38	10.92	11.5	15.78	13.1	15.1	5.29	12.16	16.09	9.43	11.83
NP_001030123.1	Acsf2	acyl-CoA synthetase family member 2, mitochondrial precursor	19.91	24.83	19.44	29.57	19.74	23.48	31.54	20.14	27.48	33.27	22.78	25.38	23.01	19.41	22.28	19.83	19.33	21.6	23.61	15.12	16.42	20.15	19.47	23.84
XP_574249.5	Acsf3	PREDICTED: acyl-CoA synthetase family member 3, mitochondrial isoform X1	3.69	4.21	3.99	5.94	3.96	4.42	7.61	3.02	3.77	7.22	1.81	3.9	4.68	2.92	1.73	4.4	2.76	2.09	3.01	0.57	2.93	2.78	3.17	2.8
XP_008769476.1	Acsl1	PREDICTED: long-chain-fatty-acid--CoA ligase 1 isoform X1	13.64	13.58	11.55	10.43	9.84	10.96	9	5.01	8.93	12.11	13.41	12.31	10.1	10.25	13.6	14.78	13.15	9.99	10.49	1.81	7.08	11.89	8.53	6.97
NP_476448.1	Acsl3	long-chain-fatty-acid--CoA ligase 3	0.01	0.01	0.01	0.22	0.01	0.21	0.32	0.01	0.01	0.06	0.01	0.01	0.01	0.01	0.01	0.01	0.01	0.24	0.01	0.26	0.01	0.01	0.14	0.01
NP_446059.1	Acsl5	long-chain-fatty-acid--CoA ligase 5	0.01	0.01	0.01	0.01	0.12	0.21	0.29	0.23	0.01	0.01	0.01	0.23	0.01	0.3	0.01	0.01	0.3	0.45	0.16	0.28	0.01	0.01	0.01	0.09
NP_001099994.1	Acss1	acetyl-coenzyme A synthetase 2-like, mitochondrial	25.39	29.48	30.28	32.33	28.42	34.61	34.48	28.2	39.36	41.99	31.78	23.77	36.45	27.14	25.61	34.17	28.46	25.44	28.82	14.51	23.1	31.4	23.38	30.01
NP_001101263.1	Acss2	acetyl-coenzyme A synthetase, cytoplasmic	0.23	0.81	0.37	0.83	0.59	0.14	0.75	0.19	0.19	1.14	0.68	0.45	0.17	0.33	0.65	0.36	0.81	0.42	1.09	1.15	0.85	0.54	0.72	0.49
XP_008763549.1	Acss3	PREDICTED: acyl-CoA synthetase short-chain family member 3, mitochondrial isoform X2	0.01	0.42	0.26	0.34	0.01	0.24	0.01	0.08	0.35	0.44	0.45	0.01	0.43	0.01	0.26	0.01	0.32	0.09	0.32	0.99	0.13	0.11	0.41	0.31
NP_062085.1	Acta1	actin, alpha skeletal muscle	1.46	1.73	0.58	1.82	0.71	0.01	2	2.21	1.24	1.91	2.78	4.76	2.51	2.15	3.51	2.33	2.34	0.48	3.07	2.15	2.49	1.98	2.15	2.03
NP_001099879.1	Actbl2	beta-actin-like protein 2	0.01	0.01	0.01	0.8	53.75	0.83	0.01	0.27	0.01	0.64	0.01	0.87	0.8	0.29	0.01	110.88	0.67	0.45	269.22	0.99	284.08	0.55	0.01	0.6
NP_062056.1	Actc1	actin, alpha cardiac muscle 1	5412.91	5822.41	6413.77	3452.34	5863.24	6467.81	5173.34	8744.33	6351.53	3717.16	6644.76	7011.63	5447.79	5967.84	7631.97	6388.31	5981.73	6949.95	6722.15	9187.59	8657.39	5472.52	6962.1	6386.55
XP_017452655.1	Actg1	PREDICTED: actin, cytoplasmic 2 isoform X1	1403.08	1332.64	1175.24	1461.17	1430.14	927.84	1149.51	1890.75	1603.6	1249.77	1457.09	1241.12	1391.43	1105.48	1321.56	1329.07	1287.74	1742.71	1121.62	1835.07	1719.53	1416.73	1352.58	1697.75
XP_006236790.1	Actg2	PREDICTED: actin, gamma-enteric smooth muscle isoform X1	196.22	200.34	285.66	152.84	286.61	315.39	287.19	507.61	230.81	284.95	513.51	611.92	223.74	198	402.83	237.53	392.75	279.4	464.58	450.22	295.11	182.78	345.19	368.43
NP_001034122.1	Actl6a	actin-like protein 6A	3.34	5.43	2.36	2.33	5.31	3.79	2.83	3.44	2.6	4.29	3.62	2.34	2.87	1.96	4.29	3.64	4.77	3.68	4.16	2.8	3.39	3.08	1.58	3.23
NP_112267.1	Actn1	alpha-actinin-1	38.16	38.63	49.25	20.54	57.33	48.28	48.26	83.06	42.49	52.24	79.7	65.81	37.08	41.13	83.33	54.75	57.95	48.76	66.61	107.14	76.17	51.53	88.22	53.03
XP_006228752.1	Actn4	PREDICTED: alpha-actinin-4 isoform X4	0.01	0.01	0.01	0.01	0.01	0.01	0.01	0.01	0.01	0.01	0.01	0.01	0.01	0.01	0.01	0.01	0.01	0.01	0.01	0.01	0.01	0.01	0.05	0.01
NP_113863.2	Actn4	alpha-actinin-4	114	110.63	117.35	114.3	120.32	118.5	124.98	126.21	119.36	137.11	119.84	110.97	108.05	122.25	134.22	124.89	126.83	107.74	137.77	169.89	132.44	128.62	151.72	108.95
NP_001009602.1	Actr10	actin-related protein 10	0.19	0.16	0.57	1.17	0.89	0.19	0.27	0.01	0.22	1.47	1.65	0.29	0.31	0.63	0.22	0.25	0.42	0.1	0.01	0.59	0.75	1.06	0.65	0.31
NP_001099834.1	Actr1a	alpha-centractin	8.27	10.5	10.17	12.03	11.93	12.14	9.09	15.83	13.55	13.57	12.82	9.75	11	13.99	10.57	12.92	11.41	10.16	9.44	13.32	14.37	8.65	11.52	10.33
NP_001034117.2	Actr1b	beta-centractin	4.1	5.26	2.43	5.35	4.45	4.15	4.09	4	4.07	5.48	5.99	2.37	3.14	4.93	2.74	5.63	3.69	4.23	2.87	5.05	3.2	3.37	4.22	4.11
NP_001009268.1	Actr2	actin-related protein 2	49.69	35.21	37.88	55.13	46.57	45.23	33.49	46.43	44.54	43.97	37.92	34.68	56.9	51.79	43.94	48.51	35.81	46.93	50.96	53.97	45.89	52.1	43.37	43.55
NP_112330.1	Actr3	actin-related protein 3	36.39	37.37	40.41	42.84	32.02	40.17	33.37	30.05	40.45	30.15	35.36	30.89	37.04	34.19	29.25	47.37	37	42.24	37.63	37.57	39.16	46.95	28.23	35.73
XP_006243778.1	Acy1	PREDICTED: aminoacylase-1A isoform X1	17.98	15.82	12.84	13.2	13.73	12.73	13.54	8.38	15.52	10.46	14.7	9.04	13.21	11.93	9.35	12.11	10.85	18.6	14.19	7.7	9.69	10.98	13.01	15.57
XP_006240370.1	Acyp1	PREDICTED: acylphosphatase-1 isoform X2	6.9	3.29	5.33	9.01	3.4	4.68	3.88	2.77	1.74	10.6	6.34	9	9.74	6.66	7.93	2.15	3.17	8.33	5.33	3.9	6.01	5.1	5.77	3.41
NP_001162616.1	Acyp2	acylphosphatase-2	1.3	2.15	0.99	2.33	2.08	2.23	1.96	0.83	1.6	1.03	0.88	0.01	1.93	0.81	0.6	0.01	1.47	1.54	1.17	0.68	1.47	0.78	1.8	1.32
NP_569083.1	Ada	adenosine deaminase	2.49	2.62	1.74	2.82	3.5	3.69	4.65	3.29	2.25	4.36	3.54	3.9	2.62	1.2	2.77	1.48	3.12	2.33	4.13	3.24	3.74	2.95	2.05	3.56
XP_006243431.1	Adam10	PREDICTED: disintegrin and metalloproteinase domain-containing protein 10 isoform X2	0.52	0.33	0.31	0.37	0.43	0.36	0.4	0.3	0.34	0.27	0.17	0.31	0.39	0.27	0.41	0.3	0.43	0.38	0.29	0.54	0.5	0.32	0.4	0.35
NP_001014772.1	Adam9	disintegrin and metalloproteinase domain-containing protein 9 precursor	0.01	0.01	0.01	0.01	0.01	0.01	0.05	0.01	0.01	0.01	0.01	0.01	0.01	0.06	0.01	0.01	0.06	0.01	0.01	0.01	0.01	0.01	0.01	0.01
XP_006250449.1	Adck3	PREDICTED: atypical kinase ADCK3, mitochondrial isoform X1	10.78	10.15	8.37	8.56	8.21	7.03	9.77	5.35	11.73	15.67	7.58	8.15	12.53	6.3	8.32	10.51	6.15	8.29	2.73	0.36	2.46	4.68	4.7	4.02
XP_017444608.1	Adck4	PREDICTED: aarF domain-containing protein kinase 4 isoform X1	0.14	0.08	0.15	0.13	0.13	0.09	0.16	0.11	0.13	0.13	0.16	0.14	0.16	0.14	0.01	0.01	0.12	0.06	0.1	0.08	0.01	0.13	0.12	0.08
NP_058686.2	Add1	alpha-adducin	3.44	5.66	5.43	5.14	3.84	4.68	4.35	2.97	3.97	5.11	5.03	4.1	4.51	3.55	3.7	3.24	4.34	4.99	3.69	6.67	4.93	3.13	3.15	5.07
NP_113740.2	Add3	gamma-adducin isoform 2	0.82	0.73	1.07	1.6	0.64	0.72	0.45	1.5	0.6	1.14	1.17	1.77	1.99	0.67	1.22	0.99	0.8	1.29	0.68	1.88	1.56	0.77	0.77	0.9
NP_062159.3	Adh1	alcohol dehydrogenase 1	7.82	0.57	4.41	0.96	3.56	3.65	0.45	3.32	2.37	4.25	2.67	3.32	4.03	3.24	2.24	5.69	2.67	0.97	2.9	4.41	10.26	4.59	3.16	1.7
NP_001119592.1	Adh5	alcohol dehydrogenase class-3	15.65	15.94	18.8	18.16	17.84	19.08	15.01	19.58	15.27	16.99	15.2	15.83	17.76	16.55	17.07	24.94	20.35	19.39	20.23	25.22	24.57	16.63	22.23	15.98
NP_599156.1	Adh7	alcohol dehydrogenase class 4 mu/sigma chain	17.26	12.91	23.57	22.6	16.93	14.77	19.99	19.08	20.82	31.15	26.3	16.55	24.33	17.72	13.59	23.54	21.94	20.87	28.74	37.3	32.73	19.53	26.69	19.12
NP_001020594.1	Adhfe1	hydroxyacid-oxoacid transhydrogenase, mitochondrial	9.75	9.73	9.19	10.24	8.34	7.39	8.76	5.32	9.31	6.54	11.23	4.57	9.4	8.9	8.07	11.26	7.24	7.55	5.57	0.01	3.42	9.7	8.61	9.99
NP_954528.1	Adi1	1,2-dihydroxy-3-keto-5-methylthiopentene dioxygenase	5.27	8.11	7.69	9.22	8.61	7.35	5.72	8.33	7.31	11.17	4.61	7.29	6.89	8.38	7.29	6.49	7.76	6.73	10.51	3.35	6.31	6.71	7.25	7.45
NP_653345.1	Adipoq	adiponectin precursor	7.38	8.93	3.67	8.87	11.11	10.48	2.79	9.48	7.76	8.24	8.76	9.43	9.23	3.54	9.34	5.93	10.58	5.46	12.75	10.56	12.47	9.45	13.76	7.47
NP_037027.2	Adk	adenosine kinase	35.59	19.74	38.96	20.73	29.21	23.58	21.39	18.1	15.72	27.64	26.57	21.09	31.81	24.57	21.9	31.81	23.12	27.97	27.57	10.26	22.84	31.38	19.05	17.07
NP_001334461.1	Adnp	activity-dependent neuroprotector homeobox protein	0.16	0.02	0.02	0.06	0.01	0.03	0.03	0.02	0.02	0.01	0.01	0.01	0.02	0.02	0.1	0.02	0.03	0.01	0.03	0.01	0.05	0.02	0.01	0.1
XP_006243232.1	Adpgk	PREDICTED: ADP-dependent glucokinase isoform X1	0.82	1.39	0.83	1.47	0.37	0.78	0.77	0.42	0.94	1.95	0.92	0.47	0.69	0.98	1.04	0.83	0.48	1.09	0.87	0.3	0.59	0.62	0.86	0.59
XP_006248422.1	Adprh	PREDICTED: protein ADP-ribosylarginine hydrolase isoform X1	0.01	0.01	0.58	0.24	0.85	0.51	0.01	0.26	0.74	0.81	0.53	0.29	0.01	0.01	0.46	0.01	0.01	0.77	0.93	2.26	1.88	0.01	0.89	0.01
NP_001102150.1	Adprhl2	poly(ADP-ribose) glycohydrolase ARH3	4.62	2.67	5.36	1.94	2.46	2.73	0.92	1.84	3.22	2.48	3.06	3.94	2.57	2.52	2.59	3.7	3.3	2.87	1.93	3.72	6.01	2.14	4.14	3.56
NP_113896.1	Adrm1	proteasomal ubiquitin receptor ADRM1	4.73	3.26	3.16	5.1	2.57	2.53	4.76	5.1	3.48	4.42	2.59	3.92	4.03	5.51	3.85	4.98	3.42	4.46	4.61	4.31	5.96	4.01	4.81	4.48
NP_001123975.1	Adsl	adenylosuccinate lyase	4.93	6.52	6.93	7.29	6.55	7.59	6.49	5.28	6.26	7.23	6.01	5.22	5.6	6.65	5.77	8.08	6.73	6.54	7.38	8.51	7.51	5.33	6.44	6.79
NP_001099445.1	Adss	adenylosuccinate synthetase isozyme 2	6.14	6.14	6.32	3.47	5.15	6.35	4.8	5.17	6.95	6.87	5.33	2.03	5.14	6.2	3.99	6.93	6.34	4.69	4.81	7.03	7.25	5.15	7.06	5.97
XP_006251378.1	Aebp1	PREDICTED: adipocyte enhancer-binding protein 1 isoform X1	0.25	0.24	0.01	0.06	0.26	0.1	0.11	0.19	0.06	0.1	0.01	0.07	0.36	0.21	0.43	0.22	0.23	0.26	0.09	0.28	0.4	0.29	0.22	0.19
NP_037349.1	Afdn	afadin	0.22	0.17	0.27	0.75	0.25	0.3	0.3	0.23	0.46	0.53	0.34	0.28	0.46	0.41	0.04	0.35	0.38	0.33	0.28	0.46	0.37	0.33	0.12	0.27
NP_001128336.1	Afg3l2	AFG3-like protein 2	0.97	2.18	0.84	2.02	2.41	2.63	2.95	2.01	1.27	3.11	1.38	1.5	1.96	2.33	0.95	1.31	2.28	1.21	1.97	0.43	1.23	2.7	1.4	1.32
XP_008768223.1	Afm	PREDICTED: afamin isoform X1	0.94	0.82	0.54	1.67	0.66	0.75	0.74	0.73	0.66	0.17	1.04	0.01	1.13	1.41	0.3	0.12	0.45	1.6	1.39	6.52	1.8	0.93	0.33	0.76
XP_006247885.1	Afmid	PREDICTED: kynurenine formamidase isoform X2	0.01	0.01	0.01	0.31	0.01	0.26	0.01	0.01	0.01	0.01	0.01	0.01	0.34	0.01	0.01	0.01	0.01	0.01	0.3	0.01	0.01	0.28	0.01	0.01
NP_001292056.1	Aftph	aftiphilin	0.01	0.12	0.01	0.22	0.28	0.25	0.86	0.01	0.27	0.28	0.1	0.12	1.23	0.2	0.07	0.24	0.22	0.01	0.12	0.01	0.01	0.14	0.53	0.09
NP_001026811.1	Aga	N(4)-(Beta-N-acetylglucosaminyl)-L-asparaginase precursor	4.77	5.85	4.26	9.83	6.55	6.06	6.07	4.7	5.88	6.7	5.48	5.7	5.63	5.66	5.39	9.06	6.91	5.13	6.52	2.79	5.61	7.18	5.7	7
XP_006236004.1	Agap3	PREDICTED: arf-GAP with GTPase, ANK repeat and PH domain-containing protein 3 isoform X5	0.14	0.17	0.01	0.01	0.11	0.01	0.01	0.01	0.01	0.01	0.17	0.01	0.17	0.01	0.01	0.2	0.24	0.01	0.01	0.01	0.01	0.01	0.01	0.16
NP_001129068.1	Agfg1	arf-GAP domain and FG repeat-containing protein 1	0.69	1.41	0.76	0.66	0.38	1.04	0.69	0.46	1.08	1.67	0.01	0.35	1.64	1.64	1.6	1.54	2	1.51	0.94	1.03	0.64	2.3	0.99	1.18
XP_006249204.1	Agfg2	PREDICTED: arf-GAP domain and FG repeat-containing protein 2 isoform X3	0.18	0.01	0.7	0.68	0.01	0.53	0.01	0.51	1.04	0.01	0.85	0.57	1.21	1.45	0.64	0.01	0.53	0.01	0.17	0.01	0.22	0.37	0.18	0.01
XP_017448335.1	Agk	PREDICTED: acylglycerol kinase, mitochondrial isoform X3	0.94	0.91	0.24	2.16	1.33	1.78	1.59	1.1	2.16	2.48	0.48	0.08	0.01	1.53	0.93	0.01	1.71	0.01	1.47	0.01	1.33	0.56	0.91	0.01
XP_006233291.1	Agl	PREDICTED: glycogen debranching enzyme isoform X1	0.09	0.04	0.15	0.11	0.05	0.08	0.26	0.12	0.21	0.52	0.27	0.43	0.19	0.14	0.17	0.6	0.11	0.01	0.08	0.24	0.4	0.14	0.23	0.02
NP_067608.1	Ago2	protein argonaute-2	0.22	0.01	0.11	0.14	0.24	0.23	0.32	0.26	0.31	0.62	0.48	0.45	0.47	0.19	0.37	0.29	0.25	0.09	0.75	0.42	0.41	0.33	0.28	0.23
NP_445802.2	Agps	alkyldihydroxyacetonephosphate synthase, peroxisomal	0.32	0.41	0.45	0.15	0.28	0.11	0.15	0.15	0.25	0.01	0.29	0.31	0.27	0.14	0.01	0.14	0.01	0.19	0.3	0.46	1.12	0.01	0.36	0.31
XP_006240103.1	Agr2	PREDICTED: anterior gradient protein 2 homolog isoform X1	751.68	981.28	642.86	879.12	620.69	555.36	841.71	552.83	945	890.62	891.17	731.47	640.79	805.06	464.94	748.21	790	837.96	917.73	1245.24	1271.9	523.46	842.2	714.43
XP_006239604.1	Agrn	PREDICTED: agrin isoform X6	0.22	0.47	0.29	0.47	0.25	0.86	0.69	0.21	0.51	0.43	0.3	0.4	0.58	0.66	0.44	0.4	0.32	0.6	0.35	0.28	0.46	0.84	0.46	0.57
XP_008770819.1	Agt	PREDICTED: angiotensinogen isoform X1	0.01	0.18	0.15	0.27	0.2	0.51	1.41	0.5	0.28	0.01	0.48	0.48	0.45	1.19	0.01	0.16	0.71	0.23	0.87	2.42	0.26	0.29	0.34	0.14
NP_001007655.1	Agtrap	type-1 angiotensin II receptor-associated protein	3.56	7.59	7.9	7.72	2.69	6.17	6.24	8.87	6.58	5.6	0.01	0.01	2.66	2.9	4.06	10.79	5.97	4.95	2.82	7.27	6.27	4.73	2.67	7.08
NP_058897.1	Ahcy	adenosylhomocysteinase	41.77	35.74	41.32	40.13	33.16	34.93	19.17	26.63	26.38	38.29	34.32	33.26	35.07	35.42	35.34	32.33	21.89	26.79	32.44	21.61	42.8	31.65	33.85	25.44
XP_006233229.1	Ahcyl1	PREDICTED: adenosylhomocysteinase 2 isoform X3	0.01	0.01	0.31	0.01	0.01	0.89	0.01	0.01	0.4	0.37	0.26	0.01	0.01	0.01	0.01	0.01	0.01	0.01	0.01	0.01	0.01	0.12	0.01	0.27
XP_008760993.1	Ahcyl2	PREDICTED: adenosylhomocysteinase 3 isoform X2	0.01	0.01	1.74	0.01	0.01	0.94	0.01	0.01	0.01	0.01	0.01	0.01	0.01	2.3	0.01	0.01	0.01	0.01	0.01	0.01	0.83	2.08	1	0.01
NP_001166981.2	Ahcyl2	adenosylhomocysteinase 3	3.48	5.09	3.21	6.62	4.66	5.24	7.31	5.69	6.32	5.71	4.02	2.39	7.84	8.38	5.91	5.59	4.95	3.62	7.75	2.52	4.21	6.67	5.05	5.52
XP_017444245.1	Ahnak	PREDICTED: neuroblast differentiation-associated protein AHNAK isoform X6	7.57	9.62	9.95	6.69	8.3	10.08	10.49	15.63	9.32	12.49	12.48	11.94	9.6	10.23	11.19	11.9	11.05	9.41	13	29.46	12.22	10.7	12.3	11.38
XP_017450011.1	Ahnak2	PREDICTED: protein AHNAK2 isoform X2	0.01	0.01	0.01	0.01	0.01	0.01	0.03	0.01	0.02	0.04	0.04	0.01	0.02	0.01	0.02	0.02	0.01	0.01	0.01	0.04	0.01	0.03	0.07	0.03
NP_001108506.1	Ahsa1	activator of 90 kDa heat shock protein ATPase homolog 1	1.97	5.31	4.82	6.25	2.59	1.4	3.05	4.93	3.69	3.2	4.78	1.89	3.21	4.64	3.05	4.53	2.37	3.12	3.66	5.02	5.19	3.09	3.4	3.51
NP_037030.1	Ahsg	alpha-2-HS-glycoprotein precursor	31.17	23.6	20	20.95	14.97	29.99	38.09	40.68	29.89	16.28	19.26	15.3	24.55	19.86	17.99	20.31	36.43	23.68	33.68	54.62	62.28	26.99	22.42	14.22
XP_006256127.1	Aif1	PREDICTED: allograft inflammatory factor 1 isoform X3	0.01	1.21	0.73	0.98	0.67	0.01	0.89	2.11	0.72	0.01	1.14	0.01	0.83	2.09	0.65	0.92	1.22	2.05	1.75	3.25	2.31	1.51	1.3	1.32
NP_112646.1	Aifm1	apoptosis-inducing factor 1, mitochondrial precursor	40.65	45.91	30.6	46.6	42.18	37.88	51.33	36.8	34.1	39.09	44.35	32.53	42.61	37.04	35.59	37.98	37.07	31.58	38.64	14.83	28.65	35.95	30.33	34.03
NP_446209.1	Aimp1	aminoacyl tRNA synthase complex-interacting multifunctional protein 1	4.39	4.77	5.5	6.73	4.35	22.29	4.39	19.67	4.96	4.74	21.04	20.35	16.17	6.11	7.57	11.78	29.85	6.69	25.96	2.74	14.92	30.81	4.04	21.54
NP_001032425.1	Aimp2	aminoacyl tRNA synthase complex-interacting multifunctional protein 2	2.86	5.1	3.67	4.12	2.8	2.45	3.29	3.3	3.83	4.14	3.52	2.17	3.09	3.09	3.06	4.82	3.07	5.34	2.96	4.11	5.12	3.32	1.34	4.86
XP_006230762.1	Aip	PREDICTED: AH receptor-interacting protein isoform X1	0.45	0.53	2.7	1.1	0.01	2.33	1.31	1.13	2.07	2.78	2.19	2.5	0.93	1.03	0.01	2.37	1.26	0.47	1.06	1.15	0.01	0.39	0.44	0.01
NP_077325.2	Ak1	adenylate kinase isoenzyme 1	144.39	164.48	118.94	127.51	122.53	119.42	48.57	59.24	148.63	114.09	126	140.33	96.03	137.13	117.68	138.3	152.69	107.51	123.84	45.32	142.92	160.82	154.71	118.11
NP_001029139.1	Ak2	adenylate kinase 2, mitochondrial isoform b	20.2	23.24	25.44	33.23	26.48	25.37	32.42	14.98	26.33	35.2	21.36	19.84	31.45	26.78	24.75	27.66	27.01	24.56	28.96	7.69	23.84	27.58	28.08	25.36
NP_037350.1	Ak3	GTP:AMP phosphotransferase AK3, mitochondrial	32.98	32.8	30.01	41.47	41	39.59	39.3	30.03	39.7	46.53	32.71	36.13	41.44	28.73	27.34	37.02	23.74	31.15	35.66	14.95	24.44	37.32	30.77	35.09
XP_006246571.1	Akap10	PREDICTED: A-kinase anchor protein 10, mitochondrial isoform X1	0.01	0.01	0.01	0.01	0.01	0.01	0.37	0.01	0.01	0.08	0.01	0.01	0.01	0.01	0.14	0.21	0.01	0.01	0.16	0.01	0.01	0.01	0.01	0.01
XP_006227910.1	Akap12	PREDICTED: A-kinase anchor protein 12 isoform X2	0.23	0.5	0.35	0.17	0.33	0.63	0.34	1.17	0.52	0.31	0.6	0.22	0.26	0.4	0.5	0.26	0.56	0.39	0.59	1.57	0.31	0.79	0.79	0.46
NP_001099741.2	Akap13	A-kinase anchor protein 13	0.11	0.31	0.04	0.01	0.57	0.46	0.03	0.41	0.12	0.03	0.01	0.17	0.01	0.67	0.01	0.06	0.1	0.15	0.45	0.03	0.01	0.02	0.14	0.38
NP_001120718.1	Akap17a	A-kinase anchor protein 17A	0.02	0.01	0.01	0.03	0.01	0.05	0.05	0.01	0.04	0.01	0.03	0.06	0.01	0.01	0.04	0.04	0.05	0.01	0.04	0.06	0.07	0.04	0.28	0.04
NP_001011974.2	Akap2	A-kinase anchor protein 2 isoform 2	1	1.01	0.78	1.41	0.74	0.85	2.2	0.78	1.67	2.29	0.77	0.26	1.69	1.27	1.04	1.46	0.98	0.99	1.31	0.28	0.46	1.49	1.39	0.4
XP_006241109.1	Akap8	PREDICTED: A-kinase anchor protein 8 isoform X1	0.36	0.32	0.42	0.24	0.24	0.44	0.39	0.48	0.51	0.15	0.52	0.31	0.35	0.5	0.3	0.31	0.34	0.52	0.41	0.13	0.47	0.32	0.28	0.09
NP_001032170.2	Akap9	A-kinase anchor protein 9	0.06	0.02	0.03	0.06	0.02	0.04	0.03	0.01	0.24	0.02	0.03	0.01	0.39	0.39	0.03	0.03	0.01	0.03	0.05	0.14	0.02	0.01	0.01	0.02
NP_112262.1	Akr1a1	alcohol dehydrogenase	62.43	54.68	43.74	58.89	47.09	31.77	52.01	47.53	42.34	52.4	57.67	48.59	65.49	56.67	56.22	32.25	58.52	56.01	52.51	55.07	71.92	62.96	60.43	56.75
NP_036630.1	Akr1b1	aldose reductase	57.8	45.72	34.07	32.09	32.06	37.3	41.95	35.05	36.5	34.08	28.88	41.13	51.08	37.82	42.37	41.88	49.65	36.06	49.29	46.68	56.31	39.66	45.88	38.03
NP_446233.2	Akr1b7	aldose reductase-related protein 1	15.11	16.98	12.2	0.01	0.01	13.87	10.59	15.93	18.09	14.06	19.75	19.67	20.21	21.41	6.61	14.35	22	1.9	22	29.51	15.67	0.01	11.8	13.28
NP_775159.1	Akr1b8	aldose reductase-related protein 2	74.02	74.73	45.87	73.26	65.28	68.15	46.36	94.62	69.65	88.33	107.61	91.26	49.24	115.32	26.01	59.3	105.82	7.83	108.8	154.87	99.12	74.33	42.62	48.93
XP_008770096.1	Akr1c12	PREDICTED: aldo-keto reductase family 1, member C12 isoform X2	0.01	0.01	23.68	0.01	22.55	0.01	28.88	20.3	0.01	0.01	0.01	0.01	0.01	24.63	0.01	0.01	0.01	0.01	0.01	0.01	17.87	27.04	0.01	0.01
NP_612556.1	Akr1c14	3-alpha-hydroxysteroid dehydrogenase	54.52	49.61	58.3	54.8	51.37	57.5	51.16	46.87	47.5	57.61	49.05	43.12	49.14	52.35	41.8	55.44	31.97	38.5	38.57	32.27	47.08	64.02	36.92	32.98
XP_008770089.1	Akr1c19	PREDICTED: aldo-keto reductase family 1, member C19 isoform X1	0.01	0.01	21.08	0.01	21.03	0.01	16.41	8.63	0.01	0.01	0.01	0.01	0.01	18.56	0.01	0.01	0.01	0.01	0.01	0.01	6.7	19.58	0.01	0.01
NP_001103370.1	Akr1cl	aldo-keto reductase family 1, member C-like	121.64	118.72	114.56	122.15	133.97	92.01	130.12	94.48	116.32	132.61	117.9	104.99	139.02	157.03	61.38	113.32	141.18	92.3	119.61	141.85	141.66	141.79	108.56	108.38
XP_006236347.1	Akr1d1	PREDICTED: 3-oxo-5-beta-steroid 4-dehydrogenase isoform X1	0.01	0.01	2.02	0.01	2.55	0.01	2.59	1.84	0.01	0.01	0.01	0.01	0.01	2.94	0.01	0.01	0.01	0.01	0.01	0.01	2.13	2.9	0.01	0.01
XP_008770087.1	Akr1e2	PREDICTED: 1,5-anhydro-D-fructose reductase isoform X1	14.54	0.01	0.01	0.01	0.4	0.01	0.01	0.01	12.82	0.31	18.9	7.58	17.26	0.01	4.26	0.01	0.01	0.01	17.12	0.01	13.6	0.01	9.29	9.12
NP_599234.1	Akr7a2	aflatoxin B1 aldehyde reductase member 2	69.63	53.77	61.05	81.37	60.83	55.29	57.51	63.68	63.29	85.73	44.32	48.95	71.45	59.76	57.56	45.25	69.22	42.34	65.46	16.97	37.16	36.27	53.09	44.12
NP_037347.1	Akr7a3	aflatoxin B1 aldehyde reductase member 3	653.26	647.46	551.61	785.27	610.82	556.94	1021.47	565.17	799.73	1155.64	577.46	477.12	730.01	1026.84	540.37	408.12	752.62	604.84	809.14	212.27	618	519.37	606.47	723.9
XP_006240693.1	Akt1	PREDICTED: RAC-alpha serine/threonine-protein kinase isoform X1	0.12	0.29	0.01	0.02	0.03	0.01	0.35	0.01	0.24	0.01	0.01	0.01	0.01	0.03	0.01	0.01	0.01	0.01	0.01	0.22	0.01	0.05	0.28	0.01
NP_001099729.2	Akt1s1	proline-rich AKT1 substrate 1	0.01	0.01	0.82	0.01	0.4	0.01	0.35	1.05	0.27	0.75	0.91	0.59	0.28	0.01	0.2	0.95	0.86	0.73	0.27	1.25	0.01	1.01	0.85	0.95
XP_008757333.1	Akt2	PREDICTED: RAC-beta serine/threonine-protein kinase isoform X2	0.12	0.01	0.09	0.2	0.15	0.06	0.09	0.01	0.07	0.13	0.06	0.08	0.01	0.01	0.01	0.18	0.23	0.14	0.01	0.01	0.31	0.01	0.01	0.24
NP_001011926.1	Aktip	AKT-interacting protein	0.35	0.01	0.01	0.01	0.01	0.01	0.39	0.01	0.01	0.01	0.01	0.01	0.01	0.01	0.27	0.69	0.44	0.01	0.01	0.01	0.42	0.01	0.3	0.01
XP_006238297.1	Alad	PREDICTED: delta-aminolevulinic acid dehydratase isoform X1	10.7	8.54	10.03	10.17	10.63	13.4	8.87	12.11	10.18	15.24	9.71	8.21	8.32	8.97	6.02	8.34	8.45	9.56	5.56	6.12	5.76	9.98	7.05	10.44
NP_599153.2	Alb	serum albumin precursor	489.76	442.04	425.05	539.99	339.49	538.3	462.2	624.31	512.52	308.7	393.77	343.51	457.9	493.41	458.95	323.78	499.93	473.84	375.77	1382.15	845.97	382.96	506.47	352.74
XP_017453566.1	Alcam	PREDICTED: CD166 antigen isoform X2	3.63	4.74	2.56	3.82	6.04	5.07	3.61	2.75	3.27	5.7	4.05	4.01	3.43	3.92	6.22	5.38	3.47	1.86	2.61	0.42	1.13	3.61	2.87	3.35
XP_006229162.1	Aldh16a1	PREDICTED: aldehyde dehydrogenase family 16 member A1 isoform X2	3.26	2.37	1.93	2.56	1.52	2.03	2.22	2.61	2.01	4.01	2.48	2.43	3.35	4.11	2.49	2.7	2.99	2.41	4.36	2.27	3.51	2.63	3.1	2.17
XP_006231408.1	Aldh18a1	PREDICTED: delta-1-pyrroline-5-carboxylate synthase isoform X2	1.52	1.07	1.19	1.39	0.35	0.8	0.46	0.36	0.5	0.26	0.45	0.94	0.99	0.73	0.6	0.83	0.57	0.79	0.67	0.28	0.29	0.44	0.09	0.56
NP_071852.2	Aldh1a1	retinal dehydrogenase 1	88.79	111.72	85.14	106.54	95.28	78.57	120.57	60.53	105.21	154.75	66.05	70.82	119.49	109.66	71.74	91.63	137.87	76.39	100.45	90.26	119.65	79.89	132.98	100.42
NP_446348.2	Aldh1a2	retinal dehydrogenase 2	2.26	4.94	0.4	1.4	1.06	0.79	0.39	1.13	0.32	0.01	1.78	0.66	2.07	0.46	0.95	0.99	0.29	0.91	1.33	0.32	1.44	1.07	1.08	1.41
NP_058968.14	Aldh1a7	aldehyde dehydrogenase, cytosolic 1	344.11	179.13	320.9	254.26	262.93	232.98	314.81	334.51	240.4	448.49	152.17	362.04	243.6	262.4	292.41	218.65	284.79	294.77	244.88	157.13	274.81	197.81	203.34	261.69
NP_071992.1	Aldh1l1	cytosolic 10-formyltetrahydrofolate dehydrogenase	13.82	15.05	15.07	17.59	11.89	12.29	12.37	6.29	8.71	23.49	9.29	9.13	12.27	10.57	9.03	5.42	6.92	12.2	5.58	0.55	5.68	8.04	12.59	11.28
NP_001178707.1	Aldh1l2	probable 10-formyltetrahydrofolate dehydrogenase ALDH1L2	8.76	7.53	6.94	8.98	4.7	11.06	3.39	1.7	1.91	5.13	4.89	3.54	6.15	4.7	5.29	9.84	3.65	6.16	1.86	0.01	0.32	6.34	1.37	6.13
XP_006249447.1	Aldh2	PREDICTED: aldehyde dehydrogenase, mitochondrial isoform X1	0.16	0.01	0.01	0.01	0.01	0.01	0.01	0.01	12.84	0.01	7.45	0.01	11.14	0.01	0.34	0.01	0.01	0.01	0.19	7.3	0.01	16.48	0.28	0.01
NP_115792.1	Aldh2	aldehyde dehydrogenase, mitochondrial precursor	182.76	181.37	243.38	224.96	221.43	200.94	179.33	218.22	188.01	243	198.72	194.96	226.08	225.98	204.53	186.47	251.41	207.63	208.12	187.47	204.9	185.64	170.95	159.3
NP_114178.1	Aldh3a1	aldehyde dehydrogenase, dimeric NADP-preferring	11.34	9.79	18.23	11.59	6.61	3.58	2.9	1.76	2.13	7.38	9.64	9.87	12.24	8.77	19.55	17.12	10.81	8.35	9.63	16.57	7.99	7.87	12.06	8.82
NP_113919.2	Aldh3a2	fatty aldehyde dehydrogenase	26.52	27.51	28.16	22.93	12.61	18.48	23.38	19.31	20.99	27.57	20.8	17.57	21.28	27.52	21.34	20.23	22.95	21.96	26.5	16.77	21.45	26.88	30	22.08
NP_001128170.1	Aldh4a1	delta-1-pyrroline-5-carboxylate dehydrogenase, mitochondrial	19.98	19.95	22.97	25.43	18.47	16.15	19.78	14.96	18.79	25.44	14.2	16.52	19.07	18.59	13.54	16.52	15.1	16.47	18.39	2.34	10.37	23.42	16.03	13.22
NP_074042.1	Aldh5a1	succinate-semialdehyde dehydrogenase, mitochondrial precursor	0.85	0.86	0.65	1.68	2.52	1.27	1.65	0.72	1.63	1.78	0.01	1.43	1.1	0.92	1.19	1.59	1.53	0.86	1.01	0.01	0.34	0.73	0.28	1.28
XP_006240416.1	Aldh6a1	PREDICTED: methylmalonate-semialdehyde dehydrogenase	250.35	226.71	216.74	278.68	248.47	250.26	186.32	131.69	194.32	181.66	171.75	214.12	244.62	208.38	186.06	214.71	195.2	167.16	172.38	34.18	130.9	186.32	155.01	177.33
NP_001258034.1	Aldh7a1	alpha-aminoadipic semialdehyde dehydrogenase	33.88	39.53	45.7	47.03	38.35	43.37	34.72	18.27	26.49	38.2	26.2	27.75	27.98	35.24	29.79	36.55	28.75	31.32	25.96	10.55	18.39	32.85	25.44	29.32
NP_071609.2	Aldh9a1	4-trimethylaminobutyraldehyde dehydrogenase	29.31	30.62	27	22.82	24.69	29.26	27.18	21.35	26.91	28.99	22.15	27.46	27.83	26.36	21.35	29.31	25.46	25.89	33.06	15.56	23.54	22.06	27.59	27.23
XP_006230273.1	Aldoa	PREDICTED: fructose-bisphosphate aldolase A isoform X2	148.87	158.5	146.88	117.68	165.15	162.95	157.38	166.31	102.22	214.8	184.69	122.63	148.91	125.49	152.43	119.62	210.29	131.01	186.36	227.12	232.97	175.2	165.13	123.39
NP_036628.2	Aldob	fructose-bisphosphate aldolase B	93.09	107.33	84.67	135.18	123.06	101.84	120.03	69.74	105.68	164.85	98.07	79.63	118.28	105.97	90.74	109.54	94.88	81.32	104.55	14.4	66.18	117.7	116.49	78.81
NP_036629.1	Aldoc	fructose-bisphosphate aldolase C	0.42	0.61	0.67	0.01	0.68	0.5	0.01	0.74	0.01	0.91	0.74	0.22	0.08	0.4	0.61	0.45	0.43	0.31	0.74	1.31	0.94	0.55	1.01	0.39
NP_620801.1	Alg10	putative Dol-P-Glc:Glc(2)Man(9)GlcNAc(2)-PP-Dol alpha-1,2-glucosyltransferase	1.74	0.76	0.42	1.25	0.73	0.7	0.46	0.01	0.46	0.01	0.47	1.06	0.75	0.56	0.82	1.58	0.43	1.08	0.01	0.01	0.01	0.81	0.33	0.64
NP_001094180.1	Alg2	alpha-1,3/1,6-mannosyltransferase ALG2	0.6	1.04	1.48	1.35	0.92	1.21	1.13	0.97	0.4	0.98	0.97	1.14	0.49	1.02	0.83	1.48	0.88	1.04	0.69	1.61	0.74	1.75	0.56	0.52
XP_017453398.1	Alg3	PREDICTED: dol-P-Man:Man(5)GlcNAc(2)-PP-Dol alpha-1,3-mannosyltransferase isoform X2	0.01	0.45	0.01	1.17	0.5	0.69	0.01	0.01	0.01	0.58	0.01	0.01	0.01	0.01	0.01	0.52	0.01	0.28	0.01	0.01	0.01	0.01	0.01	0.42
XP_006232395.1	Alg5	PREDICTED: dolichyl-phosphate beta-glucosyltransferase isoform X1	1.61	0.83	1.72	3.51	2.18	2.79	0.63	0.34	0.39	0.83	0.01	0.41	0.56	1.68	1.62	2.04	1.17	1.47	0.83	0.51	1.1	0.37	0.5	0.42
XP_017451275.1	Alg9	PREDICTED: alpha-1,2-mannosyltransferase ALG9 isoform X1	0.01	0.01	0.18	0.22	0.01	0.19	0.14	0.04	0.01	0.01	0.11	0.01	0.01	0.14	0.01	0.08	0.18	0.06	0.01	0.01	0.01	0.01	0.01	0.04
XP_006234647.1	Alkbh3	PREDICTED: alpha-ketoglutarate-dependent dioxygenase alkB homolog 3 isoform X1	0.3	0.01	0.01	0.3	0.01	0.01	0.01	0.01	0.01	0.01	0.25	0.01	0.01	0.24	0.01	0.01	0.01	0.01	0.01	0.01	0.01	0.01	0.01	0.01
XP_017447970.1	Alox5	PREDICTED: arachidonate 5-lipoxygenase isoform X2	0.01	0.01	0.01	0.01	0.01	0.25	0.01	0.15	0.43	0.01	0.01	0.16	0.01	0.01	0.01	0.01	0.01	0.35	0.23	0.01	0.28	0.01	0.23	0.01
XP_006247987.1	Alyref	PREDICTED: THO complex subunit 4 isoform X1	4.99	7.12	6.71	5.38	3.54	4.55	3.21	3.65	5.98	3.74	6.85	2.56	6.43	5.69	4.86	7.52	5.51	5.74	2.96	7	3.12	7.45	2.77	8.09
NP_037033.1	Ambp	protein AMBP precursor	0.01	0.01	0.01	1.64	0.55	0.53	0.31	0.28	0.29	0.01	1	0.64	0.3	0.01	0.01	0.01	0.23	0.01	0.33	0.34	0.34	0.33	0.31	0.22
XP_017444295.1	Ampd3	PREDICTED: AMP deaminase 3 isoform X3	0.19	0.25	0.3	0.18	0.49	0.04	0.07	0.22	0.3	0.38	0.06	0.49	0.23	0.2	0.08	0.01	0.3	0.3	0.53	0.42	0.74	0.39	0.37	0.05
NP_001014026.1	Amt	aminomethyltransferase, mitochondrial	1.28	3.45	0.32	4.29	1.87	1.4	1.31	0.75	1.57	3.3	1.39	2.86	1.24	3.97	1.82	1.21	0.95	0.88	1.67	0.01	1.86	2.14	2.52	2.1
NP_113690.1	Amy2a3	pancreatic alpha-amylase precursor	0.01	0.01	0.01	0.24	0.81	0.15	0.26	0.09	0.01	0.23	0.1	0.01	0.01	0.47	0.01	2.07	0.01	0.16	1.41	5.65	10.5	0.29	0.01	2.47
NP_001094002.1	Anapc2	anaphase-promoting complex subunit 2	0.01	0.01	0.01	0.01	0.01	0.01	0.01	0.01	0.01	0.01	0.01	0.63	0.01	0.01	0.01	0.01	0.01	0.01	0.01	0.01	0.01	0.01	0.01	0.01
XP_017453825.1	Anapc7	PREDICTED: anaphase-promoting complex subunit 7 isoform X3	0.28	0.32	0.44	0.21	0.39	0.43	0.22	0.43	0.33	0.01	0.43	0.33	0.27	0.33	0.01	0.4	0.01	0.25	0.34	0.51	0.01	0.32	0.43	0.29
NP_001006993.1	Ang	angiogenin precursor	0.01	0.01	0.01	0.01	0.45	0.01	0.01	0.31	0.01	0.59	0.01	0.01	0.01	0.01	0.01	0.01	0.52	0.01	0.61	1.14	0.01	0.63	0.01	0.01
XP_006250524.1	Angel2	PREDICTED: protein angel homolog 2 isoform X1	0.01	0.01	0.01	0.1	0.06	0.01	0.01	0.01	0.01	0.1	0.05	0.01	0.01	0.07	0.01	0.01	0.01	0.01	0.01	0.01	0.01	0.01	0.01	0.01
NP_113993.1	Ank3	ankyrin-3 isoform 1	0.01	0.01	0.01	0.06	0.01	0.01	0.01	0.01	0.01	0.17	0.01	0.01	0.01	0.07	0.01	0.01	0.01	0.01	0.01	0.01	0.01	0.01	0.01	0.01
NP_001029156.1	Ank3	ankyrin-3 isoform 2	2.05	1.93	2.07	2.07	2.52	2.3	2.4	1.78	2.19	3.5	1.75	1.91	1.98	2.04	1.91	2.08	1.8	2.24	2.25	0.14	0.98	2.04	1.48	2.1
NP_001100488.2	Ankfy1	rabankyrin-5	0.45	0.63	0.48	0.57	0.52	0.63	0.85	0.59	0.66	0.39	0.22	0.1	0.27	0.75	0.64	0.77	0.68	0.26	0.55	0.65	0.84	0.71	0.62	0.26
XP_017449624.1	Ankmy2	PREDICTED: ankyrin repeat and MYND domain-containing protein 2 isoform X3	0.01	0.01	0.01	0.52	0.39	0.42	0.01	0.01	0.01	0.51	0.01	0.48	0.01	0.01	0.01	0.01	0.01	0.01	0.01	0.01	0.01	0.01	0.46	0.01
NP_001012148.1	Ankrd13a	ankyrin repeat domain-containing protein 13A	0.34	0.01	0.18	0.1	0.09	0.29	0.13	0.46	0.62	0.01	0.17	0.01	0.56	0.39	0.13	0.15	0.27	0.42	0.6	0.6	0.21	0.19	0.01	0.23
XP_006250832.1	Ankrd17	PREDICTED: ankyrin repeat domain-containing protein 17 isoform X9	0.2	0.01	0.01	0.01	0.01	0.05	0.01	0.06	0.01	0.16	0.01	0.01	0.07	0.08	0.05	0.01	0.07	0.07	0.07	0.01	0.11	0.04	0.05	0.08
NP_001178567.1	Ankrd22	ankyrin repeat domain-containing protein 22	0.01	0.01	0.55	0.01	0.36	0.24	0.23	0.56	0.01	0.01	0.55	0.01	0.93	0.01	0.01	0.21	0.01	0.01	0.01	0.01	0.01	0.25	0.01	0.01
XP_236774.5	Ano10	PREDICTED: anoctamin-10 isoform X1	0.23	0.27	0.27	0.64	0.33	0.21	0.27	0.27	0.36	0.49	0.5	0.7	0.23	0.26	0.27	0.22	0.33	0.22	0.29	0.23	0.4	0.22	0.27	0.16
XP_008764435.1	Anp32a	PREDICTED: acidic leucine-rich nuclear phosphoprotein 32 family member A isoform X4	11.03	17.61	17.47	36.61	13.24	8.78	9.73	20.14	21.38	28.09	8.1	23.57	14.05	26.9	26.05	19.2	1.2	9.54	15.42	20.18	20.03	11.91	15.36	8.97
NP_571986.1	Anp32b	acidic leucine-rich nuclear phosphoprotein 32 family member B	20.53	17.07	8.9	20.88	25.1	17.11	8.3	13.93	16.23	21.08	9.7	10.2	20.39	16.02	16.71	16.47	9.51	14.34	17.09	20.96	11.88	17.45	16.43	18.86
XP_017446465.1	Anp32e	PREDICTED: acidic leucine-rich nuclear phosphoprotein 32 family member E isoform X1	1.85	2.12	4.82	6.39	4.47	6.08	2.41	4.24	4.25	8.97	4.97	2.2	1.09	3.64	3.8	7.66	3.69	7.38	2.28	7.06	1.81	5.81	2.36	7.35
XP_006229471.1	Anpep	PREDICTED: aminopeptidase N isoform X1	0.47	0.16	0.49	0.77	0.54	0.74	1.09	0.51	0.44	0.48	0.89	1.15	0.75	0.91	0.2	1.09	0.36	0.5	0.49	0.17	0.01	0.64	0.47	0.64
XP_008758517.1	Anxa1	PREDICTED: annexin A1 isoform X1	26.85	34.8	36.65	29.67	24.82	26.94	29.38	34.08	27.94	34.9	36.21	31.52	33.83	24.6	24.39	21.82	35.68	23.42	36.93	49.31	58.16	32.08	24.68	26.84
NP_001102580.1	Anxa10	annexin A10	205.17	186.98	246.06	214.25	257.45	185.03	217.87	170.07	206.99	322.39	231.71	246.47	266.51	267.15	203.36	237.92	235.2	217.19	286.15	135.81	246.83	190.34	205.85	199.94
XP_017455499.1	Anxa11	PREDICTED: annexin A11 isoform X1	19.09	18.33	24.41	25.95	17.55	19.51	13.54	25.46	17.33	24.89	27.75	22.43	19.1	23.66	22.94	15.95	15.34	14.13	19.29	20.9	16.27	25.33	20.95	17.61
NP_063970.1	Anxa2	annexin A2	88.25	95.49	106.21	107.95	90.44	76.54	98.53	100.74	82	92.37	98.03	85	87.28	74.88	95.1	100.85	108.02	81	116.48	121.2	118.58	108.3	97.1	90.46
XP_006250758.1	Anxa3	PREDICTED: annexin A3 isoform X1	50.74	5.09	3.49	4.72	4.86	4.77	4.53	5.3	3.87	7.6	7.18	3.77	4.34	5.51	2.8	3.42	4.86	2.05	3.03	4.32	5.55	3.85	3.32	3.3
XP_006236904.1	Anxa4	PREDICTED: annexin A4 isoform X1	20.86	25.29	26.89	33.2	18.58	26.13	20.3	25.79	21.05	28.28	30.16	27.22	28.38	32.4	21.34	23.4	26.17	29.2	27.84	38.46	30.16	27.64	27.69	27.49
NP_037264.1	Anxa5	annexin A5	41.11	45.16	44.25	58.43	48.32	46.36	40.51	61.32	40.43	50.55	53.15	50.09	47.67	38	44.26	41.32	42.45	39.47	44.61	44.86	52.89	45.99	41.96	51.08
XP_006246403.2	Anxa6	PREDICTED: annexin A6 isoform X2	0.16	0.38	0.27	0.26	0.26	0.49	0.31	0.62	0.36	0.35	0.26	0.19	0.18	0.14	0.24	0.39	0.24	0.25	0.23	0.57	0.28	0.29	0.24	0.3
XP_017453031.1	Anxa6	PREDICTED: annexin A6 isoform X1	62.05	59.19	56.22	56.04	72.88	70.55	54.92	77.27	49.97	73	74.54	64.74	58.54	56.91	72.63	71.54	63.98	58.73	70.35	75.15	74.08	73.17	73.15	68.48
XP_017455061.1	Anxa7	PREDICTED: annexin A7 isoform X4	10.82	12.49	10.51	7.59	10.36	11.29	10.98	13.82	12.59	9.56	12.32	9.79	11.14	13.29	9.99	13.03	10.26	13.53	10.25	16.78	16.7	10.19	13.1	12.6
NP_001026824.1	Anxa8	annexin A8	0.01	0.01	0.01	0.01	0.01	0.01	0.01	0.01	0.01	0.01	0.01	0.01	0.01	0.01	0.01	0.01	0.11	0.01	0.01	3.54	0.25	0.01	0.01	0.01
NP_113770.2	Aoc3	membrane primary amine oxidase	7.79	4.72	8.03	2.69	5.57	6.11	4.42	6.13	6.15	9.27	8.48	8.74	3.1	3.81	4.89	6.27	5.61	2.76	7.7	11.71	10.62	5.53	6.96	4.14
NP_001008522.1	Aox2	aldehyde oxidase 2	0.01	0.01	0.01	0.01	0.01	0.19	0.2	0.2	0.22	0.01	0.01	0.01	0.01	0.01	0.01	0.01	0.28	0.01	0.24	0.36	0.01	0.01	0.01	0.12
NP_001295227.1	Ap1b1	AP-1 complex subunit beta-1	3.61	3.37	4.96	5.26	3.43	4.94	5.55	3.46	4.04	8.72	5.82	4	4.23	4.53	3.63	5.94	5.66	4.19	3.6	4.53	4.26	3.73	2.69	5.22
NP_604455.1	Ap1g1	AP-1 complex subunit gamma-1	3.27	1.57	3.55	2.3	1.75	2.47	2.84	3.18	2.43	3.14	4.25	1.92	4.21	4.59	2.27	1.65	4.5	2.96	1.85	1.65	3.18	3.32	2.03	3.31
XP_008768936.1	Ap1g2	PREDICTED: AP-1 complex subunit gamma-like 2 isoform X2	0.01	0.01	0.01	0.01	0.23	0.01	0.01	0.01	0.01	0.16	0.12	0.07	0.01	0.11	0.01	0.01	0.01	0.01	0.14	0.96	0.49	0.01	0.01	0.01
NP_001037704.1	Ap1m1	AP-1 complex subunit mu-1	0.01	0.01	0.31	0.01	0.45	0.25	0.25	0.42	0.01	0.87	0.17	0.01	0.29	0.01	0.26	0.01	0.25	0.01	0.01	0.01	0.01	0.66	0.01	0.01
NP_001102466.1	Ap1m2	AP-1 complex subunit mu-2	6.56	4.98	5.05	4.34	3.21	6.82	4.67	4.41	3.9	4.03	4.18	3.47	4.9	4.98	2.33	5.7	5.08	3.11	4.38	3.97	4.47	4.15	4.2	5.4
NP_001101801.2	Ap1s1	ubiquitin-conjugating enzyme E2 W	1.2	1.28	1.87	1.23	1.42	1.97	2.13	1.73	1.65	0.01	1.67	3.5	1.29	1.19	0.22	2.17	1.12	1.9	1.28	3.55	3.52	2.57	0.01	1.6
XP_006229127.1	Ap2a1	PREDICTED: AP-2 complex subunit alpha-1 isoform X2	0.63	1.25	0.46	1.15	1.03	0.59	0.83	0.49	0.87	1.44	0.15	1.22	1.14	1.05	0.77	1.13	1.07	0.41	1.37	0.48	0.93	1.16	0.66	0.38
XP_008758232.1	Ap2a2	PREDICTED: AP-2 complex subunit alpha-2 isoform X1	4.14	4.05	5.5	5.21	4.02	4.37	3.79	4.19	3.67	4.74	4.14	4.12	3.34	3.81	4.29	5.6	5	4.31	5.02	3.82	3.44	4.26	4.8	3.48
XP_008766161.1	Ap2b1	PREDICTED: AP-2 complex subunit beta isoform X2	4.82	4.95	8.55	10.27	6.1	6.98	8.07	6.62	6.18	5.61	7.23	8.24	6.74	8.05	5.6	5.57	9.76	8.21	6.79	7.54	9.56	7.28	4.75	7.96
NP_446289.1	Ap2m1	AP-2 complex subunit mu	4.22	2.27	3.23	3.9	3.84	3.72	3.09	3	4.24	3.86	4.6	3.46	3.46	4.77	3.5	3.85	4.27	3.69	3.61	2.16	2.39	2.96	3.09	3.4
NP_075241.2	Ap2s1	AP-2 complex subunit sigma	3.41	1.58	2.1	2.59	2.24	1.54	1.21	0.01	1.49	3.46	0.01	0.01	0.01	0.01	0.01	0.01	0.01	0.01	0.01	1.65	4.27	0.01	1.34	0.01
XP_006231876.1	Ap3b1	PREDICTED: AP-3 complex subunit beta-1 isoform X1	1.39	1.36	1.41	1.08	1.39	1.83	1.47	1.12	0.53	1.27	1.23	1.79	1.37	1.34	1.46	1.04	1.37	1.72	1.36	0.74	1.3	1.07	1.17	1.52
NP_001094189.1	Ap3d1	AP-3 complex subunit delta-1	0.68	0.95	1.64	1.37	0.81	0.95	0.96	0.7	0.98	1.03	0.85	0.48	0.91	1.45	0.72	1.82	0.74	0.73	0.69	0.64	0.79	1.08	0.75	0.92
XP_006251692.1	Ap3m1	PREDICTED: AP-3 complex subunit mu-1 isoform X1	2.78	2.48	2.76	2.62	2.16	2.76	2.62	2.76	2.75	2.85	2.3	2.73	2.08	2.9	1.44	3.16	1.92	1.39	2.05	1.22	2.9	1.64	1.23	2.87
XP_006254756.1	Ap3s1	PREDICTED: AP-3 complex subunit sigma-1 isoform X2	2.27	1.22	1.98	1.96	2.95	2.42	2.59	2.02	2.77	3.44	2.86	2	4.12	3.03	1.73	2.17	2.16	4.69	3.74	2.2	3.09	1.86	3	3.7
NP_058866.2	Apcs	serum amyloid P-component precursor	0.01	0.01	0.01	0.01	0.01	0.01	0.01	0.48	0.01	0.01	0.01	0.01	0.3	0.01	0.01	0.01	0.01	0.01	0.01	0.01	0.01	0.01	0.01	0.01
NP_036632.1	Apeh	acylamino-acid-releasing enzyme	6.3	5.97	7.03	8.22	7.17	7.37	6.69	5.09	6.9	6.48	6	4.46	6.19	6.78	3.99	6.4	7.21	6.17	6.89	10.34	6.61	5.99	5.39	6.58
XP_006251975.1	Apex1	PREDICTED: DNA-(apurinic or apyrimidinic site) lyase isoform X1	7.8	8.05	10.35	6.09	8.29	8.76	8.23	7.24	5.19	10.62	10.55	7.32	9.45	6.21	7.5	6.06	7.93	8.22	6.98	7.88	9.01	8.91	7.18	7.2
NP_001120851.1	Api5	apoptosis inhibitor 5	3.5	3.85	3.32	5.01	3.67	3	2.83	2.67	3.47	0.83	4	3.23	4.67	3.93	3.06	3.59	3.25	3.38	3.32	4.03	4.68	3.89	2.31	3.2
XP_006234700.1	Apip	PREDICTED: methylthioribulose-1-phosphate dehydratase isoform X1	0.18	0.01	0.01	0.01	0.5	0.01	0.94	0.49	0.01	1.28	0.54	1.08	0.74	0.01	0.01	0.18	0.01	1.65	0.67	0.44	1.15	0.94	0.98	0.01
XP_006235277.1	Apmap	PREDICTED: adipocyte plasma membrane-associated protein isoform X1	3.18	1.55	1.51	1.99	3.05	2.33	2.66	1.97	2.7	2.46	0.01	2.5	2.85	1.09	2.48	1.46	1.74	1.35	1.38	2	1.62	2.37	1.83	2.46
NP_036870.1	Apoa1	apolipoprotein A-I preproprotein	9.24	13.9	5.69	22.22	16.83	14.84	13.47	30.39	13.63	11.41	13.06	14.98	18.14	12.44	13.98	11.85	19.81	14.01	13.27	44.27	31.15	23.5	16.65	6.43
XP_006250301.1	Apoa2	PREDICTED: apolipoprotein A-II isoform X1	0.43	0.6	0.54	1.12	2.6	2.64	2.14	4.52	0.77	0.01	0.67	3.09	1.35	0.01	0.85	0.01	0.53	0.65	0.84	3.7	2.38	0.65	0.01	0.6
NP_036869.1	Apoa4	apolipoprotein A-IV precursor	3.49	4.6	5.16	5.08	10.58	8.98	14.62	14.09	15.48	5.17	5.37	7.48	7.74	11.17	8.91	10.24	11.12	6.36	8.98	19.84	18.21	12.09	7.23	5.67
XP_017445495.1	Apoc1	PREDICTED: apolipoprotein C-I	1.83	0.01	0.01	4.29	2.2	3.05	3.79	4.21	0.01	0.01	0.01	0.01	2.08	0.01	1.61	0.01	0.01	0.01	2.83	6.74	3.63	0.01	0.01	0.01
NP_036633.2	Apoc3	apolipoprotein C-III precursor	0.01	0.01	0.01	2.99	0.01	0.01	0.01	2.97	2.1	0.01	2.55	2.89	2.74	1.82	1.24	0.01	1.89	0.01	2.21	4.86	0.01	0.01	0.01	0.01
NP_620183.2	Apoe	apolipoprotein E precursor	8.27	12.05	9.78	29.85	17.91	17.3	15.92	11.79	14.86	9.83	14.19	12.27	11.55	16.91	8.07	11.31	7.22	9.02	14.23	22.74	12.11	9.76	12.46	9.88
NP_001009626.1	Apoh	beta-2-glycoprotein 1 precursor	0.33	0.43	0.43	0.33	0.24	0.35	1.07	1.07	1.12	0.22	1.11	0.21	0.44	0.31	0.36	0.23	0.26	0.33	1.02	2.09	1.64	0.31	0.31	0.23
XP_008771484.1	Apoo	PREDICTED: MICOS complex subunit MIC26 isoform X1	20.45	21.43	22.67	26.69	22.62	19.26	23.13	14.62	23.98	10.61	16.76	12.44	18.41	20.62	14.64	22.7	23.13	13.64	19.17	4.25	7.92	24.56	13.34	12.52
XP_006257253.1	Apool	PREDICTED: MICOS complex subunit MIC27 isoform X1	5.37	4.47	3.04	6.13	5.98	5.01	5.31	2.56	6.28	11.34	4.73	3.27	3.5	6.11	3.77	4.37	6.26	5.86	6.74	1.95	2.99	5.49	2.4	4.58
XP_006248074.1	App	PREDICTED: amyloid beta A4 protein isoform X5	0.01	0.01	0.12	0.01	0.15	0.14	0.01	0.01	0.14	0.01	0.01	0.12	0.01	0.14	0.13	0.11	0.16	0.01	0.01	0.11	0.1	0.12	0.11	0.11
XP_017460509.1	Appl1	PREDICTED: DCC-interacting protein 13-alpha isoform X2	0.01	0.07	0.38	0.25	0.67	0.29	0.33	0.21	0.27	0.01	0.69	0.46	0.63	0.18	0.25	0.01	0.33	0.58	0.33	0.89	0.63	0.77	0.18	0.37
NP_001102211.1	Appl2	DCC-interacting protein 13-beta	0.47	0.01	0.32	0.1	0.16	0.12	0.42	0.3	0.42	0.58	1.17	0.21	0.98	0.69	0.01	0.34	0.65	0.47	0.6	0.62	0.55	5.66	0.38	0.57
NP_001013079.1	Aprt	adenine phosphoribosyltransferase	40.83	35.54	36.35	35.74	32.08	24.54	36.58	24.93	37.5	37.72	36.92	62.33	55.6	42.43	31.93	32.36	30.59	31.05	36.74	24.14	47.51	40.98	54.07	29.34
NP_036910.1	Aqp1	aquaporin-1	1	1.24	0.98	0.67	0.77	1.36	0.87	1.94	0.91	0.8	0.01	0.01	0.01	0.01	2.21	1.35	1.29	0.74	1.49	1.36	0.01	0.01	1.26	0.01
NP_001257488.1	Aqp4	aquaporin-4 isoform 4	1.53	0.01	0.01	0.01	0.01	1.65	0.01	0.01	1.67	0.01	0.01	0.01	0.01	1.33	0.01	0.01	1.2	0.01	0.01	0.01	0.01	0.01	0.01	1.28
NP_001094457.1	Aqr	intron-binding protein aquarius	0.11	0.01	0.05	0.01	0.01	0.08	0.01	0.1	0.08	0.01	0.05	0.05	0.08	0.08	0.01	0.01	0.16	0.01	0.21	0.16	0.19	0.01	0.01	0.24
XP_008771258.1	Araf	PREDICTED: serine/threonine-protein kinase A-Raf isoform X1	0.01	0.01	0.01	0.14	0.01	0.01	0.01	0.01	0.38	0.01	0.16	0.36	0.08	0.01	0.01	0.32	0.42	0.01	0.07	0.35	0.29	0.01	0.01	0.01
XP_006229963.1	Arap1	PREDICTED: arf-GAP with Rho-GAP domain, ANK repeat and PH domain-containing protein 1 isoform X3	0.01	0.01	0.01	0.01	0.16	0.01	0.01	0.04	0.01	0.01	0.01	0.01	0.04	0.01	0.01	0.01	0.01	0.01	0.01	0.01	0.01	0.01	0.01	0.01
NP_001007663.1	Arcn1	coatomer subunit delta	24.44	28.04	27.63	26.47	20.63	22.11	19.58	15.76	17.79	18.82	23.41	16.95	22.91	20.57	17.41	23.62	23.71	22.62	18.67	18.2	19.56	23.67	12.81	21.34
XP_017450125.1	Arf3	PREDICTED: ADP-ribosylation factor 3 isoform X1	163.71	146.57	144.26	180.15	181.53	117.67	157.4	123.67	138.58	170.19	163.94	154.17	146.01	142.65	149.22	165.65	133.01	128.35	118.3	137.5	161.99	157.77	143.02	114.89
NP_077065.1	Arf4	ADP-ribosylation factor 4	33.77	32.03	33.75	33.72	34.02	37.98	26.43	25.62	26.05	18.5	30.86	26.02	28.61	33.68	28	37.62	32.31	31.03	33.61	28.6	27.52	30.22	26.1	32.42
NP_077063.1	Arf5	ADP-ribosylation factor 5	11.88	10.94	13.81	10.61	9.61	8.96	7.85	9.79	10.96	12.29	8.32	5.92	10.88	9.94	10.91	13.61	11.18	10.11	6.55	10	8.93	4.62	7.27	9.53
NP_077066.1	Arf6	ADP-ribosylation factor 6	24.17	24.58	15.21	22.07	13.67	15.67	22.65	9.48	13.36	21.47	14.57	17	15.35	17.67	16.35	18.78	14.97	18.88	15.34	10.3	17.64	16.06	15.31	16.68
XP_017446953.1	Arfgap1	PREDICTED: ADP-ribosylation factor GTPase-activating protein 1 isoform X2	1.58	1.74	1.64	1.63	1.16	0.78	1.31	0.46	1.58	1.57	1.92	1.19	1.29	1.36	1.26	2.13	1.64	1.52	1.55	1.75	1.51	1.38	1.61	1.58
NP_001028879.1	Arfgap2	ADP-ribosylation factor GTPase-activating protein 2	1.61	1.08	0.98	1.99	0.01	0.93	1.34	1.44	0.5	1.17	2.12	0.65	0.42	1.83	0.35	1.82	1.05	0.86	0.01	0.01	1.85	0.87	1.24	0.76
XP_017450552.1	Arfgap3	PREDICTED: ADP-ribosylation factor GTPase-activating protein 3 isoform X1	6.81	6.55	7.01	6.16	2.35	4.81	2.84	3.24	3.85	6.59	5.64	1.93	5.43	7.27	4.38	8.09	3.56	4.89	3.31	1.82	2.2	5.46	2.54	4.05
XP_017448811.1	Arfgef1	PREDICTED: brefeldin A-inhibited guanine nucleotide-exchange protein 1 isoform X1	0.3	0.25	0.64	0.27	0.29	0.33	0.29	0.09	0.44	0.38	0.38	0.05	0.23	0.56	0.32	0.17	0.32	0.32	0.47	0.05	0.23	0.35	0.2	0.35
XP_006235702.1	Arfgef2	PREDICTED: brefeldin A-inhibited guanine nucleotide-exchange protein 2 isoform X1	0.12	0.16	0.09	0.21	0.22	0.32	0.18	0.09	0.11	0.04	0.23	0.12	0.21	0.24	0.18	0.18	0.31	0.17	0.03	0.01	0.07	0.21	0.14	0.28
XP_017446551.1	Arfip1	PREDICTED: arfaptin-1 isoform X1	6.12	6.93	3.76	4.76	4.65	3.86	3.91	4.7	5.56	6	8.44	4.35	5.98	4.46	2.87	4.72	5.91	4.18	5.02	6.42	6.24	5.95	3.05	5.95
XP_006229995.1	Arfip2	PREDICTED: arfaptin-2 isoform X1	2.97	3.99	3.55	2.89	3.36	2.34	2.56	1.11	1.89	2.96	3.01	1.34	5.04	3.97	2.09	4.76	1.62	3.38	2.29	0.14	2.58	3.3	1.08	1.9
NP_058830.2	Arg1	arginase-1	0.01	0.01	0.01	0.01	0.01	0.01	0.01	0.01	0.01	0.01	0.01	0.01	0.01	0.01	0.01	0.01	0.01	0.01	0.01	0.42	0.01	0.01	0.01	0.01
XP_017447206.1	Arhgap1	PREDICTED: rho GTPase-activating protein 1 isoform X1	9.91	11.05	8.69	8.57	7.13	7.67	12.54	8.56	8.37	8.45	5.18	7.91	7.45	12.53	6.78	12.39	10.64	8.42	8.77	9.96	9.36	12.49	8.12	11.5
XP_017456848.1	Arhgap10	PREDICTED: rho GTPase-activating protein 10 isoform X7	0.05	0.01	0.01	0.01	0.01	0.01	0.01	0.01	0.01	0.01	0.01	0.01	0.01	0.01	0.01	0.01	0.01	0.01	0.05	0.01	0.09	0.01	0.01	0.01
XP_006254075.1	Arhgap12	PREDICTED: rho GTPase-activating protein 12 isoform X3	0.13	0.5	0.22	0.3	0.01	0.01	0.09	0.14	0.11	0.01	0.01	0.01	0.09	0.19	0.1	0.36	0.25	0.35	0.11	0.25	0.1	0.12	0.2	0.38
XP_008758016.1	Arhgap17	PREDICTED: rho GTPase-activating protein 17 isoform X3	0.05	0.06	0.01	0.06	0.01	0.01	0.16	0.01	0.01	0.01	0.01	0.15	0.18	0.21	0.03	0.18	0.01	0.01	0.01	0.15	0.03	0.01	0.01	0.13
NP_001164046.1	Arhgap18	rho GTPase-activating protein 18	0.23	0.27	0.42	0.15	0.25	0.15	0.12	0.16	0.24	0.56	0.23	0.15	0.19	0.41	0.18	0.22	0.14	0.21	0.16	0.01	0.29	0.18	0.27	0.21
NP_001178622.1	Arhgap21	rho GTPase-activating protein 21	0.01	0.16	0.31	0.01	0.01	0.01	0.01	0.01	0.01	0.01	0.01	0.01	0.01	0.01	0.01	0.01	0.01	0.01	0.01	0.01	0.01	0.01	0.01	0.01
XP_006247960.1	Arhgdia	PREDICTED: rho GDP-dissociation inhibitor 1 isoform X1	113.42	128.56	156.83	136.79	132.49	154.07	124.77	121.1	126.42	137.21	162.68	131.5	141.65	63.28	124.09	148.29	136.61	131.06	119.85	259.4	175.17	121.23	96.03	126.18
XP_006237627.1	Arhgdib	PREDICTED: rho GDP-dissociation inhibitor 2 isoform X1	7.4	10.04	6.91	13.16	9.31	10.19	9.97	15.96	10.36	8.7	7.24	4.81	6.79	7.78	6.81	5.51	6.96	12.26	9.38	34.9	8.18	10.04	7.97	7.1
NP_067726.3	Arhgef1	rho guanine nucleotide exchange factor 1	0.55	0.11	0.31	0.22	0.31	0.29	0.22	0.16	0.57	0.4	0.3	0.4	0.14	0.37	0.31	0.51	0.34	0.67	0.48	0.7	0.11	0.52	0.35	0.38
NP_001013264.1	Arhgef12	rho guanine nucleotide exchange factor 12	0.01	0.06	0.09	0.12	0.01	0.17	0.01	0.03	0.1	0.02	0.01	0.01	0.01	0.11	0.01	0.09	0.09	0.01	0.15	0.01	0.01	0.14	0.04	0.02
NP_001121063.1	Arhgef16	rho guanine nucleotide exchange factor 16	0.44	0.32	0.14	0.1	0.27	0.3	0.18	0.07	0.09	0.2	0.01	0.01	0.29	0.34	0.1	0.23	0.55	0.43	0.07	0.56	0.58	0.11	0.01	0.21
XP_006254873.1	Arhgef37	PREDICTED: rho guanine nucleotide exchange factor 37 isoform X1	0.01	0.01	0.01	0.01	0.01	0.01	0.01	0.01	0.02	0.01	0.09	0.01	0.01	0.13	0.01	0.04	0.16	0.01	0.01	0.01	0.01	0.01	0.01	0.01
NP_001106994.1	Arhgef7	rho guanine nucleotide exchange factor 7 isoform b	0.32	0.1	0.51	0.72	0.54	0.08	0.32	0.31	0.09	0.41	0.62	0.4	0.19	0.4	0.3	0.35	0.41	0.05	0.45	0.61	0.87	0.45	0.44	0.53
XP_006239074.1	Arid1a	PREDICTED: AT-rich interactive domain-containing protein 1A isoform X2	0.1	0.06	0.04	0.07	0.01	0.01	0.08	0.01	0.09	0.05	0.03	0.06	0.1	0.16	0.07	0.01	0.1	0.13	0.06	0.03	0.05	0.09	0.04	0.01
NP_001013126.2	Arih1	E3 ubiquitin-protein ligase ARIH1	0.5	0.42	0.19	0.58	0.27	0.35	0.18	0.2	0.25	0.2	0.33	0.01	0.51	0.45	0.2	0.21	0.42	0.17	0.24	0.2	0.46	0.44	0.41	0.18
XP_006243849.1	Arih2	PREDICTED: E3 ubiquitin-protein ligase ARIH2 isoform X3	0.01	0.42	0.01	0.13	0.01	0.01	0.01	0.15	0.01	0.01	0.01	0.01	0.01	0.12	0.01	0.11	0.01	0.01	0.01	0.01	0.22	0.01	0.01	0.01
NP_071780.1	Arl1	ADP-ribosylation factor-like protein 1	6.19	5.94	5.33	9.17	7.77	9.87	4.21	5.82	4.89	6.78	4.63	6.39	6.09	9.65	4.76	6.34	3.97	6.86	4.33	5.01	5.32	5.39	4.61	6.27
NP_113899.1	Arl2	ADP-ribosylation factor-like protein 2	0.01	0.01	0.01	0.01	0.01	0.01	0.01	0.01	0.01	0.01	0.01	0.01	0.01	0.01	0.01	0.01	1.42	0.01	0.01	0.01	1	0.01	0.01	0.01
NP_073191.1	Arl3	ADP-ribosylation factor-like protein 3	6.98	6.7	3.96	4.21	6.94	5.77	5.22	7.49	5.95	6.05	3.5	1.91	5.23	4.1	6.33	5.5	6.1	4.9	5.32	7.91	7.84	6.84	2.46	5.98
XP_006248255.1	Arl6	PREDICTED: ADP-ribosylation factor-like protein 6 isoform X2	0.01	0.27	0.41	0.18	0.27	0.25	0.22	0.01	0.35	0.01	0.01	0.33	0.28	0.19	0.01	0.01	0.01	0.01	0.01	0.01	0.26	0.01	0.01	0.01
NP_001020801.1	Arl6ip4	ADP-ribosylation factor-like protein 6-interacting protein 4	0.01	0.01	0.01	0.01	0.01	0.01	0.23	0.01	0.34	0.01	0.01	0.01	0.01	0.56	0.01	0.01	0.01	0.2	0.01	0.01	0.01	0.01	0.01	0.01
NP_076462.1	Arl6ip5	PRA1 family protein 3	19.97	7.62	9.24	15.49	13.57	17.82	3.58	4.09	6.95	3.68	12.39	16.83	15.62	16.21	9.77	15.97	17	11.1	12.68	10.93	7.15	11.23	5.29	14.09
NP_001019503.1	Arl8b	ADP-ribosylation factor-like protein 8B	19.77	14.46	13.62	23.68	16.21	12.77	23.72	15.95	21.53	22.79	18.21	11.16	30.06	18.39	12.05	13.4	17.42	13.44	14.73	10.17	7.21	12.62	13.82	16.43
NP_001099895.1	Armc1	armadillo repeat-containing protein 1	2.34	2.07	3.26	0.01	0.01	3.56	3.79	0.01	3.14	0.01	2.25	0.01	3.59	3.05	3.39	3.94	2.96	0.72	3.26	4.27	2.73	2.96	2.22	3.16
NP_001100046.2	Armc10	armadillo repeat-containing protein 10	0.01	0.01	0.01	0.54	0.01	0.01	0.58	0.01	0.53	0.62	0.01	0.01	0.01	1.22	1.53	0.01	0.4	0.81	0.64	0.41	0.49	0.57	1.23	0.5
NP_112408.1	Arpc1a	actin-related protein 2/3 complex subunit 1A	9.44	11.66	11.96	12.89	10.89	10.62	9.02	9.84	13.5	14.89	12.12	10.32	8	12.72	11.16	14.85	13.76	9.98	11.83	8.78	14.14	11.08	9.45	11.52
NP_062162.1	Arpc1b	actin-related protein 2/3 complex subunit 1B	8.82	16.59	12.22	16.93	7.98	12.23	11.25	15.53	10.88	11.5	11.96	14.29	16.1	12.58	9.54	14.38	9.29	11.03	8.71	22.83	22.62	6.47	9.08	10.38
XP_006245228.1	Arpc2	PREDICTED: actin-related protein 2/3 complex subunit 2 isoform X1	27.09	26.2	28.9	30.81	28.24	20.93	33.15	27.37	24.16	29.74	33.92	35.01	30.92	26.95	28.71	28.53	27.91	29.74	27.96	39.61	29.82	27.58	30.62	29.87
NP_001099403.1	Arpc3	actin-related protein 2/3 complex subunit 3	29.63	35.2	28.32	23.03	26.11	30.24	28.52	42.97	36.92	27.82	25.76	23.93	27.43	33.05	30.51	36.64	37.56	38.43	36.85	43.89	39.53	32.99	31.4	37.14
NP_001100085.2	Arpc4	actin-related protein 2/3 complex subunit 4	32.94	30.68	21.57	39.08	31.35	36.74	35.89	35.07	23.64	17.06	35.27	42.61	27.95	31.82	24.5	23.13	38.76	36.76	39.74	32.33	22.08	30.38	37.37	33.35
NP_001020888.1	Arpc5	actin-related protein 2/3 complex subunit 5	19.26	15.53	17.07	19.2	19.83	14.99	18.66	14.96	21.49	25.59	31.33	27.18	18.91	17.69	18.96	18.96	22.86	18.34	20.31	27.9	39.56	19.82	21.06	23.06
NP_001032856.2	Arpc5l	actin-related protein 2/3 complex subunit 5-like protein	4.56	5.2	3.82	4.7	5.81	4.1	4.83	7.27	5.98	10.77	7.97	4.48	4.92	4.67	4.54	4.18	4.18	4.68	12.7	6.33	5.21	8.3	4.04	3.94
NP_001101000.1	Arpin	arpin	4.51	2.53	2.57	4.36	2.23	2.34	4.86	5.06	5.78	1.26	2.24	2.92	4.16	5.84	5.58	3.21	5.98	4.67	3.61	2.92	1.83	6	4.14	3.97
XP_006229799.1	Arrb1	PREDICTED: beta-arrestin-1 isoform X4	1.32	1.89	2.43	0.38	1.91	1.01	2.12	2.06	1.16	0.68	2.09	2.29	2.73	2.26	1.99	1.61	2.07	1.85	3.22	3.18	2.36	2.33	2.53	2.44
XP_017450375.1	Arsa	PREDICTED: arylsulfatase A isoform X1	1.39	0.59	0.71	0.52	0.5	1.2	0.37	1.62	1.55	1.25	1.03	0.01	1.19	1.38	0.78	1.52	1.43	1.63	0.68	0.01	1.24	1.72	1.28	1.08
NP_254278.1	Arsb	arylsulfatase B precursor	0.23	0.71	0.48	0.22	0.21	0.14	0.63	0.33	0.13	0.19	0.13	0.25	0.78	0.53	0.14	0.44	0.64	0.45	0.59	0.31	0.2	0.61	0.54	0.18
XP_006250790.2	Art3	PREDICTED: ecto-ADP-ribosyltransferase 3 isoform X2	0.01	0.01	0.01	0.01	0.01	0.01	0.01	0.69	0.01	0.01	0.29	0.41	0.01	0.01	0.71	0.01	0.5	0.19	0.43	2.37	0.24	0.01	0.42	0.21
XP_006248680.1	Arvcf	PREDICTED: armadillo repeat protein deleted in velo-cardio-facial syndrome isoform X9	0.06	0.11	0.19	0.08	0.12	0.24	0.13	0.05	0.01	0.23	0.26	0.19	0.13	0.32	0.28	0.06	0.1	0.07	0.35	0.01	0.01	0.28	0.06	0.14
NP_543166.1	As3mt	arsenite methyltransferase	0.45	0.41	0.48	0.84	0.09	0.55	0.73	0.46	0.33	0.52	0.01	0.36	0.47	0.57	0.42	0.37	0.48	0.38	0.32	0.48	0.48	0.43	0.36	0.43
NP_445859.2	Asah1	acid ceramidase precursor	5.78	5.12	4.93	3.27	6.26	3.02	6.12	3.86	6.18	6.96	5.12	3.01	5.32	5.63	3.38	5.49	6.53	4.62	4.74	5.06	5.96	8.72	5.09	5.79
XP_008774449.2	Asap2	PREDICTED: arf-GAP with SH3 domain, ANK repeat and PH domain-containing protein 2 isoform X2, partial	0.01	0.01	0.01	0.01	0.01	0.01	0.01	0.01	0.01	0.01	0.01	0.01	0.08	0.09	0.01	0.01	0.01	0.01	0.01	0.09	0.08	0.01	0.01	0.05
XP_008771103.1	Ascc1	PREDICTED: activating signal cointegrator 1 complex subunit 1 isoform X3	0.01	0.46	0.32	0.01	0.01	0.01	0.01	0.01	0.01	0.01	0.01	0.01	0.01	0.73	0.01	0.01	0.01	0.01	0.01	0.12	0.01	0.01	0.01	0.01
XP_006253366.1	Ash2l	PREDICTED: set1/Ash2 histone methyltransferase complex subunit ASH2 isoform X2	0.01	0.24	0.32	0.01	0.01	0.01	0.19	0.01	0.31	0.01	0.01	0.01	0.2	0.22	0.19	0.01	0.08	0.27	0.01	0.01	0.38	0.01	0.19	0.01
XP_006249309.1	Asl	PREDICTED: argininosuccinate lyase isoform X1	1.45	0.82	1.44	1.19	1.22	1.69	0.3	1.17	1.23	1.17	1.31	0.01	1.44	0.8	0.75	1.21	1.37	0.61	0.6	0.84	0.88	1.46	0.95	0.93
NP_001099385.2	Asmtl	N-acetylserotonin O-methyltransferase-like protein	5.21	2.77	1.56	6.86	6.98	5.54	1.47	0.71	1.6	3.68	6.36	1.7	1.41	2.03	0.86	3.37	2.34	1.76	1.52	1.04	3.9	1.06	0.01	0.01
XP_008770591.1	Asna1	PREDICTED: ATPase ASNA1 isoform X1	2.65	3.53	1.99	2.01	3.39	3.23	4.23	3.41	4.71	3.62	3.46	2.33	5.61	4.63	1	2.52	5.11	2.99	3.56	3.19	3.37	1.98	4.68	4.61
XP_006236151.1	Asns	PREDICTED: asparagine synthetase	7	5.2	7.33	6.25	7.45	5.95	3	1.88	2.71	2.92	4.16	3.14	4.32	6.07	4.69	8.92	2.76	5.7	3.59	1.94	2.74	6.17	2.38	5.84
XP_006237923.1	Asph	PREDICTED: aspartyl/asparaginyl beta-hydroxylase isoform X6	1.52	0.63	0.28	1.85	0.53	1.64	0.36	0.78	1.53	1.54	1.1	1.07	0.22	0.18	0.74	0.8	0.26	0.91	0.75	0.97	0.49	0.56	0.17	1.33
XP_008769779.1	Aspnl1	PREDICTED: asporin	40.41	33.9	34.9	25.39	33.61	38.55	41.18	48.77	36.71	42.72	50.62	42.94	32.81	37.73	50.99	34.22	56.76	29.11	52.5	73.42	73.42	40.94	51.65	27.48
XP_008773879.1	Aspscr1	PREDICTED: tether containing UBX domain for GLUT4 isoform X2	0.01	0.01	0.21	0.01	0.01	0.01	0.01	0.01	0.18	0.01	0.01	0.01	0.07	0.01	0.01	0.01	0.22	0.01	0.23	0.22	0.23	0.21	0.01	0.22
XP_006233973.1	Ass1	PREDICTED: argininosuccinate synthase isoform X1	3.84	3.53	2.96	2.87	2.12	2.01	0.89	1.1	1.8	3.4	4.42	3.01	2.95	1.23	1.01	3.1	1.83	3.48	3.35	4.7	5.54	3.77	3.44	1.96
XP_017444794.1	Atad1	PREDICTED: ATPase family AAA domain-containing protein 1 isoform X1	1.56	2	1.14	1.83	0.49	1.76	2.74	1.74	2.61	1.2	1.14	1.75	0.7	1.49	1.24	1.38	1.74	2.39	0.81	1.51	0.95	1.07	1.22	2.25
NP_001030094.1	Atad3a	ATPase family AAA domain-containing protein 3	1.34	1.86	1.43	1.8	2.49	2.13	1.93	1.32	1.96	1.52	1.72	0.77	1.91	1.84	1.42	1.91	1.24	1.38	1.17	1.04	1.56	1.39	1.03	1.71
XP_017445725.1	Ate1	PREDICTED: arginyl-tRNA--protein transferase 1 isoform X1	0.5	0.71	0.76	0.49	0.39	0.6	0.58	0.78	0.77	0.74	0.78	0.01	0.45	0.6	0.74	0.57	0.01	0.56	0.01	1.1	0.01	0.68	0.75	0.01
XP_006245482.1	Atg16l1	PREDICTED: autophagy-related protein 16-1 isoform X2	0.25	0.53	0.38	0.51	0.31	0.34	0.15	0.01	0.27	0.01	0.01	0.01	0.26	0.41	0.01	0.01	0.25	0.2	0.46	0.07	0.01	0.28	0.4	0.21
NP_599221.1	Atg3	ubiquitin-like-conjugating enzyme ATG3	2.99	0.01	2.04	2.76	0.71	2.51	0.56	1.33	3.23	2.65	0.34	0.43	1.15	1.76	3.26	2.27	1.58	1.25	4.1	1.48	2.42	0.65	1.44	1.05
XP_006245596.1	Atg4b	PREDICTED: cysteine protease ATG4B isoform X2	0.01	0.34	0.01	0.01	0.01	0.01	0.01	0.18	0.01	0.39	0.32	0.01	0.01	0.01	0.01	0.3	0.29	0.23	0.01	0.43	0.01	0.01	0.31	0.01
XP_006237096.1	Atg7	PREDICTED: ubiquitin-like modifier-activating enzyme ATG7 isoform X3	0.01	0.01	0.27	0.01	0.01	0.22	0.01	0.01	0.01	0.39	0.25	0.28	0.17	0.01	0.01	0.01	0.01	0.06	0.25	0.01	0.23	0.01	0.01	0.01
NP_112276.2	Atic	bifunctional purine biosynthesis protein PURH	12.5	15.05	15.62	15.11	14.35	13.33	12.48	14.87	14.49	17.62	14.27	15.86	9.72	13.4	12.07	16.83	14.67	10.6	17.55	17.9	18.52	14.41	14.41	13.75
XP_006239702.1	Atl2	PREDICTED: atlastin-2 isoform X3	0.07	0.01	0.01	0.06	0.01	0.01	0.04	0.01	0.03	0.01	0.01	0.01	0.01	0.12	0.01	0.01	0.01	0.1	0.03	0.01	0.01	0.01	0.04	0.02
NP_001094141.1	Atl2	atlastin-2	0.51	0.88	1.02	1.46	0.67	0.5	0.47	0.3	0.7	0.68	0.73	0.84	0.42	0.85	0.8	0.82	1.17	0.54	0.25	0.34	0.53	0.78	0.71	0.79
XP_017444746.1	Atl3	PREDICTED: atlastin-3 isoform X2	4.12	2.84	3.42	3.53	3.67	2.83	5.74	3.48	3.46	4.74	3.55	2.69	1.55	4.61	4.39	4	3.83	4.31	4.5	2.73	4.32	3.42	3.21	2.28
NP_445811.1	Atox1	copper transport protein ATOX1	15.05	16.2	20.18	24.02	6.83	17.21	18.29	16.58	11.63	38.64	17.24	17.06	22.27	15.98	11.41	15.63	14	19.29	26.63	17.45	4.52	12.99	15.61	20.51
NP_001099549.2	Atp13a1	manganese-transporting ATPase 13A1	0.42	0.15	0.35	0.73	0.31	0.93	0.57	0.1	0.23	0.17	0.14	0.29	0.21	0.37	0.24	0.42	0.43	0.34	0.01	0.01	0.01	0.25	0.04	0.37
NP_036636.1	Atp1a1	sodium/potassium-transporting ATPase subunit alpha-1 precursor	23.94	27.04	21.3	31.18	27.25	27.85	26.46	20.73	30.02	27.12	27.91	30.92	26.02	23.39	20.8	28.26	28.65	24.1	28.58	25.46	27.99	27.43	23.6	26.71
NP_036637.1	Atp1a2	sodium/potassium-transporting ATPase subunit alpha-2 precursor	0.01	0.01	0.01	0.01	0.01	0.01	0.01	0.01	0.23	0.01	0.24	0.01	0.01	0.23	0.01	0.21	0.01	0.15	0.01	0.01	0.01	0.01	0.18	0.21
NP_037245.2	Atp1b1	sodium/potassium-transporting ATPase subunit beta-1	35	32.57	29.63	32.47	29.94	29.4	23.2	20.87	19.87	38.53	23.49	25.55	27.07	32.9	25.52	29.62	38.52	31.16	19.22	26.46	29.12	25.82	25.18	29.38
NP_037045.1	Atp1b3	sodium/potassium-transporting ATPase subunit beta-3	0.01	0.01	0.01	0.01	0.01	0.01	0.01	1.01	0.01	0.01	0.01	0.01	0.01	0.01	0.01	1.47	0.01	0.01	1.16	1.05	0.01	1.19	0.01	0.01
NP_001103609.1	Atp2a2	sarcoplasmic/endoplasmic reticulum calcium ATPase 2 isoform a	11.03	8.68	11.21	10.11	9.53	11.92	8.47	9.16	8.54	7.12	9.5	11.05	8.24	8.98	12.88	10.85	8.48	8.7	9.93	12.02	7.21	8.6	9.14	7.76
NP_037046.1	Atp2a3	sarcoplasmic/endoplasmic reticulum calcium ATPase 3	0.18	0.01	0.01	0.15	0.18	0.01	0.21	0.01	0.32	0.01	0.24	0.01	0.16	0.18	0.21	0.01	0.3	0.01	0.17	1.14	0.22	0.01	0.27	0.01
XP_006246659.1	Atp2a3	PREDICTED: sarcoplasmic/endoplasmic reticulum calcium ATPase 3 isoform X1	0.01	0.11	0.01	0.01	0.01	0.01	0.27	0.38	0.12	0.01	0.34	0.01	0.01	0.04	0.01	0.01	0.42	0.01	0.31	4.25	0.26	0.2	0.22	0.01
XP_006241358.1	Atp2b1	PREDICTED: plasma membrane calcium-transporting ATPase 1 isoform X2	0.71	0.43	0.31	0.43	1.03	0.66	0.86	0.54	0.33	0.91	0.91	0.77	0.54	0.52	0.42	0.99	0.85	0.49	0.79	0.24	0.62	1.07	0.58	0.96
XP_008767672.1	Atp2b4	PREDICTED: plasma membrane calcium-transporting ATPase 4 isoform X4	1.68	1.87	2.94	0.68	2.12	1.63	1.77	4.89	1.71	2.11	3.88	4.31	0.88	0.71	3.92	2.56	3.27	1.89	3.8	5.35	2.19	2.46	3.38	1.77
NP_571982.2	Atp2c1	calcium-transporting ATPase type 2C member 1	0.01	0.01	0.01	0.01	0.01	0.01	0.01	0.01	0.01	0.01	0.01	0.01	0.01	0.01	0.01	0.01	0.01	0.09	0.08	0.11	0.01	0.01	0.01	0.01
NP_036641.1	Atp4a	potassium-transporting ATPase alpha chain 1	463.97	467.12	296.66	490.6	339.71	465.1	472.53	336.11	468.71	454.42	451.99	465.49	418.49	442.99	391.93	513.94	368.06	345.06	464.94	82.76	287.75	488.53	367.46	411.82
NP_036642.2	Atp4b	potassium-transporting ATPase subunit beta	255	178.87	245.5	359.17	150.5	148.94	326.91	215.48	202.2	240.25	278.53	248.48	181.12	235.66	92.53	383.73	108.7	146	181.99	68.94	182.79	275.06	333.06	281.16
NP_075581.1	Atp5a1	ATP synthase subunit alpha, mitochondrial precursor	700.78	792.49	591.44	754.67	768.36	709.95	931.82	602.98	751.58	901.17	634.41	662.59	760.93	623.02	496.74	654.75	647.86	624.68	612.84	300.35	520.15	704.39	683.45	607.54
NP_599191.1	Atp5b	ATP synthase subunit beta, mitochondrial precursor	1124.25	1298.02	1133.7	1454.54	1414.51	1271.38	1483.62	1279.77	1476.95	1470.8	1151.28	1187.99	1322.79	1149.88	1108.99	1388.28	1230.19	1197.9	1119.81	534.76	978.46	1215.53	1079.69	1148.52
XP_006254293.1	Atp5c1	PREDICTED: ATP synthase subunit gamma, mitochondrial isoform X3	192.78	189.52	128.25	241.61	187.65	189.56	203.21	110.31	129.85	195.78	150.29	137.96	215.13	168.75	121.43	132.57	167.54	159.42	142.09	43.53	124.47	151.3	176.04	92.12
XP_006240907.1	Atp5d	PREDICTED: ATP synthase subunit delta, mitochondrial isoform X1	101.76	113.42	101.2	138.75	162.58	98.22	139.56	82.67	109.96	75.61	102.86	116.99	127.81	86.42	76.47	116.52	75.58	93.99	61.55	25.98	43.36	126.78	101.02	68.22
NP_620799.1	Atp5e	ATP synthase subunit epsilon, mitochondrial	0.01	60.5	52.06	48.17	64.9	48.21	70.9	57.21	64.47	75.27	0.01	61.03	61.85	2.07	57.86	0.01	74.2	41.81	66.55	0.01	0.01	65.49	66.71	51.41
NP_062256.1	Atp5h	ATP synthase subunit d, mitochondrial	277.16	278.41	226.63	207.46	288.58	257.23	233	208.96	280.9	255.55	184.45	244.05	199.76	217.01	205.03	256.49	219.49	205.33	212.2	79.73	135.7	266.12	192.83	207.68
NP_536729.1	Atp5i	ATP synthase subunit e, mitochondrial	99.32	259.5	182.48	246.91	85.64	220.86	124.32	182.55	277.14	265.04	220.73	182.94	185.77	181.79	192.25	260.28	185.19	185.18	76.57	77.49	127.99	211.58	176.79	181.03
XP_017453575.1	Atp5j	PREDICTED: ATP synthase-coupling factor 6, mitochondrial isoform X1	191.62	194.23	212.86	337.16	244.64	201.86	220.02	237.98	298.95	249.78	224.86	168.3	188.21	127.25	209.11	277.56	238.69	226.05	180.17	124.2	50.25	252.32	159.48	206.97
NP_001258046.1	Atp5j2	ATP synthase subunit f, mitochondrial	245.95	237.71	208.26	270.04	357.71	137.45	148.45	208.86	270.99	328.14	229.45	287.75	239.96	222.68	221.21	105.72	311.17	202.25	233.53	100.42	77.08	276.29	203.78	235.95
NP_997681.1	Atp5l	ATP synthase subunit g, mitochondrial	112.01	113.07	105.14	123.43	121.04	110.57	108.51	64.21	165.36	109.7	123.67	136.53	93.02	130.29	75.58	114.13	61.01	79.04	67.44	62.67	60.58	101.23	68.23	114.69
NP_620238.1	Atp5o	ATP synthase subunit O, mitochondrial precursor	153.18	116.02	140.62	186.05	239.5	174.81	236.25	131.1	173.2	210.63	134.58	168.45	187.23	121.01	156.35	108.37	156.15	103.66	167.5	50.87	122.13	174.79	130.8	138.2
XP_006240238.1	Atp5s	PREDICTED: ATP synthase subunit s, mitochondrial isoform X1	0.7	0.01	1.14	0.01	0.7	1.12	1.89	0.01	2.03	0.82	0.71	0.01	0.74	0.8	0.52	0.77	0.34	0.4	1.43	0.01	0.38	0.51	0.01	0.43
NP_001009705.1	Atp5sl	ATP synthase subunit s-like protein	0.01	0.01	0.01	0.01	0.01	0.01	0.62	0.01	0.01	0.58	0.38	0.01	0.01	0.01	0.01	0.01	0.01	0.01	0.22	0.01	0.01	0.01	0.01	0.01
YP_665634.1	ATP6	ATP synthase F0 subunit 6 (mitochondrion)	37.08	51.8	42.38	73.72	33.03	37.59	58.86	50.33	64.08	46.34	58.49	55.37	30.17	29.4	37.24	34.15	55.81	49.51	40.35	11.67	36.12	44.63	28.74	51.79
XP_017452689.1	Atp6v0a1	PREDICTED: V-type proton ATPase 116 kDa subunit a isoform X7	1.11	0.25	0.27	0.75	0.71	1.44	1.45	0.93	1.32	1.17	0.53	1.22	1.47	1.54	1.69	1.89	0.85	0.63	2.59	0.27	0.68	0.79	1.39	1.5
XP_006245960.1	Atp6v0c	PREDICTED: V-type proton ATPase 16 kDa proteolipid subunit isoform X1	2.68	2.38	2.73	3.43	6.09	5.92	4.39	3.26	6.83	0.01	0.01	0.01	1.83	0.01	2.45	4.1	0.01	4.05	1.93	0.01	0.01	2.61	0.01	3.85
NP_001011927.1	Atp6v0d1	V-type proton ATPase subunit d 1	0.01	2.53	3.05	3.98	2.33	2.63	3.33	2.54	4.37	1.72	3.69	4.91	6.54	2.47	1.28	5.41	5.81	5.92	3.88	5.21	7.09	4.13	1.99	1.94
XP_006248411.1	Atp6v1a	PREDICTED: V-type proton ATPase catalytic subunit A isoform X1	12.61	14.46	12.63	17.04	12.45	11.38	11.7	8.26	13.04	16.58	7.88	10.75	14.12	12.18	10.35	12.5	13.85	10.1	11.51	8.95	13.65	10.8	11.75	11.84
NP_476561.1	Atp6v1b2	V-type proton ATPase subunit B, brain isoform	10.25	10.06	9.07	12.17	10.42	10.1	9.76	6.98	9.54	11.01	10.01	8.73	10.76	11.48	9.35	11.18	9.2	8.84	10.98	5.87	9.54	11.1	9.11	9.56
XP_006241664.1	Atp6v1c1	PREDICTED: V-type proton ATPase subunit C 1 isoform X1	0.61	0.75	0.98	0.92	0.71	0.79	1.25	0.48	1.39	1.26	0.48	0.58	0.77	0.82	0.53	1.01	1.21	1.21	1.06	0.52	0.5	0.76	0.82	0.93
NP_955418.1	Atp6v1d	V-type proton ATPase subunit D	0.01	0.01	1.66	0.57	0.01	0.41	0.39	0.87	0.73	0.73	0.01	0.39	0.55	2.57	0.73	3.39	0.78	0.01	1.84	0.01	0.39	0.5	0.93	0.73
NP_942040.1	Atp6v1e1	V-type proton ATPase subunit E 1	9.84	10.65	4.45	14.48	12.24	7.07	9.55	6.64	5.39	6.38	9.79	7.73	12.24	9.67	12.25	12.9	11.6	3.53	10.28	8.09	5.55	9.45	8.26	7.92
NP_446336.1	Atp6v1f	V-type proton ATPase subunit F	1.26	1.33	1.14	1.66	3.22	0.01	0.01	0.01	0.01	1.72	1.59	1.61	1.22	1.09	2.98	3	1.36	0.01	1.79	3.05	0.01	0.01	2.9	0.93
NP_001100130.1	Atp6v1g1	V-type proton ATPase subunit G 1	8.97	0.01	38.91	42.61	3.9	11.18	33.9	10.69	0.01	4.43	23.3	0.01	8.94	9.07	11.69	13.79	8.86	6.5	12.18	8.44	5.55	7.4	8.07	0.01
XP_006237866.1	Atp6v1h	PREDICTED: V-type proton ATPase subunit H isoform X2	2.76	2.46	3.61	4.19	3.9	3.4	2.52	2.53	1.48	3.63	3.13	1.69	2.65	3.75	2.87	4.16	2.01	1.36	2.01	3.29	2.48	3.44	3.23	3.79
XP_006257059.1	Atp7a	PREDICTED: copper-transporting ATPase 1 isoform X2	0.08	0.24	0.31	0.28	0.21	0.07	0.37	0.22	0.26	0.3	0.13	0.07	0.19	0.42	0.07	0.24	0.3	0.23	0.63	0.18	0.39	0.16	0.31	0.18
AP_004896.1	ATP8	ATP synthase F0 subunit 8 (mitochondrion)	49.73	53.5	41.48	20.35	60.93	54.78	53.77	36.78	50.33	87.27	48.42	42.41	52.23	46.6	35.26	49.74	47.43	39.03	51.92	18.31	32.7	48.97	43.59	53.82
XP_006254904.1	Atp8b1	PREDICTED: phospholipid-transporting ATPase IC isoform X1	0.12	0.36	0.13	0.13	0.2	0.19	0.44	0.01	0.31	0.16	0.09	0.15	0.12	0.1	0.01	0.34	0.35	0.22	0.19	0.09	0.13	0.11	0.07	0.45
XP_017446462.1	Atp8b2	PREDICTED: ubiquitin-associated protein 2-like isoform X3	2.56	4.31	3.82	4.71	1.23	1.94	3.36	2.41	2.25	3.15	2.85	2.07	2.55	2.8	1.91	3.87	2.57	2.41	2.76	2.74	3.46	2.61	1.49	3.32
XP_008773849.1	Atp9a	PREDICTED: probable phospholipid-transporting ATPase IIA isoform X1	0.01	0.01	0.01	0.15	0.01	0.01	0.01	0.01	0.01	0.01	0.01	0.01	0.01	0.01	0.01	0.01	0.01	0.01	0.01	0.28	0.12	0.01	0.01	0.07
NP_001101429.1	Atpaf1	ATP synthase mitochondrial F1 complex assembly factor 1	0.01	0.46	0.01	0.65	0.73	0.01	0.46	0.31	0.01	1.94	0.01	0.01	0.76	0.01	0.01	0.01	0.22	0.01	0.01	0.01	0.01	0.01	0.43	0.01
NP_001100476.1	Atpaf2	ATP synthase mitochondrial F1 complex assembly factor 2	0.01	0.01	0.01	1.57	0.48	0.63	2.06	0.41	0.01	1.49	0.32	0.01	1.07	1.62	0.01	0.3	0.24	0.01	0.26	0.01	0.01	0.81	0.6	0.01
NP_037047.2	Atpif1	ATPase inhibitor, mitochondrial precursor	84.47	74.59	75.71	87.64	44.06	64.35	69.86	70.33	67.85	33.04	40.56	60.35	71	50.82	48.2	82.08	46	73.06	43.76	22.92	34.85	44.93	69.43	69.36
XP_017443763.1	Atrx	PREDICTED: transcriptional regulator ATRX isoform X7	0.02	0.01	0.01	0.01	0.02	0.01	0.01	0.01	0.01	0.01	0.01	0.02	0.01	0.01	0.01	0.02	0.01	0.01	0.01	0.01	0.01	0.03	0.02	0.02
NP_579847.1	Atxn10	ataxin-10	0.27	0.14	0.51	0.24	0.17	0.16	0.15	0.3	0.27	0.09	0.11	0.17	0.12	0.31	0.18	0.01	0.01	0.01	0.15	0.26	0.4	0.16	0.12	0.13
XP_017454021.1	Atxn2	PREDICTED: ataxin-2 isoform X18	0.01	0.1	0.19	0.51	0.36	0.01	0.32	0.08	0.54	0.27	0.25	0.01	0.61	0.61	0.29	0.01	0.46	0.43	0.35	0.07	0.4	0.19	0.22	0.33
NP_001123569.2	Atxn2l	ataxin-2-like protein	1.3	1.2	0.63	1.35	0.41	0.4	0.48	0.45	0.32	0.67	0.66	0.66	1.58	0.91	0.32	0.76	1.19	0.36	0.51	1.13	0.84	1.24	1.06	1.46
XP_006253737.1	Auh	PREDICTED: methylglutaconyl-CoA hydratase, mitochondrial isoform X2	15.2	11.41	8.47	13.47	13.57	11.93	14.32	8.14	8.95	16.6	10.82	12.66	11.95	10.61	8.92	11.61	10.57	8.66	9.77	2.97	7.75	10.31	7.45	9.12
XP_008761251.1	Aup1	PREDICTED: ancient ubiquitous protein 1 isoform X1	0.63	0.48	0.86	0.46	0.74	0.01	0.52	0.4	0.45	0.56	0.36	0.01	1.18	0.01	0.01	0.53	0.01	0.37	0.81	0.3	0.4	0.38	0.36	0.67
NP_001101227.1	Aven	cell death regulator Aven	0.1	0.13	0.01	0.12	0.01	0.34	0.01	0.09	0.01	0.06	0.01	0.2	0.01	0.17	0.08	0.35	0.08	0.01	0.01	0.01	0.01	0.01	0.01	0.01
NP_077377.2	Avil	advillin	0.01	0.01	0.17	0.41	0.01	0.39	0.28	0.61	0.12	0.15	0.62	0.34	0.32	0.01	0.24	0.01	1.1	0.34	0.3	1.11	1.32	0.01	0.65	0.33
XP_002729360.1	Avl9	PREDICTED: late secretory pathway protein AVL9 homolog isoform X3	0.01	0.03	0.01	0.01	0.13	0.1	0.01	0.01	0.01	0.01	0.15	0.11	0.11	0.15	0.01	0.12	0.1	0.13	0.08	0.01	0.12	0.15	0.06	0.1
NP_036958.2	Azgp1	zinc-alpha-2-glycoprotein precursor	0.01	0.01	0.01	0.01	0.01	0.27	0.23	0.67	0.01	0.01	0.01	0.01	0.01	0.01	0.18	0.01	0.16	0.39	0.29	1.76	0.3	0.35	0.45	0.01
NP_036644.1	B2m	beta-2-microglobulin precursor	0.01	1.5	1.32	0.01	4.19	13.24	2.29	7.54	0.01	3.64	2.3	0.01	7.07	1.34	0.01	6.26	12.74	1.46	0.01	3.52	10.52	1.28	2.09	11.43
XP_017455515.1	B3gnt3	PREDICTED: N-acetyllactosaminide beta-1,3-N-acetylglucosaminyltransferase 3 isoform X1	0.01	0.01	0.01	0.01	0.01	0.01	0.01	0.01	0.01	0.01	0.22	0.01	0.01	0.01	0.19	0.01	0.01	0.01	0.01	0.01	0.01	0.01	0.01	0.01
NP_445739.1	B4galt1	beta-1,4-galactosyltransferase 1	0.45	1.51	1.55	2.12	0.97	0.69	0.95	0.7	1.39	1.17	0.58	0.45	0.74	1.35	0.93	0.58	1.38	0.61	1.5	0.54	1.3	1.47	1.04	1.34
NP_001243013.1	Bag1	BAG family molecular chaperone regulator 1 isoform 1S	0.01	0.86	0.76	0.01	0.01	0.77	0.01	0.82	0.61	0.01	0.68	0.6	0.79	0.94	0.01	0.98	0.01	1.05	0.6	0.01	0.01	0.77	0.01	0.01
NP_001121667.1	Bag2	BAG family molecular chaperone regulator 2	6.45	8.73	10.76	0.69	9.33	8.99	8.37	14.59	6.2	4.01	11.99	11.94	3.48	6.62	17.17	8.11	11.17	7.41	16.29	26.8	14.53	8.14	18.02	6.88
NP_001011936.1	Bag3	BAG family molecular chaperone regulator 3	1.37	0.7	1.05	0.37	0.44	0.5	0.81	1.68	1.06	1.13	0.88	2.16	1.29	0.81	1.23	0.8	1.31	0.93	2.07	3.11	1.06	0.98	2.14	0.99
NP_001020301.1	Bag4	BAG family molecular chaperone regulator 4	0.01	0.01	0.01	0.12	0.01	0.01	0.01	0.01	0.01	0.01	0.01	0.01	0.08	0.01	0.01	0.01	0.01	0.01	0.01	0.01	0.01	0.01	0.01	0.01
XP_008774545.1	Bag5	PREDICTED: BAG family molecular chaperone regulator 5	0.25	0.01	0.31	0.01	0.41	0.61	0.72	0.49	0.24	1.35	0.57	0.45	0.41	0.47	0.4	0.31	1.02	0.26	0.5	0.17	0.82	0.59	0.01	0.23
NP_001029140.1	Bag6	large proline-rich protein BAG6 isoform 1	1.16	1.04	1.03	1.12	1.33	0.77	1.07	1.48	1.33	1.54	1.22	0.86	1.51	1.54	1.54	0.79	1.08	0.88	1.49	0.36	1.29	1.51	0.55	0.94
XP_008766686.1	Baiap2	PREDICTED: brain-specific angiogenesis inhibitor 1-associated protein 2 isoform X2	0.63	0.85	0.7	0.86	0.01	0.94	0.64	0.32	0.73	0.7	0.15	0.21	0.87	0.7	0.93	0.58	0.82	0.22	0.2	0.36	5.26	1.43	0.24	0.49
NP_001029312.1	Baiap2l1	brain-specific angiogenesis inhibitor 1-associated protein 2-like protein 1	2.52	1.96	1.22	3.5	1.94	1.15	2.53	0.66	2.97	2.28	1.74	1.59	3.02	2.02	1.85	2.23	2.01	1.54	3.52	1.13	2.12	1.95	2.31	1.97
XP_006256163.1	Bak1	PREDICTED: bcl-2 homologous antagonist/killer isoform X1	2.56	2.99	2.13	3.84	2.17	2.55	2.71	3.06	4.13	0.01	2.5	2.52	2.41	1.84	1.41	1.84	1.56	2.76	2.72	1.78	1.88	3.61	2.78	3.53
XP_006230693.1	Banf1	PREDICTED: barrier-to-autointegration factor isoform X1	26.62	25.31	24.24	25.05	17.67	23.53	19.99	22.04	34.18	18.24	21.43	13.47	16.53	17.06	12.12	42.29	25.01	19.42	21.35	40.3	21.32	19.66	20.46	26.74
NP_071636.1	Basp1	brain acid soluble protein 1	2.82	2.98	3.88	0.63	2.19	2.85	2.52	5.71	2.82	2.79	4.2	3.16	2.23	2.17	1.92	2.53	2.97	1.62	2.66	4.8	0.49	2.26	1.27	2.9
NP_058755.2	Bax	apoptosis regulator BAX	0.91	0.86	0.7	0.01	0.67	0.01	0.01	2.9	0.01	1.57	1.06	1.61	2.18	0.74	2.24	0.97	1.03	1.61	3.04	2.7	0.95	1.67	1.1	1.63
NP_113940.1	Bcam	basal cell adhesion molecule precursor	0.99	0.96	0.99	0.64	1.43	1.58	0.75	0.57	0.35	0.79	1.28	1.1	1.11	0.71	1.02	0.86	0.35	0.93	0.78	0.94	1.22	0.83	2.11	1.02
XP_006240044.1	Bcap29	PREDICTED: B-cell receptor-associated protein 29 isoform X1	0.01	0.01	0.32	0.71	0.01	0.83	0.01	0.01	0.64	1.22	0.01	0.01	0.01	0.01	0.01	0.01	0.01	0.01	0.01	0.49	0.01	0.01	0.37	0.22
XP_006229619.1	Bcap31	PREDICTED: B-cell receptor-associated protein 31 isoform X1	22.3	20.52	22.95	28.97	18.37	21.61	23.63	16.71	22.08	13.56	21.09	33.64	22.68	19.82	15.05	21.48	21.12	16.59	28.64	13.54	21.1	21.3	13.27	24.27
NP_663703.3	Bcas1	breast carcinoma-amplified sequence 1 homolog	3.28	3.39	3.99	2.33	1.34	1.67	5.14	4.44	5	3.84	4.68	3.48	3.84	5.41	2.82	5.15	7.39	4.21	5.64	19.49	4.04	4.17	3.59	4.34
NP_001099928.1	Bcas2	pre-mRNA-splicing factor SPF27	0.51	0.64	1.31	1.84	0.01	0.01	0.26	0.01	0.01	0.01	0.91	0.8	1.06	0.61	0.01	1.43	1.03	0.32	0.69	0.01	0.47	0.53	0.01	0.35
XP_008757635.1	Bcat2	PREDICTED: branched-chain-amino-acid aminotransferase, mitochondrial isoform X1	254.61	211.54	244.53	291.58	276.12	268.62	263.26	173.78	230.32	311.36	211.27	228.24	266.96	176.13	166.8	267.31	178.46	145.67	191.01	36.75	131.02	211.61	195.27	224.41
NP_001101975.2	Bccip	BRCA2 and CDKN1A-interacting protein	1.1	0.88	1.5	1.6	1.14	1.3	1.29	0.69	0.62	1.79	0.24	1.55	1.65	1.4	0.93	1.04	0.64	1.02	0.5	1.61	1.59	1.63	0.95	0.84
NP_036914.1	Bckdha	2-oxoisovalerate dehydrogenase subunit alpha, mitochondrial	64.6	57.06	47.18	59.37	70.59	61.55	63.11	36.51	65.89	86.35	46.63	34.12	48.05	56.6	40.84	65.36	49	47.61	40.71	8.14	35.42	53.19	40.29	45.83
NP_062140.1	Bckdhb	2-oxoisovalerate dehydrogenase subunit beta, mitochondrial precursor	16.64	32.46	25.84	21.58	28.83	30.19	34.05	27.93	32.88	31.17	29.93	24.57	25.16	32.09	18.5	16.61	24.6	28.83	21.75	3.87	17.06	28.3	14.64	28.61
NP_062117.2	Bckdk	[3-methyl-2-oxobutanoate dehydrogenase [lipoamide]] kinase, mitochondrial precursor [Rattus norvegicus]	2.56	0.97	0.01	3.83	4.18	2.74	1.28	1.01	1.37	3.4	1.53	1.44	1.91	1.04	0.78	0.35	0.92	2.42	2.09	0.01	1.5	2	0.8	1.49
NP_001101355.1	Bcl2l13	bcl-2-like protein 13	3.53	5.84	1.52	4.86	6.43	3.72	3.19	0.01	1.74	3.05	4.4	2.77	5.43	3.47	3.9	2.33	4.25	4.53	4.38	0.97	2.33	4	1.41	4.01
XP_017448325.1	Bcl2l14	PREDICTED: apoptosis facilitator Bcl-2-like protein 14 isoform X1	0.69	0.25	0.27	0.44	0.01	0.37	0.3	0.33	0.22	0.67	0.23	0.35	0.17	0.76	0.33	0.94	0.44	0.51	0.35	0.01	0.28	0.43	0.01	0.34
XP_006227716.1	Bclaf1	PREDICTED: bcl-2-associated transcription factor 1 isoform X2	0.29	0.53	0.68	0.52	0.54	0.51	0.92	0.73	0.57	1.03	0.63	0.4	0.92	0.16	0.65	0.29	1.17	0.75	0.54	0.62	0.73	0.75	0.1	0.59
NP_001121184.1	Bco2	beta,beta-carotene 9\',10\'-oxygenase	0.29	0.01	0.01	0.01	0.21	0.36	0.21	0.01	0.29	0.41	0.23	0.36	0.68	0.37	0.01	0.01	0.39	0.32	0.34	0.37	0.01	0.19	0.01	0.46
XP_017451860.1	Bcs1l	PREDICTED: mitochondrial chaperone BCS1 isoform X1	0.43	0.01	0.01	0.29	0.32	0.48	0.79	0.01	0.27	0.89	0.01	0.01	0.51	0.01	0.01	0.01	0.34	0.01	0.31	0.01	0.41	0.01	0.01	0.2
XP_008766913.1	Bdh1	PREDICTED: D-beta-hydroxybutyrate dehydrogenase, mitochondrial isoform X1	29.08	35.69	28.81	40.17	36.73	23.87	35.22	34.91	31.76	48.57	24.71	27.46	37.7	30.07	26.39	35.56	32.73	26.44	30.11	19.16	25.37	26.99	27.34	30.34
XP_006233384.1	Bdh2	PREDICTED: 3-hydroxybutyrate dehydrogenase type 2 isoform X1	6.84	3.11	3.53	4.72	3.72	8.77	2.79	0.98	0.01	1.44	4.31	2.83	2.51	5.59	3.48	4.73	1.57	3.36	3.64	0.01	5.3	4.99	0.01	5
XP_006230636.1	Bet1l	PREDICTED: BET1-like protein isoform X1	1.29	1.13	1.2	0.01	0.96	1.02	1.25	1.02	0.01	0.01	1.38	1.12	1.05	1.43	0.94	1.48	1.18	0.01	0.94	0.01	0.01	1	1.11	1.07
NP_058783.1	Bgn	biglycan precursor	15.93	18.92	16.02	20.77	25.31	18.36	23.27	31.38	23.51	9.07	17.48	18.17	17.2	16.76	18.53	26.13	18.89	18.29	27.92	25.5	21.86	23.87	16.99	23.81
NP_036995.1	Bhlha15	class A basic helix-loop-helix protein 15	1.99	0.01	0.74	0.01	0.01	0.93	0.01	0.01	0.01	0.01	0.27	0.01	0.01	0.01	0.01	0.01	0.39	0.94	0.01	0.01	0.01	0.01	0.01	0.01
NP_942060.1	Bicd2	protein bicaudal D homolog 2 isoform 2	0.3	0.27	0.01	0.01	0.01	0.01	0.01	0.36	0.01	0.64	0.01	0.01	0.01	0.04	0.01	0.01	0.01	0.01	0.01	0.01	0.01	0.01	0.01	0.01
XP_006254567.1	Bin1	PREDICTED: myc box-dependent-interacting protein 1 isoform X14	0.73	0.45	0.87	1.29	0.36	0.33	0.27	0.24	0.88	1.21	1.05	0.75	0.8	0.84	0.71	0.05	0.34	0.43	0.79	0.59	0.4	0.01	0.41	0.64
NP_001013204.1	Bin3	bridging integrator 3	0.1	0.09	0.1	0.14	0.01	0.01	0.12	0.01	0.11	0.09	0.01	0.01	12.4	0.12	0.01	0.15	0.15	7.32	0.01	0.01	0.01	0.01	0.08	0.09
NP_001164067.1	Birc6	baculoviral IAP repeat-containing protein 6	0.01	0.01	0.01	0.02	0.01	0.01	0.03	0.01	0.01	0.03	0.01	0.01	0.02	0.01	0.01	0.01	0.01	0.01	0.02	0.01	0.01	0.01	0.01	0.01
NP_001019404.2	Bles03	UPF0696 protein C11orf68 homolog isoform 1	0.59	0.46	0.6	0.7	0.43	0.01	0.42	0.45	0.01	0.63	0.01	0.01	0.54	0.42	0.01	0.76	0.45	0.44	0.56	0.01	0.55	0.56	0.41	0.42
NP_001029335.1	Blmh	bleomycin hydrolase	4.12	7.73	7.8	4.54	6.16	5	6.4	4.31	5.2	6.53	6.39	4.5	6.26	6.71	7.66	5.2	6.56	3.75	8.36	5.7	8.96	5.1	6.47	8.17
NP_001099411.2	Bloc1s1	biogenesis of lysosome-related organelles complex 1 subunit 1	0.01	0.01	0.01	0.01	0.01	0.01	0.01	0.01	0.01	0.01	0.01	0.01	0.01	0.65	0.01	0.01	0.01	0.01	0.58	0.72	0.01	0.54	0.94	0.6
NP_001032426.1	Bloc1s2	biogenesis of lysosome-related organelles complex-1 subunit 2	0.01	0.01	0.01	0.01	0.58	0.01	0.74	0.01	0.61	0.01	0.01	0.61	0.01	0.01	0.01	0.01	0.01	0.01	0.7	0.01	0.01	0.01	0.01	0.76
XP_017445491.1	Bloc1s3	PREDICTED: biogenesis of lysosome-related organelles complex 1 subunit 3	0.01	0.01	0.01	0.01	0.01	0.01	0.01	0.01	0.35	0.01	0.26	0.01	0.26	0.27	0.01	0.01	0.01	0.26	0.01	0.21	0.01	0.01	0.01	0.01
XP_006234957.1	Blvra	PREDICTED: biliverdin reductase A isoform X1	0.65	0.73	0.87	0.01	0.71	0.78	0.86	0.01	0.01	0.01	0.01	0.01	0.01	0.01	0.01	0.01	0.01	0.86	0.01	0.01	0.01	0.01	0.01	0.01
NP_446302.1	Blvra	biliverdin reductase A precursor	4.49	5.65	3.4	5.82	5.42	7.02	4.91	5.47	5.14	5.38	5.89	5.72	6.06	5.18	4.3	5.22	5.16	4.57	6.49	9.35	6.48	5.37	6.9	2.72
NP_001099706.1	Blvrb	flavin reductase (NADPH)	24.46	28.97	25.88	26.11	25.76	28.34	38.65	32.46	27.39	39.06	36.51	31.57	22.94	25.67	21.48	26.53	36.1	30.57	20.56	37.36	35.76	28.58	29.86	32.7
NP_543173.1	Bnip1	vesicle transport protein SEC20	0.01	0.01	0.01	0.01	0.01	0.01	0.01	0.01	0.01	0.01	0.01	0.01	0.01	0.01	0.01	0.01	0.01	0.01	0.01	0.01	0.01	0.28	0.01	0.01
NP_001065244.1	Bola1	bolA-like protein 1	13.1	10.46	0.01	0.01	2.59	0.01	0.01	0.01	1.04	10.3	1.39	0.89	1.66	0.76	0.01	1.08	0.97	6.21	12.03	0.01	0.01	12.54	16.98	0.01
NP_001100071.1	Bola3	bolA-like protein 3	0.01	0.01	0.01	0.01	1.31	0.01	0.01	0.01	0.01	1.75	0.7	1.31	0.01	0.84	1.05	0.01	0.01	0.01	0.01	0.01	0.01	0.74	0.54	0.01
NP_001019421.1	Bop1	ribosome biogenesis protein BOP1	0.01	0.01	0.01	0.01	0.01	0.12	0.01	0.2	0.15	0.15	0.01	0.01	0.01	0.09	0.01	0.01	0.01	0.01	0.01	0.01	0.09	0.01	0.01	0.01
NP_001017474.2	Borcs6	BLOC-1-related complex subunit 6	0.01	0.01	0.01	0.01	0.01	0.01	0.01	0.01	0.01	0.01	0.01	0.01	0.01	0.01	0.01	0.01	0.19	0.01	0.01	0.01	0.01	0.01	0.01	0.01
XP_006236321.1	Bpgm	PREDICTED: bisphosphoglycerate mutase isoform X1	0.01	0.27	0.01	0.01	0.01	0.01	0.52	0.11	0.01	0.29	0.01	0.17	0.45	0.01	0.19	0.01	0.27	0.01	0.01	0.01	0.3	0.01	0.01	0.11
NP_001032283.1	Bphl	valacyclovir hydrolase precursor	0.74	0.8	0.46	0.54	2.24	1.23	0.35	0.76	0.37	0.01	0.01	0.73	0.01	0.01	1.08	0.01	0.84	1.19	0.21	0.01	1.12	0.52	0.01	0.28
NP_434695.1	Bpifa2	BPI fold-containing family A member 2 precursor	0.01	0.01	1.74	0.01	0.01	0.01	0.01	0.01	0.01	0.01	0.01	0.01	0.01	0.01	0.01	0.01	0.01	0.01	0.01	0.01	0.01	0.01	0.01	0.01
XP_006250492.1	Bpnt1	PREDICTED: 3\'(2\'),5\'-bisphosphate nucleotidase 1 isoform X1	0.01	0.01	0.01	0.01	0.01	0.01	0.01	0.01	0.01	0.01	0.01	0.01	0.21	0.19	0.01	0.01	0.01	0.01	0.19	0.01	0.01	0.01	0.01	0.01
XP_006250493.1	Bpnt1	PREDICTED: 3\'(2\'),5\'-bisphosphate nucleotidase 1 isoform X2	5.76	6.2	4.76	5.68	3.97	6.47	5.96	4.04	5.21	11.45	7.4	7.73	10.22	6.19	2.8	5.31	8.37	7.78	4.68	6.14	9.62	6.4	3.37	9.66
NP_001120772.1	Brcc3	lys-63-specific deubiquitinase BRCC36	0.01	0.36	0.33	1.09	0.01	0.48	0.78	0.34	0.61	0.74	0.87	0.41	0.01	0.39	0.79	0.32	0.59	0.01	0.94	0.2	0.01	0.79	0.01	0.35
XP_017449703.1	Bre	PREDICTED: BRCA1-A complex subunit BRE isoform X1	0.01	0.49	0.59	0.01	0.01	0.01	0.01	0.01	0.01	0.01	0.57	0.56	0.66	0.01	0.01	0.01	0.01	0.01	0.01	0.01	0.65	0.01	0.69	0.01
NP_001017487.1	Bri3bp	BRI3-binding protein precursor	1.52	1.38	1.43	2.4	1.23	1.93	1.27	0.01	1.18	1.28	1.47	1.92	1.41	1.22	0.01	1.29	1.5	1.16	1.1	1.28	1.24	1.28	1.32	1.38
XP_017459592.1	Brip1	PREDICTED: Fanconi anemia group J protein isoform X4	0.01	0.43	0.39	0.6	0.43	0.81	0.54	1	0.41	0.01	0.54	0.32	0.01	0.56	0.01	0.39	0.32	0.01	0.01	1.15	0.72	0.01	0.59	0.01
NP_001182405.1	Brk1	protein BRICK1	3.09	4.86	2.94	2.81	5.68	3.4	5.75	1.08	4.47	2.84	6.24	4.13	1.91	6.4	2.87	2.08	4.55	4.58	0.89	4	6.09	2.46	3.13	3.77
XP_006250416.1	Brox	PREDICTED: BRO1 domain-containing protein BROX isoform X2	0.62	0.55	0.91	0.14	0.01	0.01	0.53	0.56	1.16	1.05	0.41	0.62	0.45	0.51	0.23	0.87	0.01	0.48	0.81	0.87	1.13	0.75	0.01	0.67
NP_001100106.1	Bsdc1	BSD domain-containing protein 1	0.1	0.06	0.28	0.4	0.01	0.01	0.01	0.01	0.01	0.01	0.51	0.01	0.27	0.42	0.13	0.13	0.49	0.5	0.32	0.01	0.01	0.12	0.2	0.01
NP_036915.1	Bsg	basigin isoform 2 precursor	17.21	18.32	12.34	18.06	23.38	18.61	16.44	13.84	25.83	12.14	21.88	23.47	13.81	18.82	14.71	31.47	18.64	13.65	18.86	8.04	11.08	20.73	13.95	13.92
XP_017455568.1	Btd	PREDICTED: biotinidase isoform X2	0.01	0.01	0.01	0.25	0.01	0.01	0.01	0.01	0.01	0.43	0.01	0.01	0.01	0.18	0.01	0.01	0.01	0.01	0.01	0.01	0.01	0.01	0.01	0.01
NP_001008310.1	Btf3	transcription factor BTF3	19.86	19.21	17.26	35.55	11.08	13.64	12.35	12	13.63	16.15	19.38	2.19	22.16	15.08	6.13	23.07	16.87	22.31	20.55	20.98	15.8	17.02	13.77	15.7
XP_345562.4	Btf3l4	PREDICTED: transcription factor BTF3 homolog 4 isoform X1	9.02	11.39	4.4	7.85	3.82	0.01	2.64	1.62	2.5	1.18	5.73	2.69	2.8	6.25	1.09	9.07	0.01	1.83	4.79	7.47	4	11.04	0.01	4.74
NP_001041371.2	Bub3	mitotic checkpoint protein BUB3	3.14	4.63	3.52	6.39	4.68	3.87	5.09	3.32	5.59	3.34	5.24	4.92	4.81	4.1	5.09	4.59	5.23	3.5	6.31	7.25	4.67	4.76	2.44	4.99
NP_942084.1	Bzw1	basic leucine zipper and W2 domain-containing protein 1	2.23	1.82	1.6	1.21	0.93	1.58	0.84	0.63	0.29	1.18	1	1	2.27	2.92	1.42	1.58	2.5	1.72	1.97	1.93	2.28	1.57	1.04	1.41
NP_599229.1	Bzw2	basic leucine zipper and W2 domain-containing protein 2	0.23	0.35	0.54	0.01	0.01	0.1	0.16	0.17	0.13	0.35	0.49	0.4	0.25	0.18	0.19	0.58	0.39	0.01	0.19	0.68	0.9	0.01	0.01	0.36
NP_075239.1	C1galt1	glycoprotein-N-acetylgalactosamine 3-beta-galactosyltransferase 1	0.01	0.01	0.42	0.01	0.96	0.48	0.27	0.01	0.7	0.68	0.99	0.57	0.78	0.32	0.31	0.53	0.32	1.93	0.97	0.01	0.01	0.46	0.01	0.79
NP_001008515.1	C1qa	complement C1q subcomponent subunit A precursor	0.01	0.01	0.01	0.01	0.01	0.01	0.01	0.01	0.49	0.01	0.01	0.01	0.01	0.65	0.41	0.01	0.6	0.08	0.11	1.19	0.61	0.01	0.01	0.01
NP_062135.1	C1qb	complement C1q subcomponent subunit B precursor	0.01	0.01	0.01	0.01	0.01	0.01	0.01	0.01	0.01	0.01	0.01	0.01	0.01	0.01	0.01	0.01	1.06	0.01	0.01	1.52	0.01	0.01	0.01	0.01
NP_062132.2	C1qbp	complement component 1 Q subcomponent-binding protein, mitochondrial precursor	18.8	17.22	35.06	35.28	26.58	21.27	26.01	34.54	35.57	29.73	28.1	19.65	20.18	21.64	17.88	35.57	17.33	30.85	23.57	21	8.34	21.31	15.73	16.72
NP_001008524.1	C1qc	complement C1q subcomponent subunit C precursor	0.46	0.01	0.01	0.01	0.39	0.39	0.39	0.43	0.01	0.01	0.01	0.01	0.01	0.01	0.01	0.01	0.6	0.01	0.32	1.48	2.07	0.57	0.01	0.56
NP_058690.2	C3	complement C3 precursor	6.11	7.52	7.92	12.08	7.61	10.82	9.88	12	6.54	4.35	8.34	3.59	7.78	9.04	6.01	4.56	6.41	7.01	10.3	33.43	17.81	4.59	6.76	4.85
NP_113692.2	C4a	complement C4 precursor	1.18	0.79	1.55	0.77	2.01	2.04	0.99	2.16	1.12	0.3	0.48	0.49	0.57	3.26	0.45	0.12	1.4	1.96	2.55	8.13	2.87	0.93	1.34	1.83
NP_001002805.1	C4b	complement component 4, gene 2 precursor	0.01	0.01	0.05	0.01	0.01	0.01	0.01	0.01	0.01	0.01	0.01	0.01	0.01	0.01	0.01	0.01	0.01	0.01	0.01	0.14	0.06	0.01	0.01	0.01
XP_001079130.2	C5	PREDICTED: complement C5 isoform X1	0.01	0.01	0.01	0.08	0.03	0.05	0.01	0.06	0.01	0.01	0.01	0.01	0.01	0.01	0.01	0.01	0.04	0.01	0.01	0.26	0.01	0.01	0.01	0.01
XP_008773300.1	C7	PREDICTED: complement component C7 isoform X2	0.01	0.01	0.01	0.01	0.01	0.01	0.01	0.01	0.01	0.01	0.01	0.01	0.01	0.15	0.14	0.01	0.06	0.24	0.6	0.87	0.28	0.01	0.01	0.01
XP_006238557.1	C8b	PREDICTED: complement component C8 beta chain isoform X1	0.01	0.01	0.01	0.01	0.01	0.01	0.01	0.01	0.01	0.01	0.01	0.01	0.01	0.01	0.01	0.01	0.01	0.01	0.01	1.59	0.25	0.01	0.01	0.01
NP_001100025.1	C8g	complement component C8 gamma chain	0.01	0.01	0.01	0.01	0.36	0.01	0.01	0.01	0.01	0.01	0.45	0.01	0.01	0.01	0.01	0.01	0.01	0.01	0.01	0.96	0.36	0.01	0.01	0.01
NP_476487.1	C9	complement component C9 precursor	1.05	1.25	0.9	1.42	1.16	1.75	1.97	2.53	0.31	0.25	1.95	0.78	1.59	1.06	1.6	0.28	1.03	1.34	2.93	8.43	2.42	1.41	0.98	0.01
XP_006256921.1	Ca5b	PREDICTED: carbonic anhydrase 5B, mitochondrial isoform X1	3.97	1.76	1.82	2	1.32	1.54	1.91	0.94	1.37	3.18	1.37	2.1	1.69	1.38	1.49	3.3	1.11	2.83	2.38	0.32	1.62	2.91	1.65	2.46
XP_017451869.1	Cab39	PREDICTED: calcium-binding protein 39 isoform X1	6.46	6.87	8.18	8.63	9.72	10.65	7.49	7.37	4.21	6.53	4.19	7.18	6.08	7.5	5.86	5.68	9.79	4.12	5.86	5.72	9.78	5.7	6.32	6.28
XP_017455113.1	Cab39l	PREDICTED: calcium-binding protein 39-like isoform X1	0.01	0.01	0.01	0.01	0.01	0.01	0.01	0.01	0.01	0.01	0.3	0.01	0.44	0.2	0.65	0.01	0.42	0.01	0.51	0.01	0.23	0.01	0.01	0.01
NP_001104317.1	Cacna2d1	voltage-dependent calcium channel subunit alpha-2/delta-1 isoform 3 precursor	0.4	0.2	0.52	0.05	0.68	0.73	0.59	1.56	0.19	0.49	0.71	1.52	0.33	0.29	1.1	0.47	0.85	0.24	1.25	1.93	0.58	0.89	1.36	0.25
NP_001004208.1	Cacybp	calcyclin-binding protein	23.51	24.52	18.41	21.56	14.94	17.13	14.74	10.51	19.58	19.16	23.79	11.57	18.61	11.62	15.71	19.3	18.15	19.3	13.54	21.01	11.6	10.84	16.31	14.12
NP_001099180.2	Cad	CAD protein	0.84	0.93	0.85	1.11	0.54	0.9	0.36	0.35	0.45	0.67	1.07	0.64	0.66	0.56	0.46	0.5	0.52	0.88	0.5	0.14	0.9	0.44	0.13	0.58
XP_017458254.1	Cadps2	PREDICTED: calcium-dependent secretion activator 2 isoform X15	0.01	0.01	0.01	0.08	0.01	0.01	0.01	0.01	0.01	0.01	0.01	0.01	0.01	0.01	0.01	0.01	0.01	0.01	0.01	0.01	0.01	0.01	0.01	0.01
NP_114190.1	Calb1	calbindin	0.01	0.01	0.01	0.01	0.77	0.01	0.43	0.01	0.01	0.01	0.32	0.61	0.48	0.01	0.51	0.01	0.01	0.01	0.01	0.01	0.01	0.01	0.01	0.45
NP_037278.1	Cald1	non-muscle caldesmon	0.01	0.01	0.67	0.48	0.36	0.35	0.5	0.31	0.55	0.74	0.4	0.01	0.63	0.46	0.26	0.39	0.37	0.31	0.68	0.45	0.59	0.4	0.5	0.52
XP_008760985.1	Cald1	PREDICTED: non-muscle caldesmon isoform X3	75.77	80.93	77.21	18.87	89.92	97.94	94.55	221.81	104.8	89.77	115.56	133.59	73.86	79.36	145.32	96.61	131.14	112.33	184.07	284.06	195.64	98.34	165.73	98.52
NP_114175.1	Calm1	calmodulin-1	172.57	106.04	198.62	170.64	302.53	189.59	197.85	226.76	238.62	106.52	100.36	162.48	162.86	160.67	173.48	289.52	146.8	177.19	168.38	232.98	76.5	212.49	211.69	183.58
NP_071794.1	Calr	calreticulin precursor	113.73	166.62	158.44	162.52	128.23	141.65	93.32	126.26	128.16	124.72	130.62	99.42	104.56	118.67	92.36	111.22	85.45	115.45	91.36	134.84	107.28	136.64	88.81	101.36
NP_071980.2	Calu	calumenin isoform a precursor	0.01	0.01	0.01	0.01	0.01	0.01	0.01	0.01	0.01	0.44	0.38	0.01	0.01	0.01	0.01	0.01	0.01	0.01	0.01	0.97	0.01	0.01	0.01	0.01
NP_001029070.1	Calu	calumenin isoform b precursor	19.4	26.36	24.32	21.3	16.8	26.96	19.63	27.82	21.7	13.94	22.32	16.26	14.81	30.71	15.52	24.64	17.3	23.78	16.57	31.08	4.18	23.08	19.01	18.7
XP_006237065.1	Camk1	PREDICTED: calcium/calmodulin-dependent protein kinase type 1 isoform X4	0.57	0.01	0.01	0.01	0.7	0.76	0.89	0.01	1.2	0.3	0.87	0.01	0.67	0.01	0.01	0.33	0.61	0.72	0.65	0.52	0.01	0.66	0.01	0.26
XP_017446108.1	Camk2d	PREDICTED: calcium/calmodulin-dependent protein kinase type II subunit delta isoform X16	8.32	7.61	6.48	8.97	6.59	8.34	9.31	10.28	9.89	7.06	9.69	4.96	7.7	7.58	7.22	6.28	10.19	7.73	6.51	13.47	11.67	11.18	8.83	7.77
XP_008768721.1	Camk2g	PREDICTED: calcium/calmodulin-dependent protein kinase type II subunit gamma isoform X16	0.61	1.19	1.71	0.43	1.7	2.07	0.93	3.03	1.16	0.59	1.99	2.35	1.24	0.9	2.71	0.12	2.26	1.57	2.1	3.44	1.97	1.94	2.92	1.81
NP_446456.1	Cand1	cullin-associated NEDD8-dissociated protein 1	5.82	7.35	6.35	7.72	8.07	7.3	6.53	7.33	6.64	8.19	7.87	7.17	6.4	7.61	6.36	7.03	7.25	7.19	7.66	7.72	9.11	6	8.3	6.19
XP_006247852.1	Cant1	PREDICTED: soluble calcium-activated nucleotidase 1 isoform X1	0.15	0.15	0.01	0.01	0.01	0.01	0.1	0.01	0.01	0.16	0.21	0.01	0.01	0.21	0.01	0.13	0.16	0.01	0.01	0.01	0.01	0.01	0.33	0.26
XP_008765902.1	Canx	PREDICTED: calnexin isoform X1	34	37.85	42.3	52.12	40.47	45.12	27.47	35.21	38.39	29.24	38.71	35.81	29.87	31.27	29.57	46.25	25.49	33.45	23.31	24.32	18.26	33.46	21.47	26.88
XP_006238894.1	Cap1	PREDICTED: adenylyl cyclase-associated protein 1 isoform X1	31.6	40.88	36.82	33.45	26.58	28.09	39.28	43.92	33.72	43.98	37.06	33.11	40.03	40.94	28.79	29.04	37.71	38.32	42.14	61.09	55.64	33.82	49.54	33.54
XP_006253816.1	Cap2	PREDICTED: adenylyl cyclase-associated protein 2 isoform X1	0.37	0.14	0.16	0.01	0.27	0.13	0.67	2.57	0.5	0.61	0.66	1.21	0.22	0.14	1.22	0.01	0.42	0.74	1.74	2.89	1.59	0.65	0.64	0.74
XP_017448030.1	Capg	PREDICTED: macrophage-capping protein isoform X1	1.71	3.96	8.18	9.82	2.79	1.67	2.29	2.91	7.15	5.48	6.19	3.78	3.09	2.79	1.23	1.93	10.1	0.25	2.95	18.91	3.96	0.28	6.29	2.04
NP_062025.1	Capn1	calpain-1 catalytic subunit	5.57	6.18	4.1	6.46	5.75	3.97	5.29	4.83	5.18	5.04	5.83	2.88	4.51	3.96	5.31	4.46	3.33	3.8	5.02	8.42	6.85	5.1	5.41	4.07
XP_006239840.1	Capn13	PREDICTED: calpain-13 isoform X1	0.27	0.41	0.15	0.98	0.4	0.73	3.45	1.75	1.82	1.24	1.41	0.89	0.68	0.31	0.27	0.01	3.18	2.22	1.44	5.21	1.46	0.57	1.06	0.94
NP_058812.1	Capn2	calpain-2 catalytic subunit precursor	3.53	4.78	4.48	4.7	5.91	5.31	6.77	12.17	7.19	4.84	5.53	6.87	4.61	5.15	8.54	4.56	6.86	5.84	6.4	12.76	10.12	6.78	8.59	5.88
XP_006229793.1	Capn5	PREDICTED: calpain-5 isoform X1	0.99	0.64	1.19	1.05	0.01	0.5	2.27	1.46	1.32	0.65	1.22	0.17	1.87	1.98	0.8	0.99	2.16	0.87	0.56	5.03	4.39	0.99	1.53	0.46
NP_579843.2	Capn8	calpain-8	0.01	0.62	0.58	0.41	0.4	0.01	0.9	0.39	0.22	0.7	0.46	0.99	1.08	0.92	0.31	0.53	0.83	0.78	1.16	4.91	2.47	0.69	0.88	1.18
NP_001258069.1	Capn9	calpain-9	0.27	0.1	0.6	0.72	1.07	0.09	0.75	0.24	0.7	0.27	0.66	0.2	0.87	0.75	0.24	0.67	1.21	1.39	0.45	4.7	1.79	0.33	1.12	1.04
NP_001012185.2	Caprin1	caprin-1	7.81	8.24	9.24	9.02	4.86	5.93	7.67	5.51	8.84	8.5	6.35	4.57	9.09	10.58	5.09	9.27	6.95	8.16	7.45	7.84	5.46	8.85	6.56	7.07
NP_001103095.2	Capza1	F-actin-capping protein subunit alpha-1	21.45	25.16	16.42	24.79	23.4	25.7	27.76	19.2	24.71	24.32	25.49	16.99	24.46	23.48	20.94	25.19	23.43	24.64	17.12	37.85	24.74	22.74	24.51	17.1
NP_001009180.1	Capza2	F-actin-capping protein subunit alpha-2	51.54	35.74	47.22	33.94	36.68	39.42	41.14	50.36	46.52	48.89	47.1	46.61	48.16	49.42	46.32	37.55	34.78	45.14	50.96	73.54	52.74	50.44	47	45.06
NP_001005903.1	Capzb	F-actin-capping protein subunit beta	28.25	25.88	20.82	27.89	22.02	35.94	27.56	31.89	34.27	30.78	32.37	21.84	23.27	26.46	25.77	19.42	31.28	20.77	33.01	43	43.38	36.38	37.95	20.28
XP_008759064.1	Car1	PREDICTED: carbonic anhydrase 1 isoform X1	11.79	17.03	8.92	32.39	13.8	13.52	22.41	12.48	11.35	15.82	13.88	15.66	23.51	5.81	12.05	17.79	10.84	3.8	7.08	12.38	8.2	15.24	15.46	12.39
NP_062164.1	Car2	carbonic anhydrase 2	835.86	1047.57	843.09	987.03	850.54	800.01	943.4	853.94	948.28	871.06	737.14	588.43	1043.16	842.27	540.28	943.32	1013.9	851.72	946.43	844.08	1062.31	831.13	1018.95	953.58
XP_006232178.1	Car3	PREDICTED: carbonic anhydrase 3 isoform X1	17.19	31.22	11.08	8.26	21.19	29.77	8.88	14.64	7.17	27.94	34.73	39.07	14.17	10.55	43.68	9.83	11.77	11.31	44.67	5.04	32.59	32.1	18.42	20.11
NP_001101426.1	Car9	carbonic anhydrase 9 precursor	15.27	11.57	8.2	25.19	5.61	10.71	10.29	6.55	5.9	7.85	15.23	10.36	11.87	11.06	12.42	14.71	18.42	6.08	10.44	0.54	10.29	7.72	5.49	7.01
NP_690003.1	Carhsp1	calcium-regulated heat stable protein 1	25.84	37.53	38.35	34.76	7.32	21.14	29.53	23.02	24.81	42.17	35.38	13.74	30.66	30.24	20.2	27.2	20.21	26.9	27.71	18.53	17.26	28.79	23.57	24.29
NP_001029260.1	Carm1	histone-arginine methyltransferase CARM1 isoform d	1.35	1.24	0.78	0.01	0.01	1.21	0.76	0.99	0.99	0.4	0.01	0.01	0.01	0.13	1.26	0.95	1.67	1.29	0.99	0.99	1.46	0.88	1.22	0.36
XP_017456035.1	Carmil1	PREDICTED: F-actin-uncapping protein LRRC16A isoform X14	0.07	0.01	0.01	0.01	0.12	0.01	0.06	0.01	0.17	0.01	0.06	0.01	0.01	0.01	0.01	0.01	0.01	0.01	0.04	0.01	0.06	0.01	0.08	0.07
NP_001020145.1	Carnmt1	carnosine N-methyltransferase	0.01	0.01	0.01	0.11	0.21	0.01	0.01	0.01	0.01	0.01	0.01	0.01	0.01	0.01	0.01	0.01	0.01	0.01	0.01	0.01	0.01	0.01	0.01	0.01
NP_001099789.1	Cars	cysteine--tRNA ligase, cytoplasmic	2.12	1.41	1.5	1.56	1.35	1.99	0.78	0.69	0.38	0.26	1.25	0.24	1.31	1.05	0.74	2.25	1.13	0.99	0.69	0.71	0.68	1.38	0.45	0.51
XP_006253524.2	Cars2	PREDICTED: probable cysteine--tRNA ligase, mitochondrial isoform X3	0.5	0.38	0.43	0.53	0.89	0.72	0.41	0.01	0.01	2.44	0.45	0.5	0.23	0.21	0.22	0.01	0.09	0.51	0.24	0.01	0.24	0.16	0.01	0.13
XP_006231905.1	Cartpt	PREDICTED: cocaine- and amphetamine-regulated transcript protein isoform X1	0.01	0.01	0.01	0.01	0.01	0.4	0.01	0.71	0.01	0.01	0.01	0.01	0.93	0.01	0.01	0.01	1.55	0.01	1.2	8.38	0.01	0.01	0.7	0.01
XP_017452833.1	Caskin2	PREDICTED: caskin-2 isoform X2	0.06	0.01	0.07	0.46	0.01	0.08	0.07	0.1	0.08	0.01	0.01	0.14	0.05	0.27	0.01	0.12	0.07	0.05	0.1	0.01	0.13	0.13	0.01	0.01
XP_006253192.1	Casp3	PREDICTED: caspase-3 isoform X1	0.78	5.21	1.48	1.24	2.19	6	0.62	0.81	5.98	0.68	2.2	1.44	8.83	1.08	0.01	0.37	4.91	1.12	0.61	0.01	0.01	1.03	0.19	0.2
XP_017446624.1	Casp6	PREDICTED: caspase-6 isoform X1	4.89	4.61	5.39	5.18	4.86	5.89	6.64	4.29	6.14	5.07	3.54	2.9	5.24	5.24	6.46	6.72	5.77	5.22	4.72	3.44	5.39	6.1	2.95	7.8
XP_008758768.1	Casp7	PREDICTED: caspase-7 isoform X1	0.22	0.62	1.3	0.56	0.83	0.98	0.83	1.07	0.52	1.48	1.88	0.71	1.21	0.56	0.01	0.61	0.33	0.81	0.01	0.87	0.31	0.89	0.45	1.98
XP_006245077.1	Casp8	PREDICTED: caspase-8 isoform X2	0.11	0.01	0.01	0.28	0.01	0.15	0.33	0.41	0.15	0.37	0.28	0.01	0.17	0.15	0.01	0.01	0.24	0.33	0.01	1	0.33	0.22	0.01	0.17
XP_006231760.1	Cast	PREDICTED: calpastatin isoform X1	3.3	3.75	3.63	4.68	2.33	3.34	3.59	4.49	3.26	2.67	4.45	2.93	3.43	3.29	2.92	4	3.37	3.74	3.09	5.47	1.96	4.82	3.06	2.99
NP_036652.1	Cat	catalase	8.26	9.97	9.12	10.31	9.34	7.84	16.01	7.24	11.07	15.88	7.83	6.23	10.45	12.72	8.29	7.45	9.9	6.68	11.18	6.26	11.64	13.04	9.23	11.76
NP_113744.2	Cav1	caveolin-1 isoform alpha	90.12	71.05	62.9	23.12	65.99	80.18	89.14	98.27	73.81	54.04	107.33	113.28	50.77	66.07	89.59	104.82	79.02	64.93	79.33	112.97	57.05	88	108.81	69.14
NP_571989.2	Cav2	caveolin-2	2.56	1.51	1.61	1.65	4.54	2.25	2.02	1.12	1.79	0.01	1.79	2.02	0.01	0.76	1.11	0.01	1.55	0.87	2.61	0.01	1.11	2.63	2.24	0.97
NP_001013209.1	Cbfb	core-binding factor subunit beta	0.01	0.01	0.71	0.01	0.01	0.01	0.01	0.01	1.19	0.01	0.01	0.01	0.01	0.81	0.01	0.01	0.01	0.01	0.01	1.98	0.01	0.01	0.61	0.01
NP_062043.1	Cbr1	carbonyl reductase	38.98	45.36	48.8	46.95	31.94	36.35	34.44	35.77	3.51	61.34	30.42	26.38	6.35	42.05	29.24	46.1	39.88	38.41	39.69	39.97	49.27	37.15	42.63	44.48
NP_001100580.1	Cbr3	carbonyl reductase	8.16	14.9	12.85	18.79	14.55	15.99	14.3	19.48	12.37	13.26	14.62	10.78	13.14	20.24	12.82	15.56	19.1	19.21	17.74	29	15.56	17.1	17.81	20.23
NP_872613.1	Cbr4	carbonyl reductase family member 4	2.13	2.54	3.48	3.17	4.56	2.13	3.04	0.01	1.71	3.92	2.19	2.15	3.56	2.29	2.32	3	1.36	1.67	1.17	0.01	9.14	2.34	1.05	3.57
XP_006247297.1	Cbx1	PREDICTED: chromobox protein homolog 1 isoform X2	1.54	1.93	2.24	2.5	2.2	2.69	2.66	2.55	2.14	2.08	2.77	1.81	1.61	1.56	1.71	3.05	1.66	3.19	2.98	2.82	0.01	2.18	2.02	2.16
XP_006236546.1	Cbx3	PREDICTED: chromobox protein homolog 3 isoform X1	13.33	4.69	2.19	16.77	2.06	3.53	2.17	3.04	2.1	3.27	18.93	3.71	16.18	18.28	1.34	4.79	1.78	7.87	1.52	7.61	3	3.09	1.99	2.34
XP_017450282.1	Cbx5	PREDICTED: chromobox protein homolog 5 isoform X1	0.29	0.42	0.8	1.3	0.94	1.22	0.01	0.34	0.52	0.59	0.01	1.45	0.01	0.74	0.25	1.12	0.27	0.31	0.79	1.71	0.01	0.81	0.29	0.94
NP_001257913.1	Cc2d1b	coiled-coil and C2 domain-containing protein 1B	0.01	0.01	0.01	0.01	0.01	0.01	0.01	0.01	0.01	0.01	0.1	0.01	0.01	0.01	0.01	0.01	0.01	0.01	0.01	0.01	1.13	0.14	0.01	1.24
NP_001102005.1	Ccar1	cell division cycle and apoptosis regulator protein 1	0.46	0.99	0.87	1	1.08	0.89	0.76	0.77	0.85	0.68	1.12	0.55	1.14	1.06	0.9	0.99	0.97	1.06	0.99	0.95	1.17	0.82	0.88	1.25
XP_006252330.1	Ccar2	PREDICTED: cell cycle and apoptosis regulator protein 2 isoform X1	0.96	0.66	1.3	0.74	0.85	0.7	0.84	0.46	0.23	1.6	0.95	0.81	1.53	1.06	1.49	0.86	0.84	0.84	0.86	0.73	1.81	0.73	0.9	1.72
XP_017457289.1	Ccdc138	PREDICTED: coiled-coil domain-containing protein 138 isoform X3	0.01	0.01	0.01	0.01	0.01	0.01	0.48	0.01	0.01	0.4	0.38	0.01	0.01	0.01	0.01	0.05	0.01	0.01	0.01	0.01	0.01	0.01	0.01	0.01
NP_001129309.1	Ccdc22	coiled-coil domain-containing protein 22	0.37	0.78	0.49	0.33	0.42	0.36	0.55	0.66	0.7	0.85	0.73	0.11	0.98	0.54	0.41	0.58	0.14	0.22	0.59	1.16	0.85	1.08	0.37	0.29
NP_001101852.1	Ccdc25	coiled-coil domain-containing protein 25	0.01	0.01	0.01	0.01	0.3	0.01	0.01	0.01	0.01	0.01	1.18	0.01	1.29	0.01	1.73	0.01	0.01	0.01	0.01	0.01	1.19	0.01	0.01	0.01
NP_001094198.1	Ccdc43	coiled-coil domain-containing protein 43	0.8	0.01	0.52	0.01	0.01	0.01	0.49	0.58	0.73	1.69	0.01	0.5	0.59	0.43	0.01	0.6	0.6	0.57	0.67	0.7	0.36	0.61	0.62	0.57
NP_001013996.1	Ccdc47	coiled-coil domain-containing protein 47 precursor	7.78	3.84	5.79	4.37	4.99	8.05	4.8	4.09	4.96	6.31	4.19	2.61	7.09	4.39	3.96	8.02	3.41	4.65	3.02	1.5	3.17	6.41	2.91	4.13
NP_877400.1	Ccdc50	coiled-coil domain-containing protein 50	0.01	0.01	0.01	0.01	0.01	0.01	0.01	0.01	0.01	0.01	0.01	0.01	0.01	0.01	0.01	0.01	0.01	0.01	0.25	0.01	0.01	0.01	0.01	0.01
NP_001014120.1	Ccdc51	coiled-coil domain-containing protein 51	0.29	0.34	0.01	0.27	0.47	0.25	1.11	1.19	0.61	0.9	1.03	0.73	0.8	0.8	0.5	1.48	0.89	0.37	0.39	0.01	0.11	0.67	0.65	0.33
NP_001099345.1	Ccdc58	coiled-coil domain-containing protein 58	8.75	7.02	5.33	6.96	7.11	7	6.64	5.35	5.44	8.22	1.95	1.58	6.2	5.63	6.08	6.82	6.64	6.66	5.68	5.53	6.86	7.88	6.81	6.34
XP_006223948.1	Ccdc6	PREDICTED: coiled-coil domain-containing protein 6 isoform X1	0.33	0.01	0.01	0.01	0.01	0.01	0.01	0.01	0.01	0.01	0.12	0.01	0.01	0.01	0.01	0.24	0.01	0.17	0.24	0.63	0.26	0.01	0.24	0.01
XP_017444294.1	Ccdc9	PREDICTED: coiled-coil domain-containing protein 9 isoform X7	0.29	0.01	0.01	0.38	0.01	0.16	0.01	0.01	0.01	0.36	0.12	0.01	0.11	0.01	0.01	0.01	0.01	0.01	0.01	0.01	0.01	0.01	0.14	0.01
NP_001020056.1	Ccdc90b	coiled-coil domain-containing protein 90B, mitochondrial precursor	0.45	0.46	0.73	0.75	0.54	0.51	0.65	0.25	0.52	0.9	0.31	0.01	0.47	0.78	0.47	0.88	0.53	0.01	0.71	0.39	0.43	0.65	0.01	0.39
XP_006237749.1	Ccdc91	PREDICTED: coiled-coil domain-containing protein 91 isoform X4	0.18	0.36	0.2	0.26	0.18	0.11	0.3	0.32	0.01	0.01	0.2	0.01	0.26	0.2	0.25	0.24	0.32	0.01	0.14	0.39	0.19	0.44	0.22	0.25
NP_001020168.1	Ccdc93	coiled-coil domain-containing protein 93	0.23	0.07	0.06	0.01	0.06	0.01	0.01	0.19	0.29	0.08	0.01	0.07	0.14	0.25	0.46	0.27	0.01	0.17	0.14	0.01	0.27	0.27	0.01	0.01
NP_445877.1	Ccs	copper chaperone for superoxide dismutase	0.99	0.58	0.72	0.93	0.48	1.19	0.96	1.04	1.04	0.01	0.01	0.96	1.54	0.85	0.92	1.21	1.11	0.97	1.46	0.27	1.1	0.37	0.96	0.72
XP_006241433.1	Cct2	PREDICTED: T-complex protein 1 subunit beta isoform X1	20.39	22.52	19.81	28.35	20.24	18.3	23.74	20.71	21.06	24.07	17.25	20.89	23.33	22.32	23	26.94	20.73	19.05	16.51	33.04	27.07	21.98	24.74	23.85
NP_954522.1	Cct3	T-complex protein 1 subunit gamma	15.91	19.47	14.46	16.87	15.49	18.7	16.17	20.38	17.88	17.1	16.93	11.9	17.54	12.58	17.46	10.56	22.32	19.56	18.52	28.33	20.76	16.66	14.53	23.8
NP_877966.1	Cct4	T-complex protein 1 subunit delta	11.85	14.54	11.57	13.73	12.42	11.94	11.99	8.95	11.42	13.93	14.53	11.81	14.13	11.79	9.66	13.07	14.52	11.96	10.4	15.2	18.25	14.76	12.7	13.93
NP_001004078.1	Cct5	T-complex protein 1 subunit epsilon	12.1	9.94	9.46	11.36	10.69	11.7	12.8	13.78	10.98	15.98	8.89	11.73	12.97	11.87	11.03	11.78	12.67	14.86	16.29	10.4	15.42	11.87	12.89	16.5
NP_001028856.1	Cct6a	T-complex protein 1 subunit zeta	20.61	18.87	16.02	20.96	18.03	20.34	22.83	21.98	19.05	19.68	21.9	21.58	15.92	21.41	19.52	16.54	19.56	16.75	23.55	23.09	26.53	20.93	23.06	24.32
NP_001100073.1	Cct7	T-complex protein 1 subunit eta	38.77	33.76	28.04	9.65	30.56	29.68	29.78	31.31	7.6	10.16	9.33	37.19	6.98	7.79	6.63	8.36	9.93	25.86	35.28	27.95	6.39	41.38	6.38	9.1
NP_001099367.2	Cct8	T-complex protein 1 subunit theta	15.62	19.15	19.74	20.85	15.38	19.75	16.9	14.32	17.5	14.19	16.17	14.7	16.75	16.09	19.53	20.46	19.63	18.03	16.51	26.71	24.18	17.04	16.32	16.17
NP_001014148.1	Ccz1b	vacuolar fusion protein CCZ1 homolog	0.23	0.32	0.01	0.59	0.01	0.01	0.01	0.01	0.01	0.01	0.2	0.01	0.33	0.01	0.37	0.01	0.23	0.01	0.01	0.01	0.01	0.01	0.01	0.27
NP_058775.1	Cd1d1	antigen-presenting glycoprotein CD1d precursor	0.35	0.25	0.3	0.62	0.01	0.01	0.01	0.44	0.01	0.95	0.44	0.54	0.26	0.35	0.66	0.3	0.01	0.76	0.01	0.01	0.01	0.46	0.01	0.93
NP_852140.1	Cd2ap	CD2-associated protein	3.81	3.56	4.02	5.47	3.35	3.42	2.95	3.36	4.01	6.34	5.27	3.61	3.44	4.2	2.58	3.12	2.73	4.2	2.71	3.58	3.22	4.3	3.35	3.1
XP_008768079.1	Cd34	PREDICTED: hematopoietic progenitor cell antigen CD34 isoform X1	0.93	0.61	0.32	1.65	3.08	2.89	1.49	0.33	1.17	0.88	1.06	0.72	0.71	1.32	1.07	0.98	1.26	0.23	1.94	0.74	1.23	2.19	1.22	1.16
NP_113749.2	Cd36	platelet glycoprotein 4	0.01	0.01	0.01	0.54	0.01	0.01	0.01	0.01	0.52	0.94	0.01	0.01	0.01	0.01	0.01	0.56	0.01	0.01	0.01	0.01	0.01	0.01	0.01	0.45
XP_006234693.1	Cd44	PREDICTED: CD44 antigen isoform X8	1.17	0.01	0.01	1.08	0.93	0.92	0.89	1.47	1.27	1.36	1.05	1.55	0.87	1.08	1.08	1.18	1.53	1.22	1.25	2.88	1.56	0.78	1.77	1.35
NP_062068.1	Cd47	leukocyte surface antigen CD47 precursor	3.67	0.01	1.8	2.68	2	3.01	1.38	2.04	1.22	1.27	1.45	2.13	1.92	2.82	2.42	2.78	2.61	1.69	1.68	0.99	2.25	2.24	2.69	2.04
NP_620803.1	Cd48	CD48 antigen precursor	1.45	0.6	1.13	1.68	0.47	1.25	1.2	1.99	1.34	0.45	1.5	2.74	1.16	1.19	2.2	1.76	0.94	1.63	2.31	1.69	0.45	1.22	1.2	2.15
NP_037057.1	Cd59	CD59 glycoprotein precursor	0.01	4.86	5.87	3.25	3.73	4.91	5.31	11.74	4.69	0.01	5.19	6.28	5.87	4.95	7.32	0.01	4.42	4.65	0.01	11.21	0.01	6.68	8.96	4.52
NP_037201.1	Cd74	H-2 class II histocompatibility antigen gamma chain	0.01	0.01	0.01	0.01	0.01	0.01	0.01	0.56	0.01	0.01	0.01	0.97	0.54	0.01	0.65	0.01	0.01	0.53	0.01	0.01	0.01	0.01	0.01	0.01
NP_037219.2	Cd81	CD81 antigen	6.49	5.79	2.09	4.51	5.84	7.06	7.09	6.93	7.92	7.53	8.63	7.47	0.01	5.34	6.62	9.74	5.84	5.91	7.31	6.59	4.59	5.92	9.14	5.25
XP_006234660.1	Cd82	PREDICTED: CD82 antigen isoform X1	1.26	1.33	0.01	0.84	1.1	1.18	1.15	0.01	0.01	0.01	0.01	0.01	1.25	0.01	0.01	1.22	0.01	0.01	0.01	0.01	0.01	0.01	0.01	0.01
XP_017447965.1	Cd9	PREDICTED: CD9 antigen isoform X1	7.58	7.06	3.85	0.01	11.03	12.9	11.44	15.7	10.55	0.01	16.13	19.24	5.8	6.38	19.8	9.95	8.96	3.63	19.21	19.1	17.85	14.48	23.76	7.19
NP_001094274.1	Cd99	CD99 antigen precursor	2.82	1.5	4.66	2.38	1.55	2.93	1.63	5.34	6.3	3.41	4.47	4.54	1.16	1.42	1.84	5.49	4.14	4.4	1.77	6.8	5.6	5.51	5.2	4.94
NP_001019915.1	Cdc16	cell division cycle protein 16 homolog	0.01	0.01	0.13	0.01	0.01	0.01	0.01	0.01	0.01	0.01	0.01	0.01	0.01	0.27	0.01	0.1	0.01	0.01	0.01	0.01	0.01	0.01	0.63	0.01
NP_446195.1	Cdc37	hsp90 co-chaperone Cdc37	6.37	6.58	3.28	6.52	7.17	6.25	6.54	6.75	7.57	7.32	7.34	6.4	4.29	7.14	4.88	7.79	6.12	6.21	3.76	8.88	4.55	6.59	4.88	5.61
XP_008762508.1	Cdc42	PREDICTED: cell division control protein 42 homolog isoform X1	22.74	20.26	14.03	10.51	12.21	19.52	19.1	15.24	9.72	18.42	20.21	10.39	16.38	14.8	10.95	17.49	16.67	16.46	15.37	9.86	14.72	18.21	11.29	17.78
NP_446109.1	Cdc42bpa	serine/threonine-protein kinase MRCK alpha	0.01	0.01	0.01	0.01	0.01	0.03	0.07	0.05	0.01	0.01	0.01	0.01	0.01	0.01	0.01	0.01	0.01	0.04	0.03	0.21	0.01	0.01	0.01	0.01
NP_446072.2	Cdc42bpb	serine/threonine-protein kinase MRCK beta	0.6	0.62	0.45	0.72	0.31	0.35	0.52	0.33	0.3	0.38	0.31	0.31	0.73	0.34	0.08	0.39	0.35	0.11	0.29	0.44	0.38	0.58	0.23	0.59
XP_017450357.1	Cdc42ep1	PREDICTED: cdc42 effector protein 1 isoform X1	3.36	3.77	1.35	5.96	1.65	2.02	2.26	1.54	2.24	2.98	4.25	3.49	3.67	2.68	1.92	2.15	1.51	2.81	3.82	0.16	1.43	4.55	2.38	1.76
NP_001034133.1	Cdc42se1	CDC42 small effector protein 1	0.01	0.01	0.01	0.01	0.01	0.01	0.01	0.01	0.01	0.01	0.01	0.01	0.01	0.01	5.11	0.01	0.01	0.01	0.01	0.01	0.01	5.84	0.01	0.01
NP_445979.1	Cdc5l	cell division cycle 5-like protein	1.76	1.66	1.31	1.61	0.87	0.33	1.67	0.85	0.61	1.35	1.24	1.36	1.81	0.77	0.67	1.16	1.22	1.22	1.2	1.78	1.34	1.77	1.13	0.84
NP_001019940.1	Cdc73	parafibromin	0.17	0.25	0.23	0.27	0.1	0.08	0.14	0.14	0.01	0.01	0.13	0.01	0.1	0.01	0.08	0.01	0.13	0.17	0.1	0.12	0.01	0.01	0.01	0.01
NP_112624.1	Cdh1	cadherin-1 precursor	10.75	11.23	9.86	10.77	9.95	12.34	6.34	8.08	9.41	6.96	9.86	6.52	9.52	10.17	7	12.91	6.21	12.16	9.78	11.63	10.18	8.38	8.51	8.76
NP_620244.1	Cdh13	cadherin-13 precursor	2.84	2.72	2.76	1.09	3.5	2.4	3.16	4.7	2.07	3.76	1.92	4.11	1.73	2.71	2.45	2.85	1.68	2.29	3.48	1.73	1.03	3.67	2.77	3.61
XP_006230270.1	Cdipt	PREDICTED: CDP-diacylglycerol--inositol 3-phosphatidyltransferase isoform X1	5.15	1.4	6.21	4.57	7.4	4.76	7.88	6.69	6.39	4.62	2.39	6.84	1.58	6.13	3.12	5.06	4.23	5.01	6.53	1.99	1.91	1.68	0.65	4.5
XP_006249813.1	Cdk18	PREDICTED: cyclin-dependent kinase 18 isoform X2	0.14	0.01	0.01	0.15	0.39	0.18	0.18	0.13	0.4	0.18	0.01	0.19	0.01	0.14	0.01	0.01	0.2	0.3	0.01	0.01	0.01	0.21	0.01	0.22
NP_446045.1	Cdk4	cyclin-dependent kinase 4	0.01	0.01	0.52	0.22	0.01	0.01	0.01	0.01	0.01	0.01	0.01	0.01	0.01	0.01	0.01	0.29	0.01	0.01	0.01	0.01	0.01	0.01	0.01	0.01
NP_543161.1	Cdk5	cyclin-dependent-like kinase 5	2.21	2.23	0.62	2.44	1.83	1.49	1.91	0.52	0.79	1.13	1.68	0.84	1.98	2.11	0.96	0.83	0.84	0.91	0.35	1.41	1.84	1.03	0.83	1.7
NP_077814.2	Cdk5rap3	CDK5 regulatory subunit-associated protein 3	1.31	0.3	1.07	1.4	1.29	1.61	0.37	0.68	0.77	0.82	1.61	0.59	0.5	1.2	1.44	1.45	1.03	0.99	0.82	0.41	0.5	2.36	0.5	1.02
NP_001007744.1	Cdk9	cyclin-dependent kinase 9	0.11	0.4	0.13	0.01	0.16	0.32	0.09	0.01	0.15	0.16	0.47	0.1	0.21	0.01	0.07	0.1	0.12	0.1	0.25	0.09	0.32	0.14	0.38	0.09
XP_006237601.1	Cdkn1b	PREDICTED: cyclin-dependent kinase inhibitor 1B isoform X1	0.86	0.33	0.35	0.57	0.01	0.01	0.01	0.35	0.01	0.01	0.56	0.31	0.01	0.01	0.26	0.01	0.25	0.01	0.01	0.57	0.01	0.01	0.01	0.01
NP_001014022.1	Cdkn2aip	CDKN2A-interacting protein	0.01	0.01	0.01	0.05	0.01	0.01	0.06	0.01	0.05	0.01	0.15	0.07	0.14	0.13	0.01	0.07	0.12	0.06	0.19	0.09	0.29	0.06	0.1	0.01
NP_112521.2	Cds1	phosphatidate cytidylyltransferase 1	0.46	0.4	0.01	0.53	0.37	0.27	0.48	0.01	0.39	0.4	0.87	0.5	0.01	0.97	0.01	0.01	0.35	0.35	0.29	0.01	0.25	0.31	0.26	0.41
NP_446095.1	Cds2	phosphatidate cytidylyltransferase 2	0.48	0.34	0.99	1.22	0.76	1.39	1.55	1.6	1.31	1.47	1.44	1.32	0.35	0.77	1.21	0.48	0.73	2.11	0.69	1.14	0.28	1.15	1.1	0.75
XP_006243722.1	Cdv3	PREDICTED: protein CDV3 homolog isoform X1	5.91	7.6	7.13	7.51	5.16	6.03	1.98	4.82	3.85	2.52	2.67	7.09	7.85	7.33	6.46	10.57	4.52	7.84	2.87	8.21	1.18	3.94	4.16	3.6
NP_036684.1	Cela1	chymotrypsin-like elastase family member 1 precursor	0.01	0.01	0.01	0.01	0.01	0.01	0.01	0.01	0.01	0.01	0.01	0.01	0.01	0.01	0.01	0.01	0.01	0.01	0.01	1.76	4.97	0.01	0.01	0.01
NP_001100162.1	Cela3b	chymotrypsin-like elastase family member 3B precursor	0.01	0.01	0.01	3.29	0.7	0.01	2.88	0.33	1.63	0.01	0.01	2.67	0.01	3.44	1.42	3.55	0.01	1.63	0.01	0.01	0.01	1.38	0.01	2.45
XP_017447388.1	Celf1	PREDICTED: CUGBP Elav-like family member 1 isoform X5	0.01	0.01	0.01	0.85	0.49	0.76	0.01	0.62	0.43	0.3	0.95	0.5	1.04	0.24	0.53	0.01	0.01	0.32	0.6	0.71	1.56	0.01	0.01	0.01
XP_017455993.1	Celf2	PREDICTED: CUGBP Elav-like family member 2 isoform X7	0.01	0.01	0.01	0.4	0.52	0.44	0.45	0.79	0.01	0.01	0.32	0.3	0.36	0.33	0.01	0.01	0.01	0.56	0.75	0.62	0.49	0.4	0.43	0.78
XP_006233413.2	Cenpe	PREDICTED: centromere-associated protein E isoform X2	0.01	0.01	0.01	0.01	0.01	0.03	0.01	0.01	0.01	0.01	0.01	0.01	0.01	0.02	0.01	0.01	0.01	0.01	0.01	0.01	0.15	0.01	0.01	0.01
NP_001100735.1	Cenpj	centromere protein J	0.01	0.01	0.02	0.01	0.01	0.01	0.02	0.01	0.02	0.01	0.01	0.01	0.02	0.01	0.01	0.01	0.01	0.01	0.01	0.01	0.01	0.01	0.01	0.01
XP_577104.3	Cenpv	PREDICTED: centromere protein V isoform X1	9.59	5.71	6.68	7.76	5.57	5.25	6.04	2.83	3.9	9.41	5.18	4.73	6.62	4.85	3.03	7.63	6.24	5.71	3.88	1.65	2.53	6.33	4.23	5.77
XP_017458796.1	Cep170b	PREDICTED: centrosomal protein of 170 kDa protein B isoform X2	0.01	0.02	0.01	0.01	0.01	0.01	0.01	0.01	0.01	0.01	0.01	0.01	0.03	0.01	0.01	0.01	0.02	0.03	0.01	0.06	0.01	0.01	0.01	0.01
XP_017446413.1	Cept1	PREDICTED: choline/ethanolaminephosphotransferase 1 isoform X1	0.01	1.14	0.01	2.13	0.61	1.89	0.01	1.09	1.59	0.73	1.39	0.01	1.17	1.69	1.38	2.18	0.01	1.72	0.01	0.01	0.86	0.95	0.01	0.01
XP_006232950.1	Cers2	PREDICTED: ceramide synthase 2 isoform X1	0.01	0.01	0.01	0.01	0.01	1.59	1.49	0.01	0.01	1.33	0.01	1.27	1.5	0.01	0.01	0.01	0.01	0.01	0.01	0.01	0.01	0.97	0.01	0.01
NP_058700.1	Ces1c	carboxylesterase 1C precursor	5.31	5.05	4.7	6.28	6.27	5.72	6.73	7.76	4.43	3.43	5.26	2.59	5.45	5.6	4.72	4.87	7.3	7.57	5.4	15.7	7.18	5.26	4.9	3.83
NP_579829.3	Ces1d	carboxylesterase 1D precursor	0.14	0.19	0.16	0.01	1.8	0.39	0.22	0.21	0.23	0.84	1	0.97	0.55	0.35	0.58	0.01	0.22	0.01	1.28	0.25	0.28	0.94	0.28	0.41
NP_653344.1	Ces2a	carboxylesterase 2A precursor	111.09	151.36	96.74	157.71	144.94	106.97	76.16	66.22	56.08	154.95	107.31	55	83.22	142.36	127.62	120.07	58.73	99.54	61.89	18.8	51.05	44.86	63.65	130.46
NP_001177309.1	Ces2j	carboxylesterase 2J precursor	0.6	0.01	0.01	0.01	0.49	0.01	0.01	0.01	0.39	0.01	0.01	0.01	0.01	0.01	0.01	0.01	0.01	0.01	0.01	0.01	0.01	0.01	0.01	0.46
XP_006229581.1	Cetn2	PREDICTED: centrin-2 isoform X2	0.01	0.01	0.01	0.01	0.47	0.38	0.5	0.01	0.59	0.01	0.46	0.35	0.01	0.01	0.01	0.01	0.4	0.5	0.01	0.47	0.01	0.36	0.01	0.77
NP_001033067.1	Cfap20	cilia- and flagella-associated protein 20	0.01	0.01	0.01	0.01	0.01	0.01	0.01	0.01	0.01	0.76	0.01	0.01	0.01	0.01	0.01	0.01	0.01	0.01	0.01	0.01	0.01	0.01	0.01	0.01
NP_997631.2	Cfb	complement factor B precursor	0.62	0.62	0.01	0.07	0.49	0.07	0.48	0.82	0.49	0.16	1.27	0.01	0.45	0.83	0.21	0.01	0.79	0.48	1.07	4.7	1.9	0.3	0.19	0.23
NP_001071110.1	Cfd	complement factor D precursor	0.01	0.01	0.01	0.53	1.37	0.33	0.45	0.77	0.61	0.01	0.34	0.01	0.37	0.01	1.65	0.01	0.01	0.01	0.49	1.5	1.39	0.01	0.98	0.35
NP_955410.1	Cfdp1	craniofacial development protein 1	0.16	1.27	0.73	0.88	0.01	0.72	0.35	0.67	0.82	0.37	0.22	0.12	0.11	0.74	0.48	0.87	0.14	0.23	0.01	0.32	0.01	0.56	0.76	0.89
NP_569093.2	Cfh	complement factor H precursor	0.15	0.2	0.22	0.23	0.12	0.21	0.22	0.27	0.12	0.01	0.2	0.09	0.29	0.21	0.22	0.15	0.15	0.19	0.28	0.91	0.34	0.18	0.21	0.15
NP_077071.1	Cfi	complement factor I precursor	0.01	0.01	0.01	0.19	0.01	0.01	0.01	0.01	0.01	0.01	0.01	0.01	0.01	0.01	0.01	0.01	0.01	0.01	0.01	0.47	0.01	0.01	0.01	0.01
NP_058843.1	Cfl1	cofilin-1	157.35	185.3	226.81	136.03	189.23	143.96	195.57	247.39	199.1	171.44	206.6	149.47	157.46	133.17	277.07	120.09	235.59	180.43	221.74	415.92	291.49	170.52	284.68	178.28
NP_001102452.2	Cfl2	cofilin-2	6.29	6.5	10.69	1.9	8.29	9.51	10.31	18.9	10.55	11.75	9.32	6.32	4.75	4.37	18.52	11.35	13.85	10.41	20.18	23.7	14.02	10.08	20.07	7.69
XP_017451868.1	Cgn	PREDICTED: cingulin	0.11	0.46	0.33	1.14	0.19	0.11	0.36	0.05	0.23	0.57	0.15	0.03	0.38	0.46	0.02	0.32	0.33	0.27	0.18	1.09	0.37	0.41	0.53	0.41
XP_008764509.1	Cgnl1	PREDICTED: cingulin-like protein 1 isoform X1	0.11	0.05	0.1	0.08	0.1	0.03	0.09	0.01	0.25	0.03	0.06	0.1	0.06	0.09	0.13	0.14	0.08	0.09	0.01	0.35	0.46	0.16	0.05	0.08
NP_620787.2	Cgref1	cell growth regulator with EF hand domain protein 1	0.27	0.3	0.29	0.66	0.01	0.24	0.01	0.01	0.01	0.24	0.34	0.46	0.84	0.55	0.22	0.89	0.01	0.01	0.34	0.01	0.01	0.38	0.23	0.01
NP_001020187.1	Chac2	putative glutathione-specific gamma-glutamylcyclotransferase 2	0.01	0.01	0.01	0.01	0.01	0.01	0.01	0.01	0.01	5.88	0.01	0.01	0.01	0.01	0.01	0.01	0.01	0.01	0.01	1.84	0.01	0.01	0.01	0.01
XP_017448015.1	Chchd3	PREDICTED: MICOS complex subunit MIC19 isoform X2	33.33	33.11	28.54	31.45	27.97	22.6	34.15	17.74	30.84	29.68	28.71	30.58	31.53	22.52	30.76	36	22.7	22.87	21.12	8.49	24.14	32.69	29.36	22.63
XP_003749940.1	Chchd7	PREDICTED: coiled-coil-helix-coiled-coil-helix domain-containing protein 7 isoform X1	0.01	0.01	0.65	1.37	0.77	0.01	0.98	0.76	0.01	0.01	0.01	0.01	0.97	0.69	0.01	0.99	0.81	0.01	0.01	0.01	0.01	0.01	0.83	0.01
XP_006237462.1	Chd4	PREDICTED: chromodomain-helicase-DNA-binding protein 4 isoform X7	0.6	0.38	0.39	0.21	0.43	0.29	0.64	0.39	0.39	0.6	0.49	0.21	0.29	0.74	0.14	0.82	0.71	0.34	0.65	0.74	0.8	0.39	0.36	0.31
XP_008769207.1	Chdh	PREDICTED: choline dehydrogenase, mitochondrial isoform X1	0.01	0.01	0.01	0.23	0.1	0.11	0.01	0.01	0.01	0.01	0.01	0.01	0.01	0.01	0.01	0.01	0.01	0.01	0.01	0.01	0.07	0.07	0.01	0.01
NP_001099534.1	Cherp	calcium homeostasis endoplasmic reticulum protein	0.96	0.68	0.58	0.94	0.42	0.56	0.64	0.73	0.53	1.21	0.6	0.48	0.01	0.64	0.01	0.71	0.76	0.62	0.73	0.71	0.68	0.58	0.87	0.59
NP_067687.2	Chga	chromogranin-A precursor	8.33	14.29	4.96	27.65	9.69	5.75	23.19	10	12.51	12.68	11.28	14.28	7.33	12.63	7.44	13.49	7.41	6.07	5.23	0.14	1.91	12.36	9.24	10.13
NP_036658.2	Chgb	secretogranin-1 precursor	0.01	0.01	0.01	0.56	0.01	0.06	0.68	0.21	4.56	0.01	0.03	0.12	0.08	0.01	0.09	0.07	0.09	0.22	0.01	0.46	0.06	0.05	0.01	0.01
NP_997469.1	Chia	acidic mammalian chitinase precursor	21.53	15.32	61.28	21.88	50.47	52.1	0.35	5.84	2.38	28.49	0.01	21.56	6.96	1.65	20.84	21.93	1.24	44.84	0.71	0.01	0.01	9.47	7.32	9.67
NP_001076782.1	Chmp1a	charged multivesicular body protein 1a	0.85	1.83	0.86	2.11	0.42	0.76	1.6	2.62	0.48	0.88	0.87	2.74	1.01	0.85	0.91	0.99	1.62	0.88	2.17	3.46	0.35	0.5	0.01	0.54
NP_001103003.1	Chmp1b	charged multivesicular body protein 1b	1.18	0.01	0.01	0.56	0.26	0.96	0.37	0.01	0.71	0.83	0.01	0.01	0.71	0.01	0.43	0.01	0.33	0.65	0.01	0.01	0.01	1.57	0.6	0.01
XP_006228180.1	Chmp2a	PREDICTED: charged multivesicular body protein 2a isoform X2	4.42	1.45	2.36	1.24	3.04	3.34	1.1	0.99	3.4	0.01	2.16	0.8	2.45	2.89	0.8	1.17	5.11	3.93	1.69	3.64	3.06	3.74	3.15	2.45
XP_343996.5	Chmp2b	PREDICTED: charged multivesicular body protein 2b	0.01	0.46	0.01	6.18	0.01	0.31	8.48	0.01	0.01	0.01	1.07	0.29	0.01	0.01	0.42	0.37	0.01	9.88	0.19	0.36	0.01	0.01	0.01	0.01
NP_758834.1	Chmp3	charged multivesicular body protein 3	1.56	3.26	1.62	0.67	0.64	1.38	1.27	1	0.01	1.99	4.67	4.88	2.17	1.81	1.86	3.32	2.15	1.61	2.33	1.63	1.77	0.99	1.25	1.91
XP_006224779.1	Chmp4b	PREDICTED: charged multivesicular body protein 4b isoform X1	7.52	7.79	7.5	8.16	7.43	9.21	8.64	9.91	8.56	8.57	5.61	8.99	10.17	8.6	7.29	9.19	9.43	10.72	7.97	12.79	5.77	9.44	9.26	7.95
NP_001263385.1	Chmp4bl1	chromatin modifying protein 4B-like 1	3.34	0.01	0.01	2.05	1.55	2.94	0.01	0.01	3.66	4.24	0.01	1.81	2.49	2.81	0.01	0.01	0.01	0.01	0.01	0.01	1.84	0.01	0.01	1.94
NP_001020581.1	Chmp5	charged multivesicular body protein 5	1.33	1.13	5.38	3.73	1.03	1.32	2.27	1.76	6.17	5.71	1.66	0.01	1.9	2.78	0.99	2.33	1.63	18.37	1.5	1.72	0.01	4.41	14.8	2.62
NP_001099326.1	Chmp6	charged multivesicular body protein 6	0.94	1.09	0.01	0.01	0.83	0.01	0.01	0.01	1.05	0.91	0.96	0.84	0.01	0.01	0.01	0.01	0.01	0.98	0.01	0.01	0.01	1.24	0.01	1.05
NP_001102342.1	Chmp7	charged multivesicular body protein 7	0.01	0.01	0.01	0.01	0.01	0.01	0.01	0.01	0.01	0.01	0.01	0.01	0.01	0.01	0.01	0.01	0.01	0.01	0.01	0.01	0.01	0.01	0.01	0.11
NP_001101598.1	Chordc1	cysteine and histidine-rich domain-containing protein 1	0.39	0.37	0.36	1.06	0.74	0.36	1.2	0.83	0.82	0.28	0.97	0.01	0.53	0.01	0.3	0.93	1.45	1.03	0.01	1.79	1.08	0.01	0.34	0.22
NP_077053.1	Chp1	calcineurin B homologous protein 1	15.3	19.18	19.48	22.42	19.81	18.08	15.13	10.23	13.19	17.62	20.03	14.02	17.18	17.87	10.73	15.5	10.61	13.41	12.86	12.9	7.93	13.88	13.55	11.69
XP_006237169.1	Chtop	PREDICTED: chromatin target of PRMT1 protein isoform X2	0.83	0.82	0.6	0.76	1.21	0.76	0.82	0.37	0.95	1.35	0.79	0.01	0.68	0.6	0.01	0.74	0.6	0.47	0.01	0.01	0.55	0.01	0.43	0.01
NP_001008766.1	Ciao1	probable cytosolic iron-sulfur protein assembly protein CIAO1	0.01	0.01	0.01	0.05	0.5	0.01	0.01	0.04	0.01	0.01	0.01	0.01	0.37	0.04	0.47	0.01	0.26	0.01	0.2	0.05	0.05	0.28	0.24	0.01
XP_006255170.1	Ciapin1	PREDICTED: anamorsin isoform X1	0.37	0.42	0.37	0.49	0.36	0.42	0.33	0.5	0.66	0.01	0.35	0.32	0.01	0.63	0.29	0.57	0.46	0.46	0.36	0.36	0.01	0.84	0.42	0.58
XP_006241077.3	Cirbp	PREDICTED: cold-inducible RNA-binding protein isoform X2	1.38	1.04	1.3	0.01	0.78	1.7	0.85	0.01	0.34	0.56	0.64	0.84	1.04	0.99	0.01	0.01	1.01	0.73	0.01	0.01	0.01	0.01	0.01	0.01
NP_001099855.1	Cisd1	CDGSH iron-sulfur domain-containing protein 1	50.61	57.89	61.8	58.32	60.94	66.09	53.18	53.89	48.4	54.62	41.5	64.47	46.89	39.17	53.66	72.99	47.22	52.37	52.56	29.72	40.68	58.79	49.23	58.5
NP_001178537.1	Cisd2	CDGSH iron-sulfur domain-containing protein 2	10.91	11.16	9.33	13.04	11.36	11.33	9.68	7.45	10.68	7.53	11.32	10.29	9.1	10.28	8.12	12.68	10.13	11.29	6.82	5.38	6.65	10.06	7.78	11.96
XP_008763467.1	Ckap4	PREDICTED: cytoskeleton-associated protein 4 isoform X1	7.58	7.25	5.34	6.8	5.6	7.5	4.41	6.08	4.68	4.76	5.41	4.68	4.88	5.71	7.32	7.61	4.47	7.78	4.13	4.13	4.35	6.33	4.82	6.33
XP_006234666.1	Ckap5	PREDICTED: cytoskeleton-associated protein 5 isoform X2	0.14	0.12	0.03	0.16	0.08	0.07	0.07	0.09	0.13	0.01	0.16	0.01	0.3	0.05	0.21	0.11	0.19	0.15	0.29	0.19	0.18	0.14	0.07	0.15
NP_036661.3	Ckb	creatine kinase B-type	495.55	590.08	560.11	500.08	616.01	544.3	792.43	951.29	766.86	681.55	894.49	661.29	572.73	583.5	816.45	661.01	742.08	554.68	741.32	1097.42	817.38	677.63	837.76	724.62
NP_036662.1	Ckm	creatine kinase M-type	0.68	1.11	1.87	0.01	1.78	1.36	1.93	9.56	1.95	2.53	5.15	2.25	0.31	1.22	6.55	2.2	6.35	0.94	5.2	15.07	6.15	2.55	5.65	2.35
XP_006234892.1	Ckmt1b	PREDICTED: creatine kinase U-type, mitochondrial isoform X1	106.61	90.5	82.98	162.02	138.1	113.12	225.01	175.66	198.09	173.77	140.81	81.48	153.6	133.65	114.92	82.09	144.2	190.49	113.95	126.66	141.19	208.91	104.95	96.46
XP_006221510.1	Clasp1	PREDICTED: CLIP-associating protein 1 isoform X9	0.02	0.03	0.02	0.03	0.01	0.08	0.12	0.01	0.02	0.04	0.02	0.02	0.02	0.03	0.01	0.11	0.09	0.06	0.02	0.01	0.05	0.01	0.02	0.05
XP_008764837.1	Clasp2	PREDICTED: CLIP-associating protein 2 isoform X18	0.01	0.01	0.07	0.01	0.06	0.01	0.09	0.09	0.05	0.01	0.02	0.04	0.14	0.04	0.05	0.06	0.06	0.01	0.05	0.03	0.1	0.05	0.08	0.01
NP_001100919.1	Clca1	calcium-activated chloride channel regulator 1 precursor	0.01	0.7	0.01	0.73	0.11	0.47	4.9	8.25	2.33	1.1	9.09	3.67	1.95	3.47	1.38	0.01	7.85	20.75	1.33	27.97	1.19	7.1	1.41	1.35
XP_008759588.1	Clcc1	PREDICTED: chloride channel CLIC-like protein 1 isoform X2	0.01	0.01	0.01	0.2	0.12	0.14	0.01	0.11	0.6	0.01	0.28	0.01	0.01	0.67	0.13	0.28	0.49	0.15	0.01	0.13	0.01	0.15	0.12	0.12
XP_006243691.1	Cldn18	PREDICTED: claudin-18 isoform X1	55.79	71.74	59.77	46.13	7.96	26.63	25.64	33.97	51.27	52.77	52.12	48.73	47.56	39.63	45.3	61.01	38.95	34.35	21.87	52.13	67.34	31.56	35.54	17.72
NP_001041540.1	Clec2g	C-type lectin domain family 2 member D11	0.01	0.89	0.42	0.87	1.21	0.01	0.01	0.01	0.01	0.55	0.01	0.76	0.01	0.01	0.01	1.2	0.45	0.01	0.74	0.01	0.01	0.92	0.01	0.01
NP_001002807.1	Clic1	chloride intracellular channel protein 1	22.2	20.12	19.95	38.97	25.73	23.82	37.06	39.21	37.85	34.78	34.95	38.3	42.13	26.92	15.88	46.36	50.45	36.31	30.87	72.04	59.2	36.97	27.68	45.33
NP_001013098.2	Clic3	chloride intracellular channel protein 3	1.65	2.52	3.11	4.01	3.89	2.39	1.92	1.3	3.87	2.52	2.91	1.76	2.18	3.09	1.84	0.71	2.62	3.12	3.79	5.74	0.44	3.03	4.3	2.74
NP_114006.1	Clic4	chloride intracellular channel protein 4	10.33	8.95	8.06	11.74	7.28	8.87	9.06	11.9	11.22	7.8	11.62	15.06	9.74	9.59	12.84	10.42	9.66	10.55	10.72	19.02	11.98	9.92	9.83	10.34
NP_788267.1	Clic6	chloride intracellular channel protein 6	84.87	112.44	80	125.26	87.39	87.03	113.19	86.24	103.95	89.12	97.62	71.49	106.39	94.58	74.99	130.89	96.28	88.69	99.96	23.68	76.96	100.95	109.07	91.76
XP_006246211.1	Clint1	PREDICTED: clathrin interactor 1 isoform X1	13.13	14.5	7.05	13.14	7.86	8.83	12.1	6.48	9.69	13.49	9.69	6.98	11.28	8.47	7.37	11.08	11.18	11.32	8.67	8.52	11.51	10.55	9.83	11.02
XP_008767476.1	Clip1	PREDICTED: CAP-Gly domain-containing linker protein 1 isoform X5	0.18	0.01	0.24	0.29	0.22	0.29	0.1	0.11	0.11	0.21	0.15	0.2	0.21	0.16	1.49	0.3	1.72	0.19	0.16	1.69	0.02	0.05	0.23	0.15
NP_001100225.2	Clmn	calmin	0.06	0.05	0.01	0.07	0.05	0.04	0.07	0.16	0.06	0.01	0.36	0.06	0.05	0.01	0.01	0.15	0.01	0.01	0.07	0.01	0.01	0.07	0.05	0.06
XP_006229854.1	Clns1a	PREDICTED: methylosome subunit pICln isoform X1	0.01	0.01	0.01	0.62	0.67	0.01	0.01	0.01	0.75	2.05	0.88	0.76	0.01	0.01	0.01	0.01	0.68	0.58	0.69	0.68	0.01	0.6	0.01	0.71
XP_008758018.1	Clpb	PREDICTED: caseinolytic peptidase B protein homolog isoform X1	0.5	0.26	0.01	0.42	0.18	0.41	0.21	0.5	0.81	0.01	0.58	0.01	0.18	0.23	0.27	0.12	0.13	0.39	0.01	0.12	0.38	0.71	0.01	0.63
XP_217313.6	Clpp	PREDICTED: ATP-dependent Clp protease proteolytic subunit, mitochondrial	0.31	2.03	0.29	3.63	1.6	1.42	3.3	1.37	0.82	4.79	0.84	1.79	1.8	0.3	1.54	2.58	0.01	2.08	0.89	0.6	0.01	3.04	1.24	0.01
XP_008770933.1	Clps	PREDICTED: colipase isoform X1	157.5	0.01	271.89	144.16	244.54	145.31	0.01	0.01	128.82	100.63	91.92	161.41	0.01	176.54	217.77	89.39	79.32	201.12	61.56	10.4	36.37	0.01	117.59	168.65
NP_001099702.1	Clptm1	cleft lip and palate transmembrane protein 1	0.28	0.42	0.23	0.28	0.35	0.18	0.51	0.11	0.48	0.19	0.44	0.14	0.17	0.16	0.23	0.14	0.49	0.17	0.17	0.01	0.11	0.37	0.31	0.54
XP_006227853.1	Clptm1l	PREDICTED: cleft lip and palate transmembrane protein 1-like protein isoform X1	0.48	0.01	0.01	0.01	0.01	0.01	0.01	0.01	0.01	0.01	0.01	0.6	0.01	0.01	0.01	0.01	0.01	0.01	0.01	0.01	0.37	0.01	0.01	0.01
NP_001007804.1	Clpx	ATP-dependent Clp protease ATP-binding subunit clpX-like, mitochondrial precursor	0.5	0.26	0.44	0.82	0.35	0.01	0.41	0.45	0.45	0.29	0.63	0.48	0.9	0.22	0.35	0.36	0.87	0.46	0.49	0.09	0.01	0.53	0.17	0.01
XP_006238168.1	Clta	PREDICTED: clathrin light chain A isoform X3	14.41	17.14	27.98	42.6	23.73	16.98	26.06	13.68	32.49	13.94	17.31	17.95	29.8	26.9	15.75	27.08	24.49	19.9	15.11	20.39	8.75	14.35	28.46	17.01
XP_006253657.1	Cltb	PREDICTED: clathrin light chain B isoform X1	21.13	19.81	21.49	25.1	15.5	15.42	17.62	17.08	18.25	14.33	17.47	15.58	17.06	24.84	12.53	23.62	15.43	15.54	20.83	21.8	8.71	22.67	19.31	20.79
NP_062172.1	Cltc	clathrin heavy chain 1	37.02	36.92	41.15	43.14	38.69	41.4	39.85	35.12	37.51	46.96	40.66	38.27	34.1	39.79	33.14	44.87	35.72	34.54	38.88	37.01	33.81	38.35	34.76	41.41
XP_006252156.1	Clu	PREDICTED: clusterin isoform X1	8.7	9.02	14.11	15.18	8.55	10.99	12.2	6.68	14.77	4.64	6.88	9.7	5.71	11.2	8.53	9.3	4.92	11	5.24	4.28	2.04	7.19	5.06	6.32
NP_001292142.1	Cluh	clustered mitochondria protein homolog	0.79	1.07	0.53	0.38	0.67	0.63	1.13	0.69	0.75	1.25	0.72	0.92	0.82	0.6	0.3	0.49	0.6	0.88	0.74	0.17	0.43	0.75	0.35	0.65
NP_001094155.1	Clybl	citrate lyase subunit beta-like protein, mitochondrial precursor	1.28	1.05	1.88	1.08	2.65	4.13	1.36	1.31	0.77	3.17	0.01	2.28	1.84	1.95	4.94	2.75	0.73	1.01	1.67	0.01	0.01	2.08	1.01	2.86
NP_037224.1	Cma1	chymase precursor	0.01	0.01	0.21	0.01	0.61	0.01	0.43	0.19	0.52	0.01	0.25	0.31	0.01	0.31	0.01	0.3	0.01	0.45	0.14	0.01	0.15	0.54	0.27	0.38
NP_001009419.1	Cmas	N-acylneuraminate cytidylyltransferase	3.61	2.17	1.82	2.12	3.95	1.29	1.6	1.23	1.79	1.42	2.79	0.67	1.36	2.12	2.63	2.63	2.26	2.99	1.6	0.8	2.02	2.88	1.54	1.73
XP_006232159.1	Cmbl	PREDICTED: carboxymethylenebutenolidase homolog isoform X1	6.63	14.64	14.91	17.98	15.74	11.92	14.47	10.03	16.64	12.11	16.77	12.81	15.99	16.1	4.1	19.17	14	13.53	15.46	13.71	17.33	15.15	9.24	13.6
NP_001128731.1	Cmc1	COX assembly mitochondrial protein homolog isoform 2	0.01	0.01	0.01	1.96	0.01	0.01	2.13	0.01	0.01	0.01	0.83	2.75	0.01	0.01	0.01	1.77	2.21	0.01	0.01	0.01	0.01	0.01	0.01	1.7
NP_001020826.1	Cmpk1	UMP-CMP kinase	84	67.35	74.32	79.7	67.18	78.51	72.91	65.58	75.25	70.89	52.41	77.6	90.8	68.33	68.64	79.04	85.91	83.33	67.02	72.01	85.98	75.35	63.06	73.06
NP_942049.1	Cmtm8	CKLF-like MARVEL transmembrane domain-containing protein 8	7.93	8.48	9.2	6.8	4.83	9.11	8.59	4.27	6.17	7.61	6.68	3.74	6.79	6.96	6.93	8.91	7.28	7.95	4.67	0.01	3.78	6.48	6.88	4.38
XP_006255061.1	Cndp2	PREDICTED: cytosolic non-specific dipeptidase isoform X1	2.6	3.51	3.43	2.85	3.93	4.05	2.41	3.44	3.96	4.26	6.31	3.65	5.06	4.11	3.78	3.21	4.1	2.26	6.04	6.53	6.42	5.11	3.48	4.72
XP_008768041.1	Cnih4	PREDICTED: protein cornichon homolog 4 isoform X1	0.01	7.94	6.49	7.33	10.71	8.89	6.42	7.88	10.87	10.88	7.99	4.87	0.01	7.1	0.01	0.01	0.01	7.68	6.94	6.86	7.34	0.01	4.99	7.07
NP_113935.1	Cnn1	calponin-1	596.1	621.8	933.18	134.11	523.64	545.98	643.58	1364.68	730.49	655.53	824.7	964.81	340.23	572.36	826.4	736.88	965.58	664.98	1024.3	1133.66	1407.67	662.95	1170.99	782.52
XP_006241100.1	Cnn2	PREDICTED: calponin-2 isoform X1	0.01	0.01	0.01	0.01	2.45	0.01	2.89	0.01	0.01	3.33	3.35	3.15	2.9	2.46	0.71	0.01	3.28	2.36	0.01	3.58	3.68	0.01	0.01	0.01
NP_062232.1	Cnn3	calponin-3	42.37	54.05	39.6	50.38	29.99	24.42	45.66	33.83	35.35	47.7	36.33	45.95	34.79	44.07	35.26	54.72	37.64	38.46	56.01	24	41.67	58.33	42.12	39.83
NP_001128312.1	Cnot1	CCR4-NOT transcription complex subunit 1	0.1	0.03	0.16	0.09	0.09	0.03	0.09	0.04	0.03	0.05	0.11	0.08	0.06	0.09	0.04	0.07	0.01	0.12	0.02	0.08	0.07	0.1	0.03	0.09
NP_001007004.1	Cnot10	CCR4-NOT transcription complex subunit 10	0.01	0.01	0.04	0.01	0.01	0.01	0.01	0.01	0.2	0.14	0.01	0.01	0.03	0.06	0.01	0.04	0.01	0.03	0.04	0.01	0.01	0.04	0.12	0.04
NP_001011988.1	Cnot2	CCR4-NOT transcription complex subunit 2	0.01	0.19	0.01	0.01	0.01	0.01	0.29	0.28	0.01	0.13	0.01	0.01	0.33	0.18	0.01	0.36	0.3	0.35	0.32	0.24	0.01	0.28	0.01	0.21
NP_001100941.2	Cnot3	CCR4-NOT transcription complex subunit 3	0.01	0.14	0.01	0.12	0.01	0.01	0.12	0.21	0.01	0.1	0.01	0.01	0.15	0.01	0.34	0.01	0.1	0.32	0.01	0.01	0.01	0.42	0.01	0.01
NP_001009357.1	Cnot9	CCR4-NOT transcription complex subunit 9	0.01	0.01	0.7	0.31	0.18	0.12	0.14	0.01	0.4	0.01	0.01	0.01	0.11	0.01	0.15	0.01	0.01	0.01	0.01	0.01	0.01	0.01	0.01	0.23
XP_006247323.1	Cnp	PREDICTED: 2\',3\'-cyclic-nucleotide 3\'-phosphodiesterase isoform X1	0.31	0.2	0.28	0.29	0.43	0.63	0.39	0.3	0.42	0.31	0.55	0.2	0.1	0.49	0.63	0.53	0.33	0.15	0.3	0.28	0.01	0.34	0.49	0.32
NP_001071053.1	Cnpy2	protein canopy homolog 2 precursor	30.38	30.09	25.32	24.67	21.91	30.35	17.89	13.67	17.97	24.02	27.89	23.42	24.87	19.84	26.27	27.14	24.63	23.71	16.9	15.95	13.36	25.32	21.84	18.9
NP_001128182.1	Cnpy3	protein canopy homolog 3 precursor	0.44	0.01	0.4	0.01	0.01	0.38	0.01	0.01	0.36	0.01	0.41	0.01	0.01	0.01	0.25	0.54	0.01	0.01	0.01	0.01	0.01	0.01	0.01	0.01
NP_001102322.1	Cnpy4	protein canopy homolog 4	0.01	0.54	0.01	0.01	0.01	0.01	0.01	0.47	0.01	0.01	0.01	0.01	0.01	0.01	0.01	0.01	0.01	0.01	0.01	0.36	0.01	0.01	0.01	0.01
NP_001014254.1	Cnrip1	CB1 cannabinoid receptor-interacting protein 1	0.01	0.01	0.01	0.01	0.01	0.45	0.01	0.01	0.47	0.69	0.01	0.63	0.01	0.56	0.01	0.01	0.39	0.01	0.86	0.01	0.01	0.91	0.01	0.58
NP_001102517.1	Coa3	coiled-coil domain-containing protein 56	6.34	4.74	5.83	5.87	6.95	3.83	6.5	3.79	9.96	10.03	2.97	4.24	2.64	3.46	2.47	9.17	2.94	2.94	2.72	0.01	2.07	6.53	3.03	7.14
XP_006229845.1	Coa4	PREDICTED: coiled-coil-helix-coiled-coil-helix domain-containing protein 8 isoform X2	0.01	0.01	1.44	0.01	1.16	1.44	0.9	1.32	0.01	1.48	0.01	1.5	0.01	1.59	1.65	1.62	1.32	1.16	1.53	0.99	0.01	1.53	0.01	0.95
NP_001100144.1	Coa7	sel1 repeat-containing protein 1	0.11	0.19	0.1	0.01	0.2	0.01	0.01	0.01	0.17	0.01	0.01	0.01	0.18	0.01	0.01	0.25	0.01	0.13	0.01	0.01	0.14	0.15	0.01	0.28
XP_006247338.1	Coasy	PREDICTED: bifunctional coenzyme A synthase isoform X1	2.84	0.87	3.13	1.95	0.9	2.82	2.02	1.33	2.57	4.6	1.51	1.39	2.53	2.35	2.24	2.53	2.63	2.05	1.35	0.76	2.25	2.32	1.64	2.13
NP_001100706.1	Cobl	protein cordon-bleu	0.01	0.24	0.05	0.21	0.05	0.07	0.11	0.01	0.18	0.22	0.3	0.12	0.05	0.23	0.01	0.12	0.08	0.01	0.13	0.01	0.01	0.24	0.06	0.18
XP_006234366.1	Cobll1	PREDICTED: cordon-bleu protein-like 1 isoform X11	4.77	6.2	4.26	7.47	4.26	3.91	4.85	2.55	5.27	7.77	4.34	4.25	6.47	5.69	3.42	6.54	4.87	4.63	3.87	0.64	2.82	5.54	4.49	3.86
NP_001100532.2	Cog1	conserved oligomeric Golgi complex subunit 1	0.14	0.04	0.24	0.01	0.06	0.2	0.11	0.15	0.11	0.12	0.11	0.13	0.13	0.01	0.16	0.1	0.11	0.18	0.16	0.09	0.11	0.2	0.01	0.22
NP_001103964.1	Cog2	conserved oligomeric Golgi complex subunit 2	0.01	0.18	0.14	0.17	0.3	0.01	0.09	0.05	0.13	0.06	0.09	0.16	0.01	0.23	0.15	0.18	0.11	0.27	0.01	0.01	0.01	0.12	0.01	0.07
NP_001012157.1	Cog3	conserved oligomeric Golgi complex subunit 3	0.11	0.05	0.17	0.07	0.05	0.22	0.05	0.13	0.06	0.46	0.27	0.01	0.1	0.08	0.07	0.15	0.06	0.01	0.06	0.16	0.09	0.01	0.06	0.1
NP_001101919.1	Cog4	conserved oligomeric Golgi complex subunit 4	0.14	0.01	0.24	0.39	0.01	0.12	0.22	0.16	0.01	0.01	0.18	0.01	0.01	0.01	0.01	0.18	0.23	0.01	0.01	0.1	0.1	0.33	0.1	0.01
NP_001004262.1	Cog6	conserved oligomeric Golgi complex subunit 6	0.18	0.17	0.01	0.37	0.01	0.29	0.12	0.01	0.01	0.11	0.31	0.01	0.01	0.15	0.64	0.29	0.01	0.01	0.17	0.08	0.01	0.13	0.01	0.05
NP_001029061.1	Cog7	conserved oligomeric Golgi complex subunit 7	0.16	0.36	0.34	0.2	0.27	0.31	0.16	0.14	0.41	0.01	0.01	0.2	0.3	0.22	0.07	0.49	0.48	0.14	0.35	0.14	0.29	0.14	0.19	0.37
NP_001099652.1	Cog8	conserved oligomeric Golgi complex subunit 8	0.01	0.12	0.17	0.01	0.01	0.01	0.01	0.11	0.01	0.01	0.14	0.01	0.01	0.01	0.01	0.18	0.1	0.06	0.01	0.04	0.01	0.01	0.11	0.01
XP_001060689.2	Col12a1	PREDICTED: collagen alpha-1(XII) chain isoform X2	2.8	1.97	1.98	1.12	1.91	1.82	2.63	4.47	3.19	3.67	1.96	2.43	1.99	2.49	2.34	2.29	2.44	3.15	8.69	1.79	3.41	3.22	5.14	3.11
NP_001124020.1	Col14a1	collagen alpha-1(XIV) chain precursor	2.31	2.93	3.02	1.53	5	5.79	2.8	4.59	4.28	4.08	5.92	3.26	2.16	5.17	3.73	6.13	5.42	1.4	6.44	4.46	5.23	1.9	4.08	3.05
NP_445941.2	Col18a1	collagen alpha-1(XVIII) chain precursor	10.35	14.04	10.66	18.27	12.76	11.06	13.56	8.88	14.83	15.35	9.43	9.84	14.29	8.85	10.47	11.83	11.93	11.04	13.06	3.87	11.98	11.07	8.79	12.22
NP_445756.1	Col1a1	collagen alpha-1(I) chain precursor	27.64	24.79	19.56	18.73	27.32	17.49	18	18.19	22.87	16.89	23.17	26.39	14.72	16.5	19.51	23.8	21.55	10.24	35.8	17.74	9.89	22.68	34.61	25.6
XP_008773895.1	Col1a2	PREDICTED: collagen alpha-2(I) chain isoform X1	24.52	20.28	17.83	13.1	27.21	14.96	20.24	13.93	18.26	20.49	17.06	25.47	9.35	16.39	16.5	23.49	13.33	11.26	37.34	17.93	19.62	25.63	45.04	15.39
XP_003753915.1	Col28a1	PREDICTED: collagen alpha-1(XXVIII) chain isoform X1	0.34	0.18	0.2	0.01	0.22	0.17	0.01	0.15	0.2	0.27	0.16	0.35	0.01	0.23	0.25	0.01	0.22	0.01	0.26	0.13	0.16	0.28	0.36	0.02
NP_114474.1	Col3a1	collagen alpha-1(III) chain precursor	0.53	0.39	0.25	0.24	0.33	0.21	0.92	0.61	0.49	0.13	0.3	0.68	0.42	0.21	0.28	0.32	0.41	0.2	0.67	0.24	1.06	0.47	0.33	0.23
NP_001128481.1	Col4a1	collagen alpha-1(IV) chain precursor	0.75	0.01	1.02	0.01	0.68	0.19	0.69	0.45	0.46	1.84	0.64	0.32	0.01	0.92	0.01	0.28	0.14	0.25	1.3	0.01	1.15	0.24	0.39	0.38
XP_008769639.1	Col4a2	PREDICTED: LOW QUALITY PROTEIN: collagen alpha-2(IV) chain isoform X1	2.02	1.2	1.35	0.71	1.38	0.95	1.39	1.7	1.36	2.11	1.32	2.52	0.69	1.45	1.59	1.74	1.59	0.76	2.37	1.02	1.17	1.76	2.32	1.3
XP_006231889.1	Col4a3bp	PREDICTED: collagen type IV alpha-3-binding protein isoform X1	0.22	0.41	0.33	0.23	0.27	0.01	0.43	0.11	0.22	0.55	0.54	0.26	0.18	0.29	0.01	0.15	0.15	0.14	0.23	0.12	0.2	0.22	0.24	0.2
XP_006233935.1	Col5a1	PREDICTED: collagen alpha-1(V) chain isoform X1	0.08	0.01	0.38	0.38	1.02	0.44	1.03	0.61	0.51	1.07	0.45	0.77	0.18	0.48	0.47	0.67	0.4	0.49	1.38	0.45	0.46	0.92	1.18	0.77
NP_445940.1	Col5a2	collagen alpha-2(V) chain precursor	0.35	0.32	0.33	0.36	1.15	0.3	0.68	0.49	0.33	0.41	0.17	0.46	0.37	0.28	0.21	0.31	0.31	0.31	0.39	0.32	0.42	0.45	0.53	0.35
XP_215375.5	Col6a1	PREDICTED: collagen alpha-1(VI) chain	57.7	51.87	55.03	45.74	67.12	37.67	52.99	50.76	49.91	58.12	51.26	70.51	32.77	45.23	46.18	48.14	43.49	35.25	71.01	42.44	39.44	49.28	58.78	48.6
NP_001094211.1	Col6a2	collagen alpha-2(VI) chain precursor	50.05	45.79	47.86	48.16	55.94	35.75	44.5	43.23	48.08	58.06	58.73	69.03	27.17	39.89	43.49	38.11	52.1	28.58	71.07	35.42	31.25	44.6	59.52	47.79
XP_008765567.1	Col6a3	PREDICTED: collagen alpha-3(VI) chain isoform X6	0.42	0.38	0.43	0.29	0.51	0.29	0.34	0.15	0.45	0.64	0.33	0.48	0.3	0.21	0.15	0.31	0.43	0.27	0.6	0.46	0.55	0.17	0.77	0.45
XP_008765566.1	Col6a3	PREDICTED: collagen alpha-3(VI) chain isoform X5	17.44	14.67	17.71	9.79	17.74	13.58	17.12	20.92	15.84	12.99	20.28	25.04	10.07	16.64	19.53	15.83	21.37	12.85	27.05	26.71	21.84	16.67	26.23	16.29
NP_001258111.1	Col6a4	collagen alpha-4(VI) chain precursor	0.25	0.19	0.16	0.16	0.14	0.13	0.08	0.07	0.31	0.29	0.02	0.34	0.15	0.45	0.2	0.3	0.11	0.03	0.55	0.01	0.05	0.48	0.15	0.44
XP_008756121.1	Col6a5	PREDICTED: collagen alpha-5(VI) chain isoform X1	28.64	34.85	30.27	46.11	49.62	38.47	30.8	35.05	44.34	34.98	31.46	39.4	30	31.16	27.43	25.77	23.96	35.21	52	19.11	36.1	37.78	40.61	43.66
NP_001099537.1	Colgalt1	procollagen galactosyltransferase 1 precursor	0.07	0.01	0.01	0.01	0.01	0.08	0.01	0.04	0.01	0.01	0.01	0.01	0.08	0.01	0.07	0.09	0.16	0.01	0.01	0.01	0.01	0.01	0.01	0.09
XP_006254759.1	Commd10	PREDICTED: COMM domain-containing protein 10 isoform X2	0.46	0.01	0.01	0.59	0.28	0.01	0.01	0.01	0.01	0.01	0.01	0.51	0.01	0.38	0.01	0.01	0.55	0.01	0.58	0.01	0.56	0.74	0.01	0.01
NP_942027.1	Commd3	COMM domain-containing protein 3	0.01	0.01	0.01	0.66	1.73	0.59	1.24	0.01	0.49	1.46	1.47	2.21	0.01	0.01	0.01	0.01	1.07	0.48	0.01	1.28	0.01	0.27	0.49	0.01
NP_620808.1	Commd5	COMM domain-containing protein 5	0.01	0.53	0.22	0.46	0.01	0.42	0.01	0.01	0.01	0.44	0.32	0.01	0.01	0.01	0.42	0.01	0.64	0.26	0.31	0.53	0.98	0.47	0.43	0.01
XP_008760532.1	Commd7	PREDICTED: COMM domain-containing protein 7 isoform X2	0.01	0.01	0.01	0.31	0.01	0.01	0.01	0.01	0.01	0.48	0.01	0.01	0.01	0.01	0.01	0.01	0.01	0.01	0.01	0.01	0.01	0.01	0.01	0.01
NP_001099474.1	Commd8	COMM domain-containing protein 8	0.55	0.46	0.45	1.81	0.01	0.34	0.48	0.36	0.38	0.01	0.01	0.36	0.45	0.57	0.46	0.3	0.34	0.34	0.37	1.27	0.01	0.53	0.45	0.3
XP_006234699.1	Commd9	PREDICTED: COMM domain-containing protein 9 isoform X1	1.69	2.15	1.76	1.32	1.76	1.35	2.12	1.63	1.86	2.91	2.54	1.31	2.43	2.01	1.73	1.9	2.01	1.44	2.06	2.35	2.09	2.67	2.09	2.16
NP_036663.1	Comt	catechol O-methyltransferase	17.71	15.11	15.64	13.42	6.67	10.61	11.3	9.45	11.91	11.57	14.99	11.87	14.11	14.93	11.23	10.31	15.41	10.4	14.58	17.3	12.73	9.93	12.44	16.45
NP_001100719.1	Comtd1	catechol O-methyltransferase domain-containing protein 1	1.02	1.16	1.07	0.89	0.01	0.29	0.3	0.21	1.21	1.04	0.87	0.28	0.25	1.45	0.23	1.02	1.28	1.2	0.3	0.19	0.39	0.24	0.7	0.36
NP_001128012.1	Copa	coatomer subunit alpha	21.34	21.07	20.69	21.17	15.28	16.95	14.47	11.72	13.65	17.67	17.9	14.51	14.6	18.61	13.48	19.32	14.45	15.25	15.92	12.01	16	15.03	11.31	17.97
XP_008757883.1	Copb1	PREDICTED: coatomer subunit beta isoform X1	14.34	16.84	17.12	19.82	17.36	19.65	14.4	9.43	15.2	17.44	17.2	11.77	12.4	16.29	13.4	18.82	13.23	14.11	13.01	12.11	12.79	15.68	11.3	11.89
NP_068533.1	Copb2	coatomer subunit beta\'	15.67	15.53	13.68	15.48	13.24	15.76	9.98	8.39	11.99	14.11	13.89	11.08	11.92	15.91	11.47	17.83	10.44	10.27	11.17	9.62	11.69	12.09	11.21	12.63
XP_006252938.1	Cope	PREDICTED: coatomer subunit epsilon isoform X1	21.6	20.29	14.64	20	15.78	18.88	15.31	13.31	15.54	15.46	25.1	5.71	12.72	21.01	12.32	21.36	17.54	19.2	12.57	9.17	14.95	17.23	12.48	13.67
NP_001026992.1	Copg1	coatomer subunit gamma-1	9.13	9.39	9.8	14.41	10.37	9.64	6.47	5.84	8.26	11.44	10.88	10.37	7.73	10.83	8.57	10.44	8.39	10.76	8.34	5.78	10.36	9.07	6.09	8.59
NP_001100399.1	Copg2	coatomer subunit gamma-2	0.34	0.01	0.55	0.37	0.32	0.29	0.44	0.12	0.23	0.54	0.19	0.58	0.59	0.3	0.28	0.22	0.26	0.47	0.22	0.22	0.45	0.43	0.09	0.6
NP_695209.1	Cops2	COP9 signalosome complex subunit 2	0.9	2.13	0.54	2.26	1.91	1.28	0.9	2.32	1.27	2.11	2.59	2.68	1.37	1.01	0.67	2.44	2.1	1.88	1.83	2.98	0.7	0.96	0.9	1.19
XP_017452568.1	Cops3	PREDICTED: COP9 signalosome complex subunit 3 isoform X1	0.78	0.74	4.46	2.02	1.67	1.71	1.93	2.15	1.18	2.35	2.36	0.89	1.65	1.81	1.93	1.27	2.5	2.12	1.31	1.24	1.25	2.3	2.49	1.8
NP_001004275.1	Cops4	COP9 signalosome complex subunit 4	1.58	2.62	4.1	3.47	1.52	2.17	1.18	2.72	3.88	2.55	4.49	2.67	2.94	2.95	2.41	3.26	3.41	3.11	3.89	4.23	5.21	2.58	4.01	3.31
NP_001020866.1	Cops5	COP9 signalosome complex subunit 5	1.98	3.12	3.97	4.27	2.82	2.53	3.39	3.23	3.47	3.26	4.11	3.03	4.12	2.65	1.79	4.04	2.75	2.66	2.45	3.59	2.59	3.66	3.63	4.04
NP_001100599.1	Cops6	COP9 signalosome complex subunit 6	0.82	1	3.4	1.29	2.55	1.69	1.9	1.02	1.17	1.03	2.96	0.54	0.61	1.52	1.54	0.71	0.91	1.75	1.89	0.39	1.29	0.56	0.01	0.01
NP_001157563.1	Cops7a	COP9 signalosome complex subunit 7a isoform 1	2.15	2.62	2.09	1.78	1.13	2.02	2.06	2.22	1.49	1.52	1.37	1.62	2.12	1.35	2.22	2.39	1.54	1.82	1.66	2.62	2.28	2.23	1.86	1.42
NP_001013245.1	Cops8	COP9 signalosome complex subunit 8	4.95	2.18	2.99	5.86	6.58	4.57	3	4.87	4.61	3.86	4.87	2.91	6.1	4.33	4.96	6.06	6.54	2.32	6.69	5.75	6.02	5.04	2.54	2.19
NP_001101587.1	Copz1	coatomer subunit zeta-1	7.57	6.32	7.69	13.2	7.89	8.02	11.69	3.97	5.41	8.96	7.95	12.23	6.73	11.55	4.91	11.23	6.16	16.13	7.37	7.15	6.47	9.85	6.14	6.79
NP_001101764.1	Copz2	coatomer subunit zeta-2	1.83	1.73	4.25	1.42	2.53	0.01	1.62	1.44	0.01	2.24	0.01	0.01	1.41	2.37	1.69	6.39	1.4	1.68	0.01	0.01	2.6	2.48	1.1	3.55
XP_008765302.1	Coq10b	PREDICTED: coenzyme Q-binding protein COQ10 homolog B, mitochondrial isoform X1	0.01	0.01	0.01	0.39	0.43	0.38	0.01	0.01	0.01	0.01	0.01	0.25	0.46	0.21	0.01	0.01	0.01	0.01	0.01	0.01	0.01	0.52	0.21	0.01
XP_006250737.1	Coq2	PREDICTED: 4-hydroxybenzoate polyprenyltransferase, mitochondrial isoform X1	0.01	0.47	0.01	0.75	0.01	0.01	0.01	0.01	0.41	0.01	0.01	0.01	0.01	0.39	0.01	0.01	0.01	0.01	0.01	0.01	0.01	0.01	0.01	0.01
NP_062060.1	Coq3	ubiquinone biosynthesis O-methyltransferase, mitochondrial	0.76	0.96	1.29	0.54	2.15	0.97	0.69	2.07	1.35	7.63	0.01	0.01	0.89	3.11	0.8	0.97	1.52	1.65	0.01	0.01	0.01	3.12	0.86	1.48
NP_001034111.1	Coq5	2-methoxy-6-polyprenyl-1,4-benzoquinol methylase, mitochondrial precursor	2.48	1.25	1.03	3.12	3.69	2.27	3.43	1.86	2.41	1.83	1.69	1.83	2.25	1.98	0.47	1.37	1.8	1.38	1.26	0.01	0.4	1.24	0.42	1.5
NP_001011983.1	Coq6	ubiquinone biosynthesis monooxygenase COQ6, mitochondrial precursor	1.89	2.34	1.82	201.25	2.71	2.48	3.61	1.2	3.63	5.07	4.24	1.49	2.76	1.89	1.45	0.97	1.04	3.06	1.91	0.01	0.74	1.93	1.04	3.37
NP_036917.2	Coq7	5-demethoxyubiquinone hydroxylase, mitochondrial	1.52	2.63	1.08	1.27	2.89	3.83	6.62	2.36	4.38	7.26	3.42	2.08	1.11	1.05	1.39	3.83	1.34	1.54	2.52	0.01	0.99	2.09	1.13	0.8
NP_001030334.1	Coq9	ubiquinone biosynthesis protein COQ9, mitochondrial precursor	31.9	29.4	27.95	44.46	29.35	27.77	41.05	25.87	40.94	56.9	31.87	32.36	28.54	29.59	26.66	31.75	29.75	26.47	25.25	4.57	18.04	29.4	24.53	26.21
XP_017444198.1	Coro1a	PREDICTED: coronin-1A isoform X1	2.46	4.36	3.67	5.76	3.33	3.41	5.95	4.99	4.07	3.9	4.32	4.78	3.16	2.61	4.07	2.79	6.32	6.12	2.27	13.9	7.35	3.85	3.31	4.19
XP_006230836.1	Coro1b	PREDICTED: coronin-1B isoform X1	9.24	17.06	15.4	13.06	15.95	15.41	18.83	18.15	15.64	19.28	18.61	15.03	17.17	16.26	13.82	15.52	17.07	12.3	14.92	20.16	20.8	18.8	16.54	17.13
XP_017453935.1	Coro1c	PREDICTED: coronin-1C isoform X1	26.25	31.21	32.91	13.53	33.06	39.47	31.78	44.82	29.95	35.92	44.82	39.01	31.15	25	53.77	29.58	48.48	36.64	35.72	69.33	65.2	26.88	53.31	36.68
NP_001178568.1	Coro7	coronin-7	0.16	0.15	0.29	0.83	0.13	0.01	0.01	0.47	0.31	0.01	0.66	0.32	0.16	0.11	0.14	0.11	0.14	0.14	0.01	0.7	0.21	0.43	0.01	0.25
NP_001101922.1	Cotl1	coactosin-like protein	18.28	21.43	16.57	26.44	20.27	21.05	24.19	29.81	21.24	19.44	28.47	24.34	32.53	11.34	30.66	16.06	29.96	32.47	36.04	66.08	36.64	20.23	28.02	23.35
YP_665631.1	COX1	cytochrome c oxidase subunit I (mitochondrion)	97.37	96.61	94.8	116.94	29.5	55.42	143.87	101.56	123.85	88.1	90.47	40.61	102.21	98.55	92.01	112.68	114.88	84.23	64.1	34.9	45.26	56.18	72.19	71.84
NP_001028871.2	Cox15	COX15 homolog	0.48	0.51	0.78	0.97	0.61	1.31	0.01	0.01	0.95	0.52	0.86	0.43	0.79	0.92	0.9	1.62	0.67	0.36	0.36	0.01	0.38	1.32	0.3	0.51
NP_445992.1	Cox17	COX17 homolog, cytochrome c oxidase assembly protein	4.51	7.23	5.6	5.76	3.72	5.37	7.51	7.92	7.35	14.5	6.26	6.66	7.9	5.88	5.77	8.39	5.98	4.42	8.87	3.92	2.59	7.49	6.82	4.33
AP_004895.1	COX2	cytochrome c oxidase subunit II (mitochondrion)	0.01	0.01	0.01	0.01	0.01	1.85	0.01	161.15	0.01	0.01	0.01	144.2	198.25	2.99	151.11	0.01	0.01	69.23	0.01	2.16	0.01	303.71	2.48	227.09
YP_665632.1	COX2	cytochrome c oxidase subunit II (mitochondrion)	534.08	535.41	427.64	383.9	597.83	638.7	708.82	292.82	615.1	660.13	499.51	334.66	292.58	488.63	300.23	566.13	385.92	243.89	662.59	198.42	415.89	342.44	528.4	282.78
NP_001099446.1	Cox20	COX20 cytochrome C oxidase assembly factor	0.01	0.01	0.01	0.01	0.01	0.01	1.73	0.01	1.63	0.01	0.01	0.01	1.35	0.01	1.58	0.01	0.01	0.01	0.01	0.01	0.01	2.06	0.01	0.01
YP_665635.1	COX3	cytochrome c oxidase subunit III (mitochondrion)	270	271.76	264.39	385.54	301.56	249.18	71.44	107.69	33.23	134	378.75	240.25	39.92	127.72	196	177.5	276.68	271.64	270.7	78.33	33.76	251.66	59.75	39.13
NP_058898.1	Cox4i1	cytochrome c oxidase subunit 4 isoform 1, mitochondrial precursor	244.33	226.01	233.02	239.91	235.77	288.54	343.94	233.89	316.74	296.05	225.73	282.47	269.71	231.78	246.95	254	242.85	211.07	263.47	69.7	172.25	274.96	174.12	236.89
NP_665726.1	Cox5a	cytochrome c oxidase subunit 5A, mitochondrial precursor	140.58	217.06	193.38	261.45	150.89	239	276.21	207.4	304.83	351.05	190.56	233.01	179.93	225.45	182.32	214.49	237.19	148.93	236.66	78.44	58.01	183.68	209.28	255.24
NP_446038.1	Cox5b	cytochrome c oxidase subunit 5B, mitochondrial precursor	155.34	175.31	70.24	186.8	203.25	174.97	227.08	120.95	245.84	95.44	53.65	101.65	126.92	168.61	165.05	150.23	118.9	187.62	186.44	72.24	95.61	132.21	175.81	195.75
NP_036946.1	Cox6a1	cytochrome c oxidase subunit 6A1, mitochondrial precursor	147.36	185.47	234.67	317.44	216.02	201.23	306.83	316.63	372.46	401.36	269.06	128.27	212.53	183.75	245.27	174.68	185.76	178.14	210.61	95.38	177.88	232.67	246.59	192.59
NP_062233.2	Cox6c	cytochrome c oxidase subunit 6C-2	301.89	335.92	292.14	335.87	308.35	337.05	388.86	257.92	309.89	384.52	298.39	355.86	358.16	320.76	268.68	257.03	289.91	288.42	259.63	97.16	249.11	355.5	270.88	311.98
XP_006239742.1	Cox7a2l	PREDICTED: cytochrome c oxidase subunit 7A2 like isoform X1	24.62	22.46	9.66	26.53	12.83	9.76	24.4	11.45	15.34	8.77	7.09	9.13	9.3	12.79	23.19	12.97	22.44	12.41	26.37	2.63	10.31	16.08	14.69	16.6
XP_003752782.1	Cox7a2l2	PREDICTED: cytochrome c oxidase subunit 7A2, mitochondrial	267.37	203.73	191.81	269.51	284.82	237.77	354.67	191.11	252.34	365.58	170.4	297.5	281.56	238.32	206.63	192.49	219.8	235.73	227.21	80.04	215.21	240.17	202.39	215.72
NP_001128177.1	Cox7c	cytochrome c oxidase subunit 7C, mitochondrial	30.72	36.72	24.99	36.25	15.04	22.92	32.57	23.49	29.46	49.2	0.01	36.94	39.11	26.71	28.09	30.55	39.82	31.05	30.42	10.52	24.61	30.22	23.91	29.79
NP_036664.2	Cp	ceruloplasmin isoform 1 precursor	3.81	3.01	3.76	5.24	3.48	4.24	4.26	4.39	2.51	2.44	4.28	2.64	2.41	2.09	2.39	1.8	2.23	3.14	3.8	12.91	4.12	2.67	2.15	2.51
NP_058694.2	Cpa1	carboxypeptidase A1 preproprotein	0.01	0.01	0.01	0.01	0.01	0.01	0.01	0.01	0.01	0.01	0.01	0.01	0.01	0.01	0.01	0.01	0.01	0.01	0.01	0.01	0.94	0.01	0.01	0.01
NP_001258305.1	Cpamd8	C3 and PZP-like, alpha-2-macroglobulin domain containing 8 precursor	0.01	0.01	0.01	0.01	0.01	0.01	0.01	0.08	0.01	0.01	0.08	0.01	0.01	0.08	0.01	0.01	0.01	0.01	0.06	1.44	0.01	0.01	0.06	0.01
NP_036968.1	Cpd	carboxypeptidase D precursor	1.47	1.4	1.6	1.33	1.67	1.07	1.69	1.12	1.18	1.79	1.4	1.51	1.15	1.27	0.96	1.06	1.52	1.61	1.34	1.86	1.21	1.46	0.75	1.76
NP_037260.1	Cpe	carboxypeptidase E precursor	0.01	0.01	0.01	0.19	0.01	0.01	0.17	0.01	0.01	0.01	0.17	0.16	0.01	0.01	0.01	0.01	0.01	0.01	0.06	0.31	0.29	0.01	0.01	0.01
NP_445978.1	Cpn1	carboxypeptidase N catalytic chain precursor	0.01	0.01	0.01	0.13	0.01	0.01	0.19	0.01	0.01	0.01	0.01	0.01	0.01	0.01	0.01	0.01	0.17	0.01	0.01	0.01	0.01	0.01	0.01	0.01
XP_006237994.1	Cpne3	PREDICTED: copine-3 isoform X1	2.86	3.6	4.44	3.94	3.34	4.85	3.53	3.63	3.86	5.51	4.67	3.52	3.29	4.19	3.55	3.56	3.61	3.74	3.07	2.56	3.1	2.99	3.01	4.12
NP_001032172.1	Cpox	oxygen-dependent coproporphyrinogen-III oxidase, mitochondrial precursor	7.61	9.98	9.09	12.5	9.88	7.09	6.77	8.61	9	12.27	8.95	7.57	9.62	7.04	4.03	10.04	8.83	7.75	6.58	5.06	8.89	6.96	9.09	7.04
NP_001013985.1	Cpped1	serine/threonine-protein phosphatase CPPED1	5.46	0.85	6	11.43	4.83	4.15	3.93	5.06	6.23	8.88	8.72	0.01	7.03	6.57	4.57	13.88	4.79	8.47	6.72	3.74	6.52	6.79	5.75	6.72
XP_008763639.1	Cpq	PREDICTED: carboxypeptidase Q isoform X1	5.28	3.94	6.83	4.67	6.6	6.14	7.65	9.38	9.31	5.44	5.77	5.62	7.03	7.93	6.6	6.46	11.37	5.6	7.03	15.44	17.3	7.25	7.42	7.78
NP_001124043.1	Cpsf1	cleavage and polyadenylation specificity factor subunit 1	0.06	0.01	0.01	0.01	0.01	0.07	0.01	0.06	0.01	0.01	0.01	0.12	0.07	0.04	0.06	0.01	0.01	0.01	0.13	0.08	0.04	0.08	0.01	0.01
NP_001100223.1	Cpsf2	cleavage and polyadenylation specificity factor subunit 2	0.01	0.01	0.08	0.01	0.07	0.01	0.01	0.01	0.23	0.05	0.01	0.1	0.01	0.01	0.01	0.01	0.01	0.12	0.14	0.01	0.33	0.01	0.01	0.01
NP_001025201.1	Cpsf3	cleavage and polyadenylation specificity factor subunit 3	0.13	0.16	0.16	0.13	0.13	0.01	0.09	0.01	0.1	0.01	0.01	0.01	0.12	0.12	0.1	0.01	0.12	0.1	0.09	0.01	0.12	0.12	0.08	0.15
XP_008763612.1	Cpsf6	PREDICTED: cleavage and polyadenylation specificity factor subunit 6 isoform X5	0.45	0.55	0.99	0.78	1.22	1.63	0.43	0.49	0.99	0.63	1.07	0.75	1.17	1.99	1.09	0.61	0.96	1.05	1.16	0.45	1.35	1.1	0.43	0.57
XP_008758462.1	Cpsf7	PREDICTED: cleavage and polyadenylation specificity factor subunit 7 isoform X3	0.17	0.01	0.23	0.22	0.11	0.18	0.14	0.16	0.16	0.25	0.24	0.24	0.23	0.29	0.48	0.42	0.77	0.42	0.18	0.43	0.19	0.42	0.18	0.16
XP_017444327.1	Cpt1a	PREDICTED: carnitine O-palmitoyltransferase 1, liver isoform isoform X2	3.56	1.91	3.65	3.06	3.71	3.38	5.57	4.02	5.03	6.29	4.18	3.36	3.44	3.26	3.06	3.79	5.91	5.49	3.64	4.81	3.7	4.66	3.16	4.15
NP_037062.1	Cpt2	carnitine O-palmitoyltransferase 2, mitochondrial precursor	14.48	15.07	12.13	12.82	16.46	9.73	21.4	11.34	14.45	25.27	10.49	9.9	14.9	12.22	11	10.77	12.07	12.97	13.88	5.28	9.44	12.7	10.18	14.57
NP_001005265.1	Cr1l	complement component receptor 1-like protein isoform 3 precursor	0.41	0.54	0.51	0.64	0.38	0.57	0.57	0.63	0.66	0.92	0.58	0.4	0.53	0.58	0.01	1.51	0.01	0.71	0.66	0.01	0.4	0.46	0.49	0.81
XP_008768070.1	Cr2	PREDICTED: complement receptor type 2 isoform X5	0.01	0.01	0.01	0.09	0.15	0.01	0.01	0.01	0.14	0.01	0.01	0.14	0.01	0.14	0.17	0.16	0.01	0.01	0.18	0.01	0.01	0.01	0.01	0.01
NP_058940.1	Crabp2	cellular retinoic acid-binding protein 2	0.01	0.01	0.01	0.01	0.01	0.01	0.01	1.81	0.01	0.01	0.47	0.56	0.01	0.53	0.01	0.01	0.01	0.01	0.01	9.01	0.01	0.01	0.01	0.01
XP_017447334.1	Crat	PREDICTED: carnitine O-acetyltransferase isoform X2	1.83	0.49	0.72	0.41	1.6	1.1	1.81	0.82	1.35	0.62	1.3	0.51	2.02	0.33	0.13	0.32	0.84	0.71	0.87	0.01	1.23	0.98	0.51	0.78
XP_006245131.1	Creb1	PREDICTED: cyclic AMP-responsive element-binding protein 1 isoform X6	1.83	3.11	2.27	1.12	0.89	0.75	1.98	0.01	0.01	0.73	4.33	0.01	0.86	3.04	0.01	1.74	2.42	1.11	0.87	0.78	0.01	0.84	1.7	0.01
XP_008767847.2	Creg1	PREDICTED: protein CREG1 isoform X1	0.01	0.62	0.01	0.49	0.01	0.01	0.45	1.46	0.65	0.01	0.01	0.59	2.16	0.01	0.01	0.01	0.43	2.09	0.75	0.01	0.59	0.01	1.81	0.72
XP_006242278.1	Creld2	PREDICTED: cysteine-rich with EGF-like domain protein 2 isoform X1	5.09	2.76	5.97	4.11	2.9	4.53	1.67	1.11	1.31	0.89	3.12	2.06	6.48	4.52	2.45	8.47	2.81	5.04	2.06	0.01	0.01	3.56	0.49	4.79
NP_001231796.1	Crip1	cysteine-rich protein 1	2.78	15.62	14.79	13.06	7.94	11.42	0.01	0.01	16.26	8.8	18.78	21.16	17.38	15.99	13.29	10.42	0.01	0.01	0.01	31.18	20.71	13.93	22.13	10.67
NP_071946.1	Crip2	cysteine-rich protein 2	22.46	31.53	22.96	21.6	7.97	16.86	22.43	35.77	34.55	27.24	37.69	25.72	23.5	26.48	27.38	31.36	37.82	24.87	37.79	59.75	43.24	39.59	33.74	43.69
NP_062175.1	Crk	adapter molecule crk	4.8	7.01	4.62	6.69	4.15	1.72	5.14	6.67	3.57	3.95	4.1	5.5	5.42	5.08	2.62	3.76	4.97	5.13	4.64	7.04	4.98	3.72	6.06	5.06
XP_006251146.1	Crmp1	PREDICTED: dihydropyrimidinase-related protein 1 isoform X1	0.23	0.21	0.01	0.01	0.01	0.01	0.01	0.14	0.1	0.01	0.08	0.22	0.01	0.15	0.09	0.12	0.12	0.1	0.08	0.01	0.12	0.32	0.19	0.09
NP_446249.1	Crnkl1	crooked neck-like protein 1	2.83	2.96	0.01	0.05	0.06	0.05	0.01	0.01	0.01	0.01	0.01	0.01	0.04	0.06	0.01	0.01	0.05	0.01	0.01	0.08	2.42	1.22	2.63	0.01
XP_017448911.1	Crocc	PREDICTED: rootletin isoform X8	2.71	2.5	2.49	2.94	2.8	2.22	2.82	2.31	2.6	2.11	2.35	3.16	3.42	3.04	2.06	2.8	2.92	2.34	3.08	1.84	3.29	3.16	2.92	2.53
NP_058792.1	Crp	C-reactive protein precursor	3.85	4.65	4.82	9.63	6.1	9.37	6.58	8.62	6.91	5.98	6.4	1.22	3.96	6.42	0.71	3.74	5.47	6.19	6.79	18.98	11.51	3.71	4.33	6.28
NP_037067.1	Cryab	alpha-crystallin B chain	8.19	16.17	12.11	3.75	15.1	11.22	9.12	16.85	13.28	5.75	7.88	14.34	6.29	11.04	14.33	12.66	15.33	13.06	12.6	17.51	17.97	7.56	12.53	14.66
XP_213639.6	Crybg3	PREDICTED: very large A-kinase anchor protein	0.01	0.01	0.01	0.01	0.01	0.01	0.01	0.01	0.01	0.01	0.01	0.01	0.01	0.01	0.01	0.01	0.01	0.01	0.01	0.01	0.01	0.01	0.01	0.01
NP_786933.1	Cryl1	lambda-crystallin homolog	7.67	8.9	6.16	5.59	5.08	5.51	5.29	4.88	6.51	12	4.91	5.79	6.8	9.21	6.58	7.74	7.96	5.24	6.93	12.52	6.75	4.9	5.84	9.45
XP_006233582.1	Cryz	PREDICTED: quinone oxidoreductase isoform X1	0.87	0.52	1.19	0.49	0.25	0.19	0.55	0.01	0.97	0.01	0.01	0.22	0.53	0.28	0.67	1.34	0.01	0.68	0.25	0.42	0.01	0.01	0.58	0.46
NP_570111.1	Cs	citrate synthase, mitochondrial precursor	104.93	126.11	88.09	123.17	123.4	111.08	138.87	106.9	155.54	197.7	115.12	109.26	141.6	112.96	93.39	124.76	131.49	118.63	148.1	52.6	86.32	101.85	126.97	129.48
NP_001127926.1	Csad	cysteine sulfinic acid decarboxylase isoform 2	0.01	0.19	0.01	0.01	0.01	0.13	0.01	0.11	0.01	0.01	0.01	0.01	0.01	0.01	0.01	0.01	0.01	0.01	0.01	0.01	0.11	0.01	0.01	0.12
XP_006235710.1	Cse1l	PREDICTED: exportin-2 isoform X1	0.95	21.96	1.32	1.22	0.49	0.93	1.25	1.3	1.08	0.95	0.9	0.95	1.63	1.51	1.26	0.71	0.92	1.71	1.84	16.03	22.03	0.68	1.97	2.26
XP_006243226.1	Csk	PREDICTED: tyrosine-protein kinase CSK isoform X1	0.58	0.39	0.17	0.55	0.46	0.18	0.42	0.15	0.34	0.01	0.72	0.82	0.89	0.5	0.61	0.16	0.44	0.38	0.98	0.2	1.14	0.25	0.45	0.54
NP_446067.1	Csnk1a1	casein kinase I isoform alpha	1.08	0.81	1.79	2.03	1.19	2.14	2.1	1.93	1.31	2.34	1.43	1.51	1.59	1.72	0.83	4.4	2.23	1.8	1.57	3.1	2.03	2.03	1.42	1.75
XP_008766733.1	Csnk1d	PREDICTED: casein kinase I isoform X1	0.01	0.01	0.01	0.28	0.38	0.58	0.49	0.43	1.02	0.18	0.54	0.55	0.51	0.13	0.26	0.01	0.82	0.19	0.62	0.91	0.2	0.94	0.26	0.68
XP_006235283.1	Csnk2a1	PREDICTED: casein kinase II subunit alpha isoform X1	20.02	15.95	16.45	17.79	5.51	5.96	6.85	4.82	3.34	8.84	6.7	6.08	7.4	4.76	3.64	5.36	5.1	21.13	7.61	6.9	7.15	18.73	16.45	6.95
XP_006255144.1	Csnk2a2	PREDICTED: casein kinase II subunit alpha\' isoform X1	1.22	1.27	1.33	1.59	0.92	0.19	0.76	0.31	0.01	0.63	1.41	0.57	0.5	1.22	0.52	0.35	0.56	0.98	0.19	0.27	1.76	0.84	1.05	0.01
NP_112283.1	Csnk2b	casein kinase II subunit beta	1.49	3.83	1.44	1.96	1.97	3.61	2.29	1.04	1.51	3.16	2.32	0.01	3.69	2.96	1.35	1.46	3.72	4.52	3.15	1.64	4.82	1.91	2.38	2.66
NP_112284.1	Cspg4	chondroitin sulfate proteoglycan 4 precursor	0.08	0.18	0.18	0.08	0.15	0.26	0.15	0.56	0.18	0.13	0.34	0.38	0.07	0.01	0.36	0.2	0.37	0.23	0.71	0.25	0.31	0.38	0.58	0.15
NP_058844.1	Csrp1	cysteine and glycine-rich protein 1	338.87	282.36	687.67	205.51	524.41	481.12	259.38	486.6	520.26	549.59	487.64	714.92	601.62	559.85	1148.85	299.61	632.98	689.65	748.91	1124.09	983.87	732.46	1021.37	839.5
NP_803174.2	Csrp2	cysteine and glycine-rich protein 2	4.43	6.76	6.44	5.6	3.97	2.82	4.85	2.97	6.43	9.79	4.2	6.1	6.1	7.35	4.21	3.52	7.42	6.8	10.27	6.28	9.72	7.05	4.91	1.63
NP_036969.1	Cst3	cystatin-C precursor	4.59	4.74	6.02	4.48	5.62	4.47	4.18	5.55	6.83	4.45	4.97	4.03	3.51	4.75	4.37	4.37	3.88	5.39	3.9	6.87	5.54	4.56	3.98	4.08
NP_036970.1	Cstb	cystatin-B	87.51	103.64	49.16	129.67	107.66	111.55	96.89	94.89	96.13	104.52	104.84	57.66	109.56	97.64	48.13	102.61	99.74	78.19	108.01	102.59	75.31	82.5	103.28	92.93
NP_001071140.1	Cstf3	cleavage stimulation factor subunit 3	0.01	0.01	0.01	0.01	0.01	0.01	0.01	0.01	0.01	0.01	0.01	0.01	0.01	0.01	0.23	0.01	0.01	0.01	0.01	0.01	0.01	0.01	1.59	0.01
XP_006251291.1	Ctbp1	PREDICTED: C-terminal-binding protein 1 isoform X6	5.04	4.5	4.41	7.67	2.27	2.71	4.66	4.64	5.57	5.46	3.33	1.63	4.84	6.86	3.24	5.49	6.69	6.49	5.34	6.39	4.6	5.81	5.86	5.45
NP_445787.1	Ctbp2	C-terminal-binding protein 2	0.59	0.77	0.63	1.61	0.53	0.53	0.7	0.68	0.48	0.8	1.05	0.37	1.16	0.41	0.54	0.45	0.48	0.56	0.48	0.51	0.72	0.81	0.58	0.74
NP_114012.1	Ctcf	transcriptional repressor CTCF	0.01	0.26	0.23	0.19	0.14	0.01	0.23	0.3	0.2	0.01	0.01	0.01	0.14	0.01	0.01	0.33	0.35	0.01	0.01	0.2	0.01	0.22	0.01	0.29
NP_001099601.1	Ctdp1	RNA polymerase II subunit A C-terminal domain phosphatase	0.01	0.01	0.01	0.01	0.01	0.01	0.01	0.01	0.01	0.01	0.01	0.01	0.01	0.01	0.01	0.09	0.01	0.01	0.01	0.01	0.01	0.01	0.01	0.01
XP_006255006.1	Ctdp1	PREDICTED: RNA polymerase II subunit A C-terminal domain phosphatase isoform X3	0.19	0.05	0.05	0.01	0.01	0.01	0.1	0.11	0.01	0.01	0.01	0.01	0.06	0.06	0.01	0.08	0.23	0.04	0.91	0.08	0.08	0.01	0.01	0.01
NP_001102585.1	Ctla2a	protein CTLA-2-alpha	9.81	8.63	12.24	11.24	5.34	10.2	11.93	10.62	10.47	7.95	11.49	4.81	13.74	13.98	5.86	8.51	10.38	12.86	12.33	23.06	4.3	8.66	11.89	11.81
XP_017448035.1	Ctnna2	PREDICTED: catenin alpha-2 isoform X3	0.01	0.01	2.47	1.31	0.01	1.22	1.41	0.82	2.2	0.01	1.5	0.01	0.01	1.52	1.01	1.23	0.01	0.01	0.01	1.76	1.34	1.36	2.73	1.18
XP_017451429.1	Ctnnb1	PREDICTED: catenin beta-1 isoform X1	24.63	21.21	20.9	19.73	19.54	21.37	15.8	14.44	16.68	22.81	21.63	16.3	19.21	20.49	18.33	25.16	17.51	17.78	14.63	17.31	17.78	19.07	16.13	15.8
NP_001020041.1	Ctnnbl1	beta-catenin-like protein 1	0.35	0.58	0.27	0.74	0.38	0.01	0.64	0.01	0.55	0.76	0.5	0.45	0.01	0.38	1.07	0.48	0.47	0.51	0.54	0.4	0.31	0.01	0.19	0.24
NP_001101210.1	Ctnnd1	catenin delta-1	21.67	20.24	22.43	19.91	12.11	16.43	16.45	13.55	15.78	22.6	17.52	15.83	20.17	20.46	15.4	24.83	18.49	17.07	15.93	16.57	16.53	19.76	16.04	17.91
XP_006238843.1	Ctps1	PREDICTED: CTP synthase 1 isoform X1	0.01	0.01	0.01	0.11	0.01	0.01	0.01	0.17	0.01	0.01	0.14	0.01	0.14	0.01	0.01	0.01	0.01	0.01	0.01	0.35	0.18	0.01	0.09	0.28
XP_006256962.1	Ctps2	PREDICTED: CTP synthase 2 isoform X2	0.29	0.21	0.01	0.01	0.22	0.29	0.01	0.01	0.35	0.33	0.01	0.25	0.21	0.01	0.01	0.01	0.2	0.01	0.26	0.18	0.14	0.01	0.01	0.25
NP_001094131.1	Ctr9	RNA polymerase-associated protein CTR9 homolog	0.01	0.01	0.01	0.01	0.05	0.01	0.04	0.01	0.1	0.01	0.05	0.01	0.01	0.01	0.01	0.09	0.01	0.01	0.01	0.06	0.1	0.01	0.01	0.01
NP_036668.1	Ctrb1	chymotrypsinogen B precursor	0.01	0.01	0.01	2.49	0.01	0.01	0.01	2.41	2.98	0.01	1.72	4.15	2.45	4.22	1.48	0.78	0.01	3.48	0.01	0.01	2.71	2.1	0.01	4.23
NP_001011959.2	Ctsa	lysosomal protective protein precursor	5.52	4.51	4.58	9.1	5.35	5.5	7.73	4.93	6.77	3.91	5.11	4.98	8.78	3.62	3.44	3.59	4.9	4.99	4	5.31	7.36	6.45	5.78	3.49
NP_072119.2	Ctsb	cathepsin B preproprotein	13.63	14.95	18.43	15.35	16.02	12.6	18.59	11.29	15.88	15.09	9.98	10.47	15.19	13.15	6.76	14.28	14.14	15.76	16.11	9.22	14.86	8.22	12.4	13.97
NP_058793.1	Ctsc	dipeptidyl peptidase 1 precursor	16.51	9.76	17.96	19.83	17.75	15.47	12.58	10.78	12.94	9.48	7.28	13.54	18.44	15.55	14.22	14.37	13.55	8.48	10.94	6.49	10.77	16.32	13.41	10.8
NP_599161.2	Ctsd	cathepsin D precursor	20.85	23.09	23.81	41.3	26.85	32.82	35.43	20.31	26.64	24.23	35.08	27.69	33.22	25.21	27.08	19.66	25.1	37.73	21.77	8.68	16.87	23.07	28.75	20.26
NP_037070.1	Ctse	cathepsin E precursor	206.88	78.35	80.92	236.02	110.97	192.97	183.06	170.77	196.19	192.59	150.5	233.82	277.96	262.37	191.95	199.63	247.26	183.02	243.78	319.1	290.62	213.24	242.64	269.16
XP_008764662.1	Ctsh	PREDICTED: pro-cathepsin H isoform X1	3.16	0.88	2.77	3.68	3.88	3.57	3.81	2.64	3.61	5.37	3.07	1.05	3.76	1.03	2.59	0.88	3.54	2.82	4.09	2.68	3.67	4.25	3.65	3.44
NP_037288.1	Ctsl	cathepsin L1 preproprotein	0.01	0.01	0.01	0.01	0.01	0.01	0.01	0.01	0.24	0.01	0.01	0.01	0.01	0.01	0.22	0.29	0.01	0.01	0.01	0.01	0.01	0.01	0.32	0.01
NP_059016.1	Ctss	cathepsin S preproprotein	0.01	0.01	0.01	0.01	0.45	0.01	0.01	0.01	0.01	0.41	0.01	0.01	0.37	0.33	0.33	0.01	0.38	0.49	0.55	0.51	0.01	0.37	0.01	0.43
NP_899159.1	Ctsz	cathepsin Z precursor	0.01	1.09	0.78	1.4	0.95	1.02	0.99	1.19	1.12	2.11	0.01	0.79	1.32	1.43	1.3	0.01	1.34	2.04	1.33	1.45	1.25	1.19	1.34	1.68
XP_006230951.1	Cttn	PREDICTED: src substrate cortactin isoform X4	12.61	14.65	13.96	17.34	9.82	12.11	13.59	12.19	16.84	20.13	11.43	14.64	17.77	14.8	10.97	13.93	17.97	14.51	20.38	14.79	17.03	19.75	14.44	14.59
XP_017446412.1	Cttnbp2nl	PREDICTED: CTTNBP2 N-terminal-like protein isoform X1	0.01	0.01	0.04	0.01	0.01	0.01	0.01	0.01	0.01	0.01	0.01	0.01	0.01	0.08	0.01	0.05	0.01	0.01	0.05	0.04	0.01	0.06	0.01	0.04
XP_006236473.1	Cul1	PREDICTED: cullin-1 isoform X2	0.18	0.41	0.31	0.45	0.6	0.25	0.45	0.57	0.01	0.45	0.85	0.72	0.3	0.64	0.37	0.98	1.23	0.67	0.49	1.9	0.43	0.21	0.82	0.59
XP_017456117.1	Cul2	PREDICTED: cullin-2 isoform X1	0.17	0.91	0.34	0.63	0.67	0.25	0.26	0.16	0.14	0.12	0.52	0.18	0.22	0.4	0.08	0.22	0.33	0.33	0.22	0.14	0.36	0.12	0.62	0.89
XP_017451864.1	Cul3	PREDICTED: cullin-3 isoform X1	0.7	0.38	0.42	0.49	0.19	0.71	0.2	0.32	0.17	0.51	0.66	0.47	0.43	0.65	0.86	0.37	0.6	0.58	0.53	0.81	0.88	0.79	0.77	0.88
NP_001120773.1	Cul4a	cullin-4A	0.13	0.25	0.22	0.19	0.13	0.34	0.31	0.19	0.28	0.15	0.13	0.14	0.15	0.22	0.01	0.18	0.18	0.15	0.32	0.21	0.18	0.14	0.16	0.22
XP_006257551.1	Cul4b	PREDICTED: cullin-4B isoform X1	0.29	0.26	0.18	0.43	0.18	0.26	0.06	0.2	0.18	0.05	0.03	0.19	0.23	0.22	0.14	0.39	0.11	0.25	0.26	0.1	0.46	0.03	0.03	0.16
NP_073174.1	Cul5	cullin-5	0.61	0.92	0.72	0.41	0.9	0.47	0.53	0.47	0.85	0.01	0.16	0.59	1.07	0.72	1.58	0.83	0.57	1.23	0.51	0.75	0.66	0.9	1.16	0.85
NP_001158179.1	Cuta	protein CutA isoform 2 precursor	3.24	7.65	0.01	7.58	4.45	17.84	0.01	0.01	3.91	6.17	2.24	0.01	0.01	0.01	6.18	2.93	2.07	4.43	4.33	7.99	1.55	0.01	1.36	3.92
XP_006249268.1	Cux1	PREDICTED: homeobox protein cut-like 1 isoform X11	0.01	0.01	0.07	0.01	0.01	0.01	0.1	0.01	0.01	0.01	0.01	0.01	0.01	0.09	0.1	0.01	0.02	0.01	0.1	0.01	0.01	0.02	0.07	0.01
XP_006242582.1	Cwc15	PREDICTED: spliceosome-associated protein CWC15 homolog isoform X1	0.01	0.82	0.61	0.01	0.01	0.01	0.54	0.87	0.75	0.01	0.7	0.56	0.71	0.01	0.01	0.01	0.45	0.01	0.01	0.01	0.62	0.01	0.01	0.44
XP_006234487.1	Cwc22	PREDICTED: pre-mRNA-splicing factor CWC22 homolog isoform X4	0.03	0.04	0.01	0.03	0.04	0.02	0.03	0.01	0.06	0.01	0.01	0.01	0.07	0.03	0.02	0.04	0.04	0.04	0.04	0.03	0.03	0.06	0.01	0.04
XP_017444996.1	Cwf19l1	PREDICTED: CWF19-like protein 1 isoform X1	0.01	0.01	0.12	0.01	0.01	0.01	0.01	0.01	0.01	0.01	0.01	0.01	0.01	0.18	0.01	0.01	0.01	0.01	0.01	0.01	0.19	0.01	0.01	0.35
NP_446022.1	Cxadr	coxsackievirus and adenovirus receptor homolog precursor	0.44	1.08	0.73	2.32	1.16	0.08	1.91	0.66	0.71	2.12	1.11	1.12	0.95	1.03	0.19	1.37	0.57	0.12	1.63	0.75	0.01	0.59	0.01	1.2
NP_001073166.1	Cxxc1	CXXC-type zinc finger protein 1	0.01	0.01	0.01	0.06	0.01	0.01	0.01	0.01	0.01	0.01	0.01	0.01	0.08	0.09	0.01	0.01	0.01	0.01	0.01	0.01	0.01	0.01	0.01	0.01
NP_071581.1	Cyb5a	cytochrome b5	90.99	82.79	36.93	102.74	78.09	72.7	85.72	69.02	64.18	90.53	103.33	84.21	57.03	67.99	56.47	72.23	53.01	57.94	54.09	58.83	60.29	72.56	58.68	69.98
NP_085075.1	Cyb5b	cytochrome b5 type B precursor	13.93	23.28	17.65	20.53	20.84	44.55	32.47	31.35	25.21	31.38	7.25	8.98	15.18	18.65	26.41	24.37	23.05	24.1	22.78	24.1	10.65	23.44	10.38	26.15
NP_001013144.1	Cyb5r1	NADH-cytochrome b5 reductase 1	0.62	0.01	0.89	0.51	0.97	0.47	0.46	0.01	1.04	1.93	0.01	1.73	0.01	0.01	0.01	1.05	0.54	0.43	0.96	0.01	0.01	0.62	0.61	0.48
NP_620232.1	Cyb5r3	NADH-cytochrome b5 reductase 3	14.44	9.45	17.9	8.14	11.04	18.36	13.33	16.48	14.05	12.93	20.52	18.98	8.54	11.45	20.57	16.71	17.27	12.01	16.8	19.13	12	11.67	12.76	7.41
NP_076455.1	Cybb	cytochrome b-245 beta chain	0.01	0.11	0.22	0.41	0.25	0.01	0.46	0.33	0.3	0.07	0.31	0.17	0.28	0.01	0.22	0.01	0.26	0.59	0.45	0.82	0.3	0.29	0.01	0.48
NP_001264123.1	Cyc1	cytochrome c-1	61.25	64.15	48.14	63.46	58.52	43.66	74.51	54.73	59.8	77.19	50.78	54.28	47.54	54.34	64.11	66.07	56.56	36.62	44.97	16.88	38.38	63	54.14	67.13
XP_006229350.1	Cyfip1	PREDICTED: cytoplasmic FMR1-interacting protein 1 isoform X1	0.01	0.01	0.01	0.01	0.01	0.01	0.01	0.04	0.01	0.01	0.01	0.01	0.01	0.01	0.01	0.01	0.04	0.01	0.01	0.01	0.01	0.01	0.01	0.01
NP_001100987.1	Cyfip1	cytoplasmic FMR1-interacting protein 1	1.43	1.94	1.69	1.86	2.09	1.67	1.71	1.43	1.02	2.25	1.73	1.5	1.39	2.25	1.35	1.37	1.19	1.82	1.75	1.13	2.25	1.83	1.63	2.38
NP_570100.1	Cygb	cytoglobin	2.22	0.34	1.94	7.2	1.07	0.01	0.96	4.76	2.81	3	0.77	1.76	2.81	0.01	2.74	2.44	1.51	6.67	2.62	10.78	2.95	2.37	3.13	4.96
NP_064476.1	Cym	embryonic pepsinogen precursor	1.06	14.65	79.68	43.12	80.44	14.97	3.37	9.86	4.96	3.86	1.12	26.36	6.56	31.33	273.62	5.18	6.87	16.23	0.18	0.01	0.44	0.66	0.01	29.77
XP_006231497.1	Cyp17a1	PREDICTED: steroid 17-alpha-hydroxylase/17,20 lyase isoform X1	105.12	94.53	82.69	105.98	110.01	82.26	99.07	50.39	99.41	137.13	81.35	77.4	79.32	53.27	75.55	128.08	79.3	61.98	67.11	9.85	46.44	98.69	73.52	97.81
NP_058781.2	Cyp19a1	aromatase	4.72	3.57	3.63	8.15	13.99	10.82	13.43	1.22	8.37	15.93	5.78	1.31	7.57	5.25	5.06	6.29	4.57	5.02	5.51	0.01	1.37	4.63	2.87	5.6
NP_955433.1	Cyp20a1	cytochrome P450 20A1	0.01	0.01	0.01	0.01	0.01	0.09	0.2	0.01	0.23	0.08	0.01	0.01	0.01	0.01	0.13	0.01	0.01	0.01	0.01	0.01	0.22	0.33	0.14	0.01
NP_075414.2	Cyp2j4	cytochrome P450, family 2, subfamily j, polypeptide 4	0.01	0.01	0.01	0.22	0.01	0.01	0.01	0.01	0.01	0.01	0.01	0.09	0.09	0.01	0.01	0.01	0.08	0.01	0.01	0.44	0.06	0.01	0.01	0.01
NP_001100965.1	Cyp2s1	cytochrome P450 2S1 precursor	6.21	5.61	7.84	6.2	6.88	5.69	9.11	7.25	6.19	9.91	5.57	3.43	7.37	7.22	5.03	7.24	7.03	8.82	5.81	5.71	4.47	6.13	3.55	9.44
XP_006228620.1	Cyp2t1	PREDICTED: cytochrome P450, family 2, subfamily t, polypeptide 1 isoform X1	0.45	0.1	0.18	0.31	0.28	0.53	0.01	0.14	0.28	0.26	0.23	0.35	0.1	0.36	0.34	0.8	0.31	0.32	0.01	0.01	0.08	0.29	0.01	0.01
NP_671739.2	Cyp3a9	cytochrome P450 3A9	0.01	0.01	0.01	0.01	0.01	0.01	0.01	0.01	0.12	0.01	0.01	0.01	0.01	0.01	0.01	0.01	0.01	0.11	0.37	1.86	0.01	0.01	0.42	0.11
NP_037073.1	Cyp51	lanosterol 14-alpha demethylase	0.6	0.87	0.58	0.39	0.85	1.09	0.74	0.5	1.1	0.67	0.43	0.44	0.87	1.08	0.5	1.03	0.47	0.62	1.82	2.3	1.48	0.42	0.74	1.47
XP_006254684.1	Cystm1	PREDICTED: cysteine-rich and transmembrane domain-containing protein 1 isoform X2	57.76	62.34	48.07	57.42	37.96	47.17	56.25	27.34	41.42	9.92	0.01	0.01	52.88	62.55	30.55	52.51	46.77	41.5	47.08	37.02	43.39	52.83	44.83	49.72
YP_665641.1	CYTB	cytochrome b (mitochondrion)	18.63	17.82	15.03	19.24	18.8	21.02	18.71	11.03	19.02	24.94	20.67	20.29	17.37	13.76	13.51	15.48	0.01	12.02	0.01	6.74	12.91	12.46	10.44	1.36
NP_001100396.1	D2hgdh	D-2-hydroxyglutarate dehydrogenase, mitochondrial	0.93	3.66	0.01	2.08	0.01	2.05	1.69	2.36	2.74	2.91	1.75	1.94	2.38	1.79	1.66	1.61	1.17	0.49	1.41	0.01	1.91	1.57	1.61	0.01
NP_001101500.1	Daam1	disheveled-associated activator of morphogenesis 1	0.01	0.01	0.01	0.01	0.02	0.01	0.01	0.03	0.04	0.05	0.04	0.03	0.04	0.01	0.01	0.04	0.04	0.04	0.06	0.01	0.04	0.03	0.06	0.01
NP_077073.1	Dab2	disabled homolog 2	0.01	0.07	0.06	0.21	0.16	0.11	0.11	0.39	0.01	0.01	0.15	0.28	0.27	0.01	0.01	0.01	0.07	0.08	0.12	0.38	0.33	0.12	0.08	0.09
NP_620265.1	Dad1	dolichyl-diphosphooligosaccharide--protein glycosyltransferase subunit DAD1	74.54	63.49	65.56	69.65	57.9	68.75	41.23	36.79	47.38	56.23	59.32	62.15	54.97	67.58	52.9	70.57	52.97	51.25	31.72	14.77	40.4	56.25	32.83	58.94
NP_446149.1	Dag1	dystroglycan precursor	4.97	4.92	4.54	4.89	5.81	4.83	3.45	4.26	4.48	4.49	4.72	3.92	3.17	4.35	2.59	5.45	4.55	3.97	4.34	3.65	4.05	3.71	4.34	3.62
NP_071971.1	Dap	death-associated protein 1	0.01	0.01	1.42	1.1	0.01	0.01	0.01	0.01	0.01	3.15	0.01	0.01	0.79	0.01	0.01	0.01	0.01	0.01	0.01	0.01	0.01	0.01	0.01	0.01
NP_001011950.2	Dap3	28S ribosomal protein S29, mitochondrial	0.33	1.25	0.12	1.44	1.18	0.2	1.5	0.09	0.23	0.39	0.01	0.31	0.95	0.59	0.01	0.82	0.01	0.01	0.51	0.01	0.01	0.01	0.48	0.29
XP_017450588.1	Dapk3	PREDICTED: death-associated protein kinase 3 isoform X2	0.22	0.01	0.01	0.21	0.01	0.19	0.01	0.01	0.3	0.45	0.01	0.22	0.2	0.01	0.01	0.55	0.01	0.17	1.26	0.25	1.31	0.01	0.01	0.3
NP_446251.1	Dars	aspartate--tRNA ligase, cytoplasmic	7.75	6.34	7.21	6.53	5	9.89	6.73	4.76	7.85	6.8	4.64	3.92	7.25	5.26	5.46	6.33	7.05	5.33	6.67	4.04	7.35	7.5	3.13	6.54
NP_001029315.1	Dars2	aspartate--tRNA ligase, mitochondrial precursor	0.13	0.13	0.01	0.25	0.01	0.01	0.1	0.14	0.01	0.01	0.01	0.01	0.17	0.09	0.09	0.01	0.01	0.18	0.01	0.01	0.01	0.01	0.01	0.1
NP_001020913.1	Dazap1	DAZ-associated protein 1	8.92	7.69	8.92	11.89	5.71	6.56	6.95	6.54	8.42	9.07	9.26	7.34	8.62	7.93	6.41	7.51	10.54	6.63	7.14	10.11	7.47	8.7	7	5.41
NP_114054.1	Dbi	acyl-CoA-binding protein	165.95	160.65	196.89	146.34	87.35	78.48	243.56	216.84	131.96	239.68	184.64	12.69	195.22	122.85	189.4	241.12	104.98	61.65	188.73	226	107.57	227.21	200.81	235.94
XP_006253719.1	Dbn1	PREDICTED: drebrin isoform X3	2.33	2.79	3.83	3.97	4.62	4.1	4.46	4.63	6.53	6.22	3.91	4.1	3.99	3.31	2.91	3.35	2.56	3.33	4.35	1.64	2.4	3.27	4.01	4.11
NP_001264141.1	Dbnl	drebrin-like protein isoform 3	7.65	7.46	8	7.7	8.76	9.27	10.34	8.98	8.79	8.1	10.31	11.5	10.69	6.93	6	7.7	11.55	9.09	11.87	10.87	10.19	11.73	7.99	10.42
NP_445764.1	Dbt	lipoamide acyltransferase component of branched-chain alpha-keto acid dehydrogenase complex, mitochondrial	41.01	40.4	32.02	49.73	45.56	35.48	49.87	25.51	38.04	52	36.15	33.47	35.27	29.38	28	35.89	34.69	31.59	34.19	5.94	23.2	37.06	33.92	30.13
XP_017455174.1	Dcaf11	PREDICTED: DDB1- and CUL4-associated factor 11 isoform X1	0.01	0.01	0.01	0.01	0.07	0.25	0.01	0.17	0.01	0.01	0.01	0.01	0.01	0.01	0.17	0.11	0.13	0.01	0.09	0.01	0.14	0.01	0.01	0.22
XP_006250361.1	Dcaf8	PREDICTED: DDB1- and CUL4-associated factor 8 isoform X3	0.01	0.19	0.22	0.01	0.22	0.01	0.01	0.01	0.01	0.01	0.01	0.01	0.01	0.25	0.01	0.01	0.18	0.01	0.01	0.01	0.23	0.01	0.01	0.01
XP_017446628.1	Dclk1	PREDICTED: serine/threonine-protein kinase DCLK1 isoform X3	0.01	0.11	0.18	0.1	0.46	0.37	0.79	0.63	0.56	0.44	0.01	0.7	0.66	0.38	0.32	0.29	0.37	0.5	0.71	0.01	0.35	0.69	0.31	0.5
XP_006241347.1	Dcn	PREDICTED: decorin isoform X1	102.16	98.59	82.86	89.74	108.08	107.5	90.37	110.67	89.26	91.23	104.14	88.04	90.58	97.28	101.49	104.74	113.37	90.1	123.99	142.98	127.74	89.17	109.97	90.11
NP_001178760.1	Dcp1a	mRNA-decapping enzyme 1A	0.47	0.01	0.24	0.01	0.01	0.01	0.01	0.01	0.01	0.01	0.01	0.01	0.13	0.08	0.01	0.01	0.13	0.01	0.01	0.01	0.19	0.01	0.01	0.01
NP_695214.1	Dcps	m7GpppX diphosphatase	2.86	3.57	2.97	2.86	1.53	3.86	2.19	2.56	2.57	4.19	1.77	2.17	2.59	2.15	2.92	1.16	1.08	3.13	2.04	2.86	2.97	2.28	1.53	2.34
NP_077044.1	Dctn1	dynactin subunit 1	2.47	2.25	2.47	2.61	2.19	2.11	2.08	1.94	1.89	2.9	3.2	3.32	2.42	2.46	1.75	2.05	2.75	1.91	2.72	2.65	3.6	2.72	1.91	2.39
NP_001004239.1	Dctn2	dynactin subunit 2	14.24	17.29	18.04	24.2	18.88	24.22	16.18	21.29	19.14	22.59	20.79	15.35	16.64	18.74	15.5	23.13	16.94	16.88	16.38	23	21.07	15.65	17.98	17.88
NP_001102129.1	Dctn3	dynactin subunit 3	0.01	0.66	0.59	0.54	1.79	0.48	0.55	2.53	1.56	1.5	0.46	1.85	0.55	0.01	0.85	0.01	0.54	0.54	2.1	2.75	0.69	2.2	0.87	2.79
XP_006254845.1	Dctn4	PREDICTED: dynactin subunit 4 isoform X1	0.65	1.13	0.73	1.01	1.13	0.59	1.5	0.73	0.22	2.79	1.24	0.54	1.01	0.74	1.37	1.07	1.94	0.98	0.98	0.59	1.99	0.99	1.37	0.95
NP_001032867.1	Dctn5	dynactin subunit 5	0.01	1.1	1.34	0.88	0.95	0.01	0.92	0.66	1.15	1.28	1.04	0.01	0.91	1.25	0.86	0.89	0.92	0.91	1.19	1	1.16	1	1.06	0.91
NP_001099555.1	Dctn6	dynactin subunit 6	2.08	1.93	2.78	0.01	2.71	0.91	3.17	0.94	2.56	2.07	2.42	2.76	1.99	3.66	2.13	3.1	3.98	0.01	2.45	2.81	2.79	1.23	2.21	1.94
XP_006232323.1	Dcun1d1	PREDICTED: DCN1-like protein 1 isoform X1	0.88	0.92	0.62	2.58	2.48	0.68	0.75	0.55	0.85	2.18	2.77	0.59	0.01	1.16	0.01	0.76	1.06	0.76	0.59	0.01	0.63	1.15	0.78	0.8
XP_008766687.1	Dcxr	PREDICTED: L-xylulose reductase isoform X1	4.62	4.36	3.32	5.07	4.25	3.91	4.16	2.48	2.18	4.4	5.31	5.23	4.04	3.31	2.68	2.89	3.9	3.37	2.37	1.11	3.36	4.26	2.28	3.87
NP_071633.1	Ddah1	N(G),N(G)-dimethylarginine dimethylaminohydrolase 1	3.43	4.2	4.04	3.83	4.25	3.07	3.06	5.7	1.28	4.06	2.16	5.8	4.96	4.19	4.03	3.4	2.77	5.48	6.36	7.13	6.14	7.9	3	5.5
NP_997697.1	Ddah2	N(G),N(G)-dimethylarginine dimethylaminohydrolase 2	2.26	3.16	3.72	2.86	5.48	5.25	3.82	6.62	2.46	1.39	3.92	3.74	5.97	4.62	4.87	3.74	4.19	5.35	8.22	8.27	7.1	5.29	5.98	5.39
NP_741992.2	Ddb1	DNA damage-binding protein 1	1.94	2.55	1.82	2.19	1.95	2.02	1.88	1.73	1.95	2.87	2.12	1.33	2.08	2.13	1.31	2.94	1.98	1.52	2.08	1.71	2.82	2.62	1.71	2.12
NP_001029321.1	Ddi2	protein DDI1 homolog 2	0.34	6.54	0.01	0.3	0.58	0.38	0.55	0.28	0.58	0.59	0.4	0.01	0.36	1.44	0.27	0.96	1.05	0.86	0.88	0.82	0.34	0.87	0.33	0.82
NP_001012104.1	Ddost	dolichyl-diphosphooligosaccharide--protein glycosyltransferase 48 kDa subunit precursor	46.7	49.47	47.76	60.91	55.9	56.09	39.47	36.67	39.05	35.31	38.21	36.26	37.52	49.3	41.57	55.25	39.65	44.78	28.59	21.72	27.95	48.41	26.46	48.2
NP_001099982.1	Ddrgk1	DDRGK domain-containing protein 1	1.01	0.01	0.01	3.24	0.95	2.74	0.16	0.63	0.85	0.01	0.66	0.22	0.01	1.57	1.09	1.34	0.18	0.3	0.18	0.91	0.01	0.01	0.57	0.01
NP_077045.1	Ddt	D-dopachrome decarboxylase	54.6	60.76	47.52	43.15	52.62	39.74	50.48	43.53	52.17	76.04	42.28	55.63	40.32	62.77	26.79	49.75	39.49	46.14	33.02	24.76	45.32	60.52	50.13	52.84
NP_445866.1	Ddx1	ATP-dependent RNA helicase DDX1	11.13	9.71	8.46	13.37	8.46	9.91	8.38	8.69	10.03	10.26	10.23	8.94	9.52	9.07	8.89	11.96	9.07	11.63	8.65	6.4	10.73	8.49	8.49	11.2
NP_001015018.1	Ddx17	probable ATP-dependent RNA helicase DDX17	10.25	6.51	9.04	10.96	2.52	8.19	3.67	6.55	6.96	8.62	10.45	11.32	7.88	12.49	9.95	11.96	6.48	10.37	9.67	7.69	14.34	9.08	11.43	9.38
NP_001005381.2	Ddx19a	ATP-dependent RNA helicase DDX19A	2.49	2.03	2.1	1.96	1.04	3.1	2.53	2.82	2.39	1.98	1.06	0.52	1.88	1.96	2.67	2.53	2.12	3.51	1.59	2.78	2.66	2.05	1.9	1.47
NP_001032278.1	Ddx21	nucleolar RNA helicase 2	0.36	0.35	0.6	0.31	0.28	0.49	0.01	0.26	0.26	0.42	0.33	0.25	0.01	0.13	0.09	0.01	0.2	0.58	0.57	0.75	0.79	0.25	0.1	0.51
XP_006257405.1	Ddx23	PREDICTED: probable ATP-dependent RNA helicase DDX23 isoform X1	0.01	0.01	0.01	0.01	0.01	0.01	0.01	0.01	0.01	0.14	0.21	0.01	0.01	0.01	0.01	0.01	0.01	0.01	0.16	0.01	0.17	0.1	0.01	0.01
XP_008771893.1	Ddx3	PREDICTED: ATP-dependent RNA helicase DDX3Y isoform X2	0.67	0.43	0.71	0.54	0.58	0.78	0.54	0.45	0.33	0.79	0.91	0.77	0.88	0.62	0.57	0.47	0.43	0.57	0.65	0.83	0.5	0.67	0.61	0.68
XP_006255376.1	Ddx39a	PREDICTED: ATP-dependent RNA helicase DDX39A isoform X1	2.18	2.22	0.52	2.32	1.33	1.49	1.12	1.45	0.58	1.25	0.9	0.01	1.3	1.86	0.79	0.01	2.24	1.5	1.51	1.79	0.01	0.62	0.59	1.78
NP_579834.2	Ddx39b	spliceosome RNA helicase Ddx39b	27.76	31.37	19.56	31.77	24.66	20.57	27.07	23.52	28.41	28.19	26.49	34.81	25.87	30.69	20.4	33.84	35.28	25.73	32.28	36.79	44.04	26.15	28.77	23.84
XP_006256714.1	Ddx3x	PREDICTED: ATP-dependent RNA helicase DDX3X isoform X2	17.13	17.22	16.31	18.09	13.15	17.14	14.51	15.73	14.68	15.37	16.62	18.03	17.35	17.27	15.36	15.58	19.17	16.13	18.7	23.46	19.7	19.58	14.42	19.21
XP_006247659.1	Ddx42	PREDICTED: ATP-dependent RNA helicase DDX42 isoform X1	0.25	0.12	0.21	0.23	0.05	0.01	0.24	0.05	0.01	0.17	0.07	0.19	0.22	0.09	0.08	0.29	0.06	0.34	0.06	0.83	0.25	0.54	0.09	0.52
NP_620798.1	Ddx46	probable ATP-dependent RNA helicase DDX46	0.39	0.36	0.61	0.4	0.31	0.54	0.42	0.43	0.3	0.3	0.5	0.4	0.72	0.47	0.69	0.66	0.71	0.55	0.31	0.44	0.6	0.47	0.62	0.54
XP_008766535.1	Ddx5	PREDICTED: probable ATP-dependent RNA helicase DDX5 isoform X1	14.2	11.72	13.98	19.04	11.1	12.24	11.72	13.32	10.99	16.89	15.47	14.47	16.3	14.44	10.19	14.06	18.74	15.65	17.25	20.28	19.86	14.77	11.4	17.65
NP_001100115.1	Ddx58	probable ATP-dependent RNA helicase DDX58	0.01	0.13	0.01	0.01	0.09	0.15	0.09	0.01	0.01	0.01	0.01	0.01	0.01	0.01	0.01	0.01	0.07	0.01	0.01	0.18	0.13	0.01	0.14	0.14
XP_017451323.1	Ddx6	PREDICTED: probable ATP-dependent RNA helicase DDX6 isoform X1	3.07	2.88	3.01	2.79	2.46	2.35	2.91	1.54	2.08	3.74	2.56	1.47	3.87	1.91	2.56	3.87	2.81	2.56	2.76	3.76	2.46	3.04	2.48	1.83
NP_476545.2	Decr1	2,4-dienoyl-CoA reductase, mitochondrial precursor	27.69	32.96	11.35	20.09	37.35	21.41	5.97	16.42	22.56	22.69	31.05	17.73	25.97	19.59	6.97	30.82	9.05	20.93	26.21	7.38	25.46	20.76	7.39	7.81
XP_006246086.1	Decr2	PREDICTED: peroxisomal 2,4-dienoyl-CoA reductase isoform X1	0.01	0.01	0.01	0.01	0.01	0.01	0.01	0.01	0.01	0.01	0.01	0.01	0.01	0.61	0.01	0.01	0.01	0.01	0.01	0.01	0.46	0.01	0.4	0.01
NP_001178646.1	Def6	differentially expressed in FDCP 6 homolog	0.01	0.01	23.72	0.01	0.01	0.01	0.01	0.01	20.41	0.01	0.11	0.01	0.01	0.01	0.01	0.01	0.01	0.01	0.01	0.49	0.01	0.01	18.93	0.01
NP_445775.2	Degs1	sphingolipid delta(4)-desaturase DES1	1.11	0.73	1.45	0.01	0.96	0.55	0.01	0.01	0.68	1.33	0.9	0.01	0.01	1.41	0.69	0.58	0.64	0.67	0.79	0.45	0.92	0.01	0.6	0.76
NP_001017457.1	Degs2	sphingolipid delta(4)-desaturase/C4-monooxygenase DES2	0.01	0.01	0.26	0.01	0.46	0.01	0.01	0.42	0.01	0.01	0.01	0.01	0.01	0.01	0.01	0.01	0.01	0.01	0.33	0.34	0.52	0.29	0.01	0.01
NP_001004255.1	Dek	protein DEK	2.1	0.91	1.78	1.4	0.59	0.66	1.05	1.4	0.79	2.53	1.68	1.42	1.82	2.16	0.59	0.8	1.37	0.98	1.26	3.23	2.29	1.57	1.43	0.99
NP_001101184.1	Dennd2d	DENN domain-containing protein 2D	0.01	0.01	0.01	0.16	0.01	0.19	0.01	0.01	0.01	0.01	0.12	0.01	0.01	0.01	0.01	0.01	0.01	0.01	0.01	0.01	0.01	0.25	0.01	0.01
NP_001108518.1	Denr	density-regulated protein	3.32	1.84	3.31	2.24	0.67	1.58	2.62	4	1.47	1.19	3	1.09	1.71	3.47	1.36	4.45	1.83	2.75	1.35	2.75	0.68	1.44	1.71	3.04
XP_008763747.1	Deptor	PREDICTED: DEP domain-containing mTOR-interacting protein isoform X1	0.34	0.93	0.7	0.89	0.54	0.69	0.44	0.35	0.46	0.6	0.33	0.78	0.75	0.84	0.84	0.8	0.19	0.54	0.57	0.18	0.43	0.73	0.8	0.77
XP_003754006.1	Dera	PREDICTED: putative deoxyribose-phosphate aldolase	1.23	1.57	1.07	1.26	1.55	1.32	1.46	1.25	2.29	1.16	0.8	1.2	0.61	1.12	1.7	0.01	1.24	2.23	1.23	1.68	1.68	1.87	1.84	2.22
NP_001014224.1	Derl1	derlin-1	0.01	1.44	0.01	2.03	1.65	1.56	0.01	1.22	2.55	3.38	1.52	0.01	0.01	0.01	0.01	1.46	0.01	0.01	0.01	0.85	0.01	0.01	0.01	0.4
NP_071976.1	Des	desmin	284.26	325.83	432.5	64.27	490.01	460.29	449.29	825.29	402.95	352.96	523.36	571.28	258.5	300.12	750.24	389.49	527.2	427.55	661.95	934.15	606.81	369.78	679.82	457.13
NP_446131.2	Dffa	DNA fragmentation factor subunit alpha	0.27	0.01	0.01	0.01	0.01	0.27	0.01	0.01	0.49	0.01	0.35	0.36	0.34	0.29	0.01	0.01	3.44	0.29	0.01	0.44	0.01	0.01	0.01	0.01
NP_445889.1	Dgat1	diacylglycerol O-acyltransferase 1	0.72	0.95	0.7	1.84	0.38	1.09	0.43	0.35	0.83	1	1.04	1.06	0.38	0.41	0.86	1.02	0.94	0.94	0.48	0.47	0.43	1.06	0.01	0.83
XP_006236799.1	Dguok	PREDICTED: deoxyguanosine kinase, mitochondrial isoform X5	4.27	6.25	5.91	5.5	6.45	2.16	0.85	4.12	5.47	2.61	1.27	1.82	5.86	5.03	5.91	5.11	5.56	0.79	0.01	0.01	4.57	4.77	3.71	0.83
XP_008758395.1	Dhcr7	PREDICTED: 7-dehydrocholesterol reductase isoform X1	0.01	0.01	0.01	0.63	0.55	1.12	0.39	0.48	0.39	0.01	0.01	0.01	0.91	0.01	0.01	0.01	0.23	0.01	0.65	0.01	0.01	0.01	0.01	0.99
NP_569084.1	Dhfr	dihydrofolate reductase	2.84	2.25	0.43	4.91	1.25	0.88	0.86	1.46	0.91	1.96	1.89	3.16	4.33	2.28	0.33	1.36	2.45	1.22	0.85	5.02	3.07	2.25	0.01	2.89
XP_017456841.1	Dhodh	PREDICTED: dihydroorotate dehydrogenase (quinone), mitochondrial isoform X2	0.01	0.01	0.01	0.01	0.16	0.26	0.39	0.17	0.01	0.3	0.01	0.01	0.01	0.01	0.01	0.19	0.22	0.01	0.23	0.01	0.01	0.43	0.01	0.01
XP_006252010.1	Dhrs1	PREDICTED: dehydrogenase/reductase SDR family member 1 isoform X1	1.21	0.01	0.8	0.01	0.52	0.63	1.03	0.99	2.42	1.44	0.54	0.8	0.63	0.78	0.9	0.7	1.02	1.2	1.59	0.24	0.2	0.48	0.69	0.91
NP_001014141.2	Dhrs11	dehydrogenase/reductase SDR family member 11	0.01	1.75	0.34	1.12	0.28	0.31	0.28	0.2	0.36	1.18	0.01	0.01	0.43	0.01	0.18	0.48	0.86	0.01	0.35	0.01	1.08	0.01	0.3	0.86
NP_695227.2	Dhrs4	dehydrogenase/reductase SDR family member 4	2.23	3.38	0.68	3.96	2.93	2.41	3.83	1.65	1.08	5.9	2.28	2.76	3.51	2.83	1.51	1.18	3.85	1.64	2.78	0.73	2.45	1.45	0.59	0.99
XP_006246536.1	Dhrs7b	PREDICTED: dehydrogenase/reductase SDR family member 7B isoform X1	0.01	0.01	0.65	0.66	0.01	0.01	1.51	0.54	0.01	2.59	0.35	0.01	0.01	0.01	0.01	1.03	0.56	0.01	0.66	0.01	0.01	0.01	0.01	0.65
NP_001020891.1	Dhtkd1	probable 2-oxoglutarate dehydrogenase E1 component DHKTD1, mitochondrial	2.84	3.76	1.94	3.71	1.48	3.54	5.75	2.99	6.54	4.09	1.86	2.33	5.24	5.73	4.63	5.01	3	3	2.44	0.49	2.83	4.94	3.42	5.42
NP_001178526.1	Dhx15	pre-mRNA-splicing factor ATP-dependent RNA helicase DHX15	1.74	2.35	3.03	3.37	1.9	2.13	2.46	2.28	2.79	2.13	1.77	0.95	1.68	2.1	1.3	2.24	1.92	2.39	1.09	0.91	3.52	0.61	0.98	1.97
XP_002729053.2	Dhx29	PREDICTED: ATP-dependent RNA helicase DHX29 isoform X1	0.04	0.01	0.01	0.01	0.03	0.01	0.04	0.01	0.01	0.04	0.06	0.04	0.07	0.05	0.01	0.01	0.01	0.05	0.03	0.06	0.07	0.13	0.3	0.08
XP_017451291.1	Dhx30	PREDICTED: putative ATP-dependent RNA helicase DHX30 isoform X7	0.01	0.01	0.01	0.01	0.01	0.01	0.01	0.01	0.01	0.01	0.01	0.01	0.01	0.01	0.01	0.01	0.01	0.01	0.01	0.01	0.01	0.04	0.01	0.01
XP_017444921.1	Dhx32	PREDICTED: putative pre-mRNA-splicing factor ATP-dependent RNA helicase DHX32 isoform X1	0.01	0.33	0.26	0.22	0.14	0.14	0.28	0.15	0.15	0.17	0.3	0.34	0.31	0.18	0.31	0.14	0.31	0.17	0.28	0.36	0.01	0.24	0.31	0.15
NP_001100654.1	Dhx9	ATP-dependent RNA helicase A	0.01	0.08	0.08	0.07	0.01	0.01	0.07	0.01	0.01	0.01	0.01	0.01	0.09	0.01	0.01	0.09	0.01	0.01	0.1	0.01	0.01	0.09	0.07	0.01
XP_006250058.1	Dhx9	PREDICTED: ATP-dependent RNA helicase A isoform X2	3.25	2.72	3.32	3.19	2.44	2.29	2.2	2.53	2.38	3.24	3.22	3.31	3.35	3.3	1.98	2.68	2.73	2.96	2.52	3.56	3.11	3.53	1.91	2.88
NP_001008293.1	Diablo	diablo homolog, mitochondrial	3.02	2.97	2.66	3.11	2.27	3.52	4.93	3.78	3.22	3.1	1.74	1.9	4.05	3.34	1.53	3.17	3.55	4.49	2.37	1.87	4.45	3.22	2.59	1.32
NP_001100863.2	Diaph1	protein diaphanous homolog 1	0.38	0.1	0.31	0.34	0.34	0.13	0.43	0.17	0.35	0.29	0.4	0.22	0.4	0.2	0.09	0.61	0.4	0.61	0.25	0.93	0.8	0.06	0.17	0.33
XP_008771671.2	Diaph2	PREDICTED: LOW QUALITY PROTEIN: protein diaphanous homolog 2 isoform X1	0.01	0.11	0.12	0.09	0.14	0.01	0.05	0.1	0.01	0.01	0.16	0.08	0.01	0.14	0.01	0.01	0.01	0.01	0.11	0.01	0.13	0.01	0.06	0.03
NP_001178493.1	Dip2a	disco-interacting protein 2 homolog A	0.01	0.01	0.01	0.01	0.01	0.01	0.01	0.01	0.01	0.03	0.01	0.01	0.01	0.01	0.01	0.01	0.02	0.01	0.01	0.01	0.01	0.02	0.01	0.01
XP_017459001.1	Dip2b	PREDICTED: disco-interacting protein 2 homolog B isoform X5	0.01	0.01	0.05	0.1	0.11	0.05	0.05	0.03	0.05	0.01	0.03	0.01	0.01	0.01	0.03	0.13	0.01	0.01	0.06	0.01	0.14	0.05	0.01	0.07
XP_017455204.1	Dis3	PREDICTED: exosome complex exonuclease RRP44 isoform X1	0.01	0.56	0.07	0.39	0.01	0.07	0.12	0.01	0.01	0.01	0.01	0.07	0.27	0.08	0.01	0.17	0.13	0.07	0.13	0.01	0.12	0.01	0.23	0.01
NP_596910.1	Dkc1	H/ACA ribonucleoprotein complex subunit 4	0.93	1.3	1.72	1.37	0.94	1.17	1.14	0.35	1.07	1.68	0.92	1.16	1.13	1.31	0.54	1.3	1.4	1.29	1.04	0.9	1.12	0.64	0.25	1.37
NP_112287.1	Dlat	dihydrolipoyllysine-residue acetyltransferase component of pyruvate dehydrogenase complex, mitochondrial	39.07	38.68	34.76	48.54	50.5	40.9	45.67	33.37	45.8	46.61	39.77	38.87	45.74	42.46	38.52	46.83	40.41	38.37	44.31	14.6	27.8	37.46	36.81	37.07
XP_008762812.1	Dld	PREDICTED: dihydrolipoyl dehydrogenase, mitochondrial isoform X1	105.23	93.84	92.45	131.59	108.78	87.38	123.15	94.58	115.22	124.13	101.94	108.1	98.39	82.88	93.63	99.62	81.11	89.47	93.33	31.69	61.97	111.13	73.73	103.73
NP_036920.1	Dlg1	disks large homolog 1	2.4	2.14	4.54	5.84	2.59	2.45	4.29	3.95	3.57	3.77	3.69	2.39	2.21	2.68	2.54	3.85	3.62	2.72	2.1	2.52	3.44	2.73	1.86	4.46
XP_008771490.1	Dlg3	PREDICTED: disks large homolog 3 isoform X7	0.01	0.16	0.12	0.01	0.01	0.13	0.01	0.01	0.01	0.01	0.01	0.01	0.37	0.2	0.01	0.01	0.4	0.12	0.31	0.14	0.01	0.01	0.21	0.24
NP_775168.1	Dlgap4	disks large-associated protein 4	0.01	0.01	0.14	0.12	0.1	0.01	0.01	0.01	0.01	0.01	0.01	0.01	0.01	0.01	0.01	0.01	0.01	0.01	0.01	0.82	0.01	0.01	0.01	0.01
NP_001006982.2	Dlst	dihydrolipoyllysine-residue succinyltransferase component of 2-oxoglutarate dehydrogenase complex, mitochondrial	42.12	37.44	37.24	41.27	52.44	45.02	57.08	39.05	47.98	37.84	41.17	39.07	43.15	39.09	23.37	43.54	37.36	38.62	44.1	15.18	21.81	41.09	33.67	41.09
XP_017457398.1	Dmd	PREDICTED: dystrophin isoform X3	0.56	0.48	0.6	0.12	0.91	0.56	0.41	1.19	0.5	0.71	0.74	0.87	0.43	0.61	1.26	0.64	0.81	0.58	0.87	1.29	1.27	0.57	0.94	0.62
XP_008757272.1	Dmpk	PREDICTED: myotonin-protein kinase isoform X12	0.01	0.01	0.01	0.01	0.17	0.27	0.17	0.65	0.42	0.01	0.31	0.48	0.2	0.01	0.27	0.12	0.3	0.23	0.41	0.46	0.41	0.26	0.49	0.35
XP_017458810.1	Dnah11	PREDICTED: dynein heavy chain 11, axonemal isoform X6	0.01	0.01	0.01	0.01	0.01	0.04	6.14	0.01	0.01	2.9	0.01	0.01	0.01	6.13	0.01	0.01	0.01	0.01	0.01	2.85	3.25	0.01	11.25	0.01
XP_006238161.1	Dnaja1	PREDICTED: dnaJ homolog subfamily A member 1 isoform X1	2.92	3.43	1.68	4.36	0.91	2.18	1.66	3.46	2.61	2.07	3.62	1.37	2.99	3.18	1.09	2.14	1.67	2.51	2.07	1.81	2.79	2.33	1.46	2.21
NP_114468.2	Dnaja2	dnaJ homolog subfamily A member 2	4.92	4.17	2.74	3.39	2.27	4.96	2.97	6.37	5.31	4.14	4.48	3.19	5.27	5.58	3.47	4.14	4.76	4.86	3.48	8.62	3.6	4.2	4.73	3.47
XP_006245879.1	Dnaja3	PREDICTED: dnaJ homolog subfamily A member 3, mitochondrial isoform X1	1.86	2.87	2.41	3.1	1.15	2.57	2.32	1.49	2.07	2.98	1.81	0.58	1.58	1.52	1.62	1.6	1.18	1.16	0.96	0.01	0.69	1.99	1.24	1.69
NP_001020582.1	Dnaja4	dnaJ homolog subfamily A member 4	0.87	0.01	0.01	1.05	0.5	0.94	0.57	1.3	0.65	0.45	1.8	1.05	1.46	1.12	0.92	1.26	1.34	0.49	1.52	1.92	1.27	1.56	1.71	1.16
XP_006255344.1	Dnajb1	PREDICTED: dnaJ homolog subfamily B member 1 isoform X1	1.09	1.34	1.38	1.54	0.76	0.01	0.84	0.89	0.85	1.27	2.27	0.28	0.49	1.62	1.09	1.21	0.25	1.2	0.86	1.41	1.11	1.04	1.3	1.12
NP_001015021.1	Dnajb11	dnaJ homolog subfamily B member 11 precursor	8.26	5.63	4.21	6.32	8.04	11.77	5.01	3.6	3.83	5.63	7.43	1.19	7.26	4.33	5.58	12.81	4.91	8.7	3.35	4.15	3.19	6.24	1.81	6.61
NP_001013929.1	Dnajb12	dnaJ homolog subfamily B member 12	0.01	0.44	0.01	0.58	0.68	0.77	0.39	0.01	0.61	0.65	0.66	0.01	0.18	0.44	0.37	0.22	0.78	0.21	0.42	0.16	0.01	0.71	0.01	0.2
NP_001103011.1	Dnajb2	dnaJ homolog subfamily B member 2	0.31	0.59	0.01	0.01	0.01	0.01	0.01	0.01	0.01	0.01	0.01	0.01	0.58	0.01	0.48	0.01	0.01	0.01	0.01	0.01	0.01	0.01	0.01	0.01
XP_008759772.1	Dnajb4	PREDICTED: dnaJ homolog subfamily B member 4 isoform X1	3.78	4.05	4.6	2.88	4.35	4.95	4.89	4.03	3.55	3.2	4.34	2.88	4.14	2.9	4.23	5.06	4.15	5.21	6.93	8.77	6.15	4.18	4	4.86
XP_006235928.1	Dnajb6	PREDICTED: dnaJ homolog subfamily B member 6 isoform X3	1.81	1.93	0.01	1.35	1.24	0.98	2.13	1.55	1.73	2.46	1.25	0.66	0.01	2.23	1.59	2.93	1.9	1.92	2.87	2.14	2.26	1.64	2.02	1.55
XP_003753061.1	Dnajc1	PREDICTED: dnaJ homolog subfamily C member 1 isoform X1	0.01	0.01	0.01	0.29	0.49	0.59	0.2	0.01	0.1	0.14	0.11	0.23	0.13	0.14	0.01	0.09	0.1	0.01	0.09	0.01	0.21	0.15	0.01	0.01
NP_001099956.2	Dnajc10	dnaJ homolog subfamily C member 10 precursor	1.27	1.41	0.54	1.57	0.54	0.72	0.87	0.99	1.08	0.71	0.58	0.47	0.71	1.2	0.52	0.63	0.86	0.52	0.69	0.44	1.59	0.65	0.96	0.64
NP_001102164.1	Dnajc11	dnaJ homolog subfamily C member 11	0.1	0.01	0.01	0.01	0.01	0.47	0.31	0.19	0.36	0.47	0.01	0.42	0.01	0.15	0.01	0.17	0.01	0.53	0.01	0.01	0.18	0.01	0.01	0.5
XP_008764814.1	Dnajc13	PREDICTED: dnaJ homolog subfamily C member 13 isoform X1	0.08	0.02	0.09	0.12	0.13	0.05	0.14	0.2	0.05	0.05	0.14	0.1	0.02	0.03	0.08	0.11	0.07	0.06	0.04	0.13	0.05	0.04	0.03	0.11
XP_006232321.1	Dnajc19	PREDICTED: mitochondrial import inner membrane translocase subunit TIM14 isoform X2	0.61	0.39	0.01	0.62	0.01	0.01	0.6	0.01	0.01	0.01	0.01	0.01	0.62	0.59	0.54	0.44	0.01	0.53	0.55	0.01	0.01	0.01	0.41	0.01
XP_008760850.1	Dnajc2	PREDICTED: dnaJ homolog subfamily C member 2 isoform X1	0.01	0.01	0.01	0.01	0.01	0.01	0.01	0.01	0.01	0.01	0.13	0.01	0.01	0.11	0.01	0.01	0.01	0.01	0.01	0.11	0.01	0.01	0.01	0.01
XP_008758968.1	Dnajc21	PREDICTED: dnaJ homolog subfamily C member 21 isoform X1	0.01	0.01	0.01	0.01	0.01	0.01	0.01	0.01	0.01	0.01	0.01	0.01	0.01	0.01	0.01	0.01	0.01	0.01	0.01	0.01	0.01	0.15	0.01	0.01
NP_071568.1	Dnajc3	dnaJ homolog subfamily C member 3 precursor	5.35	6.55	8.39	11.19	3.8	9.57	3.07	2.57	2.59	6.28	4.54	0.18	4.93	6.48	3.47	13.09	4.22	7.04	3.79	2.86	3.71	6.31	2.24	6.57
XP_008760767.1	Dnajc5	PREDICTED: dnaJ homolog subfamily C member 5 isoform X1	1.86	0.01	0.01	0.01	3.32	2.16	0.01	1.24	1.37	3.92	3.61	3.15	0.01	0.01	0.01	0.86	1.3	1.51	3.77	1.33	0.01	1.54	0.95	1.15
NP_001013186.1	Dnajc8	dnaJ homolog subfamily C member 8	3.16	0.71	0.45	0.8	0.19	0.22	0.68	0.23	0.24	1.11	0.8	0.12	0.28	0.28	0.01	0.24	3.18	0.2	0.21	0.19	2.64	3.53	0.01	0.27
XP_006248786.1	Dnm1l	PREDICTED: dynamin-1-like protein isoform X13	3.64	3.93	4.47	5.15	3.95	4.63	4.93	3.81	4.25	5.92	3.73	3.62	4.07	4.95	3.67	4.27	4.65	3.21	4.99	3.57	4.01	3.94	4.63	4.06
XP_006242672.1	Dnm2	PREDICTED: dynamin-2 isoform X3	0.01	0.01	0.01	0.01	0.01	0.01	0.01	0.33	0.01	0.01	0.01	0.27	0.01	0.01	0.01	0.01	0.01	0.01	0.23	0.01	0.3	0.01	0.01	0.01
XP_006242676.1	Dnm2	PREDICTED: dynamin-2 isoform X6	5.47	5.53	5.53	7.08	4.92	6.27	6.38	5.13	7.1	8.01	5.4	6.56	6.64	7.49	4.72	7.1	6.78	6.38	6.51	9.81	8.26	6.12	6.81	7.44
XP_006250204.1	Dnm3	PREDICTED: dynamin-3 isoform X5	0.01	0.12	0.22	0.31	0.67	0.47	0.29	0.2	0.32	0.45	0.19	0.01	0.19	0.01	0.01	0.01	0.01	0.01	0.29	0.19	0.01	0.01	0.01	0.43
XP_006245248.1	Dnpep	PREDICTED: aspartyl aminopeptidase isoform X2	16.25	14.94	15.84	18.04	15.88	16.49	17.64	17.13	17.19	15.58	12.6	18.83	19.77	16.84	15.46	16.83	14.19	17.63	11.86	14.21	13.22	23.49	17.36	17.62
XP_017449592.1	Dnttip2	PREDICTED: LOW QUALITY PROTEIN: deoxynucleotidyltransferase terminal-interacting protein 2 isoform X2	0.1	0.01	0.14	0.18	0.01	0.01	0.08	0.09	0.08	0.05	0.2	0.1	0.01	0.01	0.01	0.01	0.01	0.01	0.08	0.01	0.01	0.23	0.01	0.35
NP_001137330.1	Dock1	dedicator of cytokinesis protein 1	0.04	0.05	0.06	0.03	0.03	0.01	0.08	0.01	0.01	0.01	0.04	0.01	0.01	0.05	0.01	0.01	0.01	0.01	0.02	0.01	0.06	0.01	0.15	0.03
XP_006238494.1	Dock7	PREDICTED: dedicator of cytokinesis protein 7 isoform X6	0.12	0.1	0.14	0.05	0.15	0.16	0.13	0.16	0.19	0.19	0.08	0.06	0.05	0.2	0.1	0.16	0.27	0.18	0.21	0.1	0.08	0.13	0.13	0.21
NP_955420.1	Dpagt1	UDP-N-acetylglucosamine--dolichyl-phosphate N-acetylglucosaminephosphotransferase	0.24	0.23	0.3	0.56	0.01	0.01	0.27	0.19	0.01	0.39	0.01	0.01	0.01	0.22	0.01	0.22	0.3	0.01	0.25	0.22	0.01	0.29	0.26	0.36
NP_001003965.1	Dpcr1	diffuse panbronchiolitis critical region protein 1 homolog precursor	1.16	2.46	1.93	1.28	1.26	1.29	1.7	2.42	2.37	3.19	2.82	2.14	4.86	3.42	4.11	4.51	4.09	4.21	2.6	18.85	5.31	2.99	8.36	7.77
XP_006255845.1	Dpep1	PREDICTED: dipeptidase 1 isoform X1	0.87	1.62	0.94	1.63	1.74	1.57	3.61	2.15	1.49	3.38	1.62	3.93	1.31	1.38	4.18	1.28	1.52	5.74	1.91	1.72	1.22	1.35	0.79	2.1
NP_001101986.1	Dpf2	zinc finger protein ubi-d4	0.33	0.31	0.55	0.68	0.29	0.26	0.01	0.01	0.3	0.68	0.37	0.34	0.27	0.3	0.25	0.36	0.24	0.43	0.01	0.01	0.36	0.3	0.28	0.5
NP_001014203.1	Dph6	diphthine--ammonia ligase	0.01	0.01	0.01	0.01	0.01	0.01	0.01	0.01	0.01	0.01	0.01	0.01	0.01	0.01	0.01	0.01	0.01	0.01	0.07	0.01	0.28	0.33	0.01	0.46
NP_001100014.1	Dpm1	dolichol-phosphate mannosyltransferase subunit 1	1.37	1.46	1.99	3.3	1.45	1.01	1.38	0.4	0.76	1.17	0.76	0.56	1.64	2.25	0.26	1.79	1.66	0.68	1.27	0.59	1.41	1.78	0.51	1.04
XP_006230695.1	Dpp3	PREDICTED: dipeptidyl peptidase 3 isoform X1	11.78	12	13.36	12.53	12.54	11.9	11.29	10.61	11.61	12.17	9.49	8.35	15.19	12.02	11.88	16.5	13.65	13.22	14.03	20.46	16.98	12.44	13.92	9.42
NP_036921.1	Dpp4	dipeptidyl peptidase 4	0.01	0.01	0.01	0.01	0.01	0.01	0.01	0.01	0.01	0.31	0.04	0.01	0.01	0.05	0.01	0.01	0.01	0.01	0.01	0.01	0.04	0.01	0.01	0.01
NP_114179.1	Dpp7	dipeptidyl peptidase 2 precursor	1.71	2.76	1.03	1.2	2.15	1.86	2.58	4	3.06	1.96	3.13	2.91	3.7	3.24	2.05	2.55	3.88	3.12	2.56	4.54	6.12	4.5	3.56	1.5
NP_001292170.1	Dpp9	dipeptidyl peptidase 9	0.44	0.01	0.01	0.06	0.43	0.13	0.18	0.01	0.01	0.45	0.2	0.01	0.25	0.01	0.09	0.14	0.11	0.13	0.11	0.14	0.01	0.05	0.09	0.26
NP_001099435.1	Dpt	dermatopontin precursor	11.86	10.35	12.12	9.06	9.92	12	11.81	11.29	8.4	14.62	16.96	17.17	13.46	12.11	13.03	12.38	14.27	9.45	27.13	32.1	16.18	14.44	11.82	11.18
NP_775140.2	Dpy30	protein dpy-30 homolog	0.01	0.01	0.01	0.01	0.01	0.01	0.01	0.01	0.01	0.01	0.01	0.01	0.01	0.01	0.01	4.49	0.01	0.01	0.01	2.21	0.01	1.06	0.01	0.01
NP_001099187.1	Dpysl2	dihydropyrimidinase-related protein 2	20.7	24.46	17.69	21.2	21.3	19.43	21.23	29.17	23.98	26.7	27.1	22.98	20.87	19.95	18.27	23.47	27.12	28.44	25.53	32.5	35.85	23.94	20.04	27.96
XP_006254732.1	Dpysl3	PREDICTED: dihydropyrimidinase-related protein 3 isoform X1	10.52	11.01	13.25	9.72	12.97	10.85	12.42	21.12	14.38	14.43	17.71	13.49	14.51	11.12	20.55	13.69	17.98	15.2	19.43	23.85	20.97	15.5	16.93	12.68
NP_001071136.1	Drap1	dr1-associated corepressor	0.01	0.67	0.68	0.01	0.01	0.47	0.55	0.34	0.52	0.01	0.01	0.01	0.66	0.01	0.61	0.63	0.53	0.01	0.01	0.6	1.37	0.61	0.62	0.45
NP_001009685.1	Drg1	developmentally-regulated GTP-binding protein 1	0.81	1.35	0.91	1.56	1.18	1.52	1.32	0.01	0.75	0.89	0.63	0.79	1.57	0.47	1.24	0.42	0.01	1.16	0.83	0.31	0.7	1.27	0.81	1.6
XP_017453280.1	Drg2	PREDICTED: developmentally-regulated GTP-binding protein 2 isoform X1	0.01	0.01	0.29	0.01	0.27	0.39	0.58	0.78	0.01	0.33	0.78	0.01	0.58	0.47	0.01	0.01	0.61	0.85	0.39	0.38	0.34	0.35	0.09	0.01
XP_008770157.1	Dsc2	PREDICTED: desmocollin-2 isoform X1	0.15	0.01	0.33	0.83	0.45	0.15	0.47	0.38	0.01	0.47	0.11	0.24	0.22	0.37	0.08	0.41	0.31	0.32	0.28	0.58	0.13	0.13	0.11	0.57
XP_008766805.1	Dscr3	PREDICTED: Down syndrome critical region protein 3 isoform X1	0.67	0.8	0.01	0.01	0.8	0.74	0.33	0.68	0.43	1.03	0.29	1.19	1.22	1.47	1.06	0.45	0.52	0.91	0.38	1	1.39	1.06	0.79	1.08
XP_006254536.1	Dsg2	PREDICTED: desmoglein-2	2.23	2.58	2.68	3.26	1.65	2.55	3.99	2.35	2.37	2.37	3.27	2.89	2.43	2.72	1.44	2.96	3.27	2.69	2.42	5.09	3.07	2.32	2.27	2.75
XP_225259.4	Dsp	PREDICTED: desmoplakin isoform X1	3.71	4.12	3.97	5.07	3.34	3.38	3.29	3.39	3.03	3.55	3.71	3.5	3.86	4.52	2.44	3.31	2.77	4.24	3.44	4.72	5.16	3.36	3.5	3.54
XP_006244763.1	Dst	PREDICTED: dystonin isoform X9	0.02	0.01	0.01	0.03	0.04	0.03	0.03	0.05	0.01	0.02	0.15	0.01	0.03	0.02	0.01	0.01	0.01	0.02	0.02	0	0.01	0.06	0.01	0.04
XP_003753496.1	Dstnl1	PREDICTED: destrin	297.03	296.69	317.9	280.62	352.31	282.31	318.11	390.78	295.79	294.85	413.6	381.28	283.12	272.22	434.17	302.15	338.87	301.35	435.19	587.85	428.87	254.53	285.21	273.22
XP_006235190.1	Dtd1	PREDICTED: D-tyrosyl-tRNA(Tyr) deacylase 1 isoform X1	2.84	4.04	3.73	3.87	1.27	3.43	1.03	1.81	1.88	1.84	2.05	0.47	2.95	1.67	4.57	4.44	3.79	2.4	1.15	0.83	2.85	1.44	1.64	3.03
XP_017443338.1	Dtna	PREDICTED: dystrobrevin alpha isoform X7	0.19	0.19	0.01	0.13	0.01	0.01	0.01	0.01	0.01	0.01	0.16	0.01	0.12	0.01	0.01	0.01	0.01	0.01	0.01	0.01	0.01	0.01	0.01	0.01
XP_006222579.1	Dtna	PREDICTED: dystrobrevin alpha isoform X3	1.5	1.72	0.94	0.75	1.67	1.39	1.3	1.82	1.19	2.79	1.78	1.51	0.95	1.31	0.76	1.79	0.9	0.91	1.17	0.59	0.99	1.93	1.36	1.84
XP_017449705.1	Dtnb	PREDICTED: dystrobrevin beta isoform X2	0.18	0.01	0.18	0.29	0.01	0.18	0.01	0.01	0.01	0.26	0.01	0.01	0.2	0.01	0.14	0.01	0.01	0.19	0.01	0.01	0.01	0.21	0.1	0.01
XP_006248476.1	Dtx3l	PREDICTED: E3 ubiquitin-protein ligase DTX3L isoform X2	0.01	0.12	0.01	0.2	0.28	0.18	0.01	0.18	0.01	0.01	0.16	0.01	0.01	0.01	0.01	0.01	0.18	0.01	0.11	0.1	0.01	0.01	0.01	0.01
XP_006244376.1	Dus3l	PREDICTED: tRNA-dihydrouridine(47) synthase	0.87	0.88	0.91	0.32	0.33	0.01	0.12	0.14	0.01	0.01	0.01	0.01	0.25	0.25	0.26	0.26	0.21	0.49	0.63	0.33	0.95	0.42	0.16	0.1
NP_001166847.1	Dusp3	dual specificity protein phosphatase 3	8.02	6.39	9.53	4.55	11.13	7.24	8.15	13.66	9.23	11.28	7.74	15.08	4.57	3.88	10.65	9.07	10.24	8.3	11.55	10.09	12.67	7.28	10.35	9.15
NP_001035361.1	Dut	deoxyuridine 5\'-triphosphate nucleotidohydrolase isoform 2	0.01	0.86	0.8	0.01	1.3	0.24	1.84	0.4	2.01	1.29	1.06	0.46	0.23	0.44	0.01	0.01	1.01	0.39	0.37	1.06	0.61	0.54	0.92	0.97
NP_001100551.1	Dvl3	segment polarity protein dishevelled homolog DVL-3	0.01	0.01	0.01	0.01	0.01	0.01	0.01	0.01	0.01	0.01	0.01	0.01	0.01	0.01	0.01	0.01	0.07	0.01	0.01	0.01	0.01	0.01	0.01	0.01
NP_062099.3	Dync1h1	cytoplasmic dynein 1 heavy chain 1	6.86	7.13	6.14	7.36	6.35	7.54	7.61	6.47	7.59	8.09	7.55	6.95	6.43	7.55	6.28	7.21	7.13	6.05	7.7	6.93	7.76	6.64	5.89	6.82
XP_006234406.1	Dync1i2	PREDICTED: cytoplasmic dynein 1 intermediate chain 2 isoform X2	5.87	7.54	7.19	11.68	8.2	7.79	9	8.34	9.39	6.9	8.19	4.88	7.46	8.94	6.99	10.08	9.53	8.94	6.9	11.2	8.32	9.16	10.63	7.74
NP_665715.1	Dync1li1	cytoplasmic dynein 1 light intermediate chain 1	1.02	2.13	1.15	0.84	1.6	1.28	0.89	1.61	1.87	1.76	1.61	0.96	1.51	2.17	1.58	2.01	1.49	0.36	3.09	0.86	2.23	1.06	1.68	0.55
XP_006255116.1	Dync1li2	PREDICTED: cytoplasmic dynein 1 light intermediate chain 2 isoform X2	3.11	1.89	3.76	2.58	2.87	3.56	1.42	2.07	2.85	4.27	2.11	2.03	2.23	2.6	2.87	4.99	2.52	0.89	2.14	2.93	2.45	1.94	2.48	4.49
XP_006247139.1	Dynll2	PREDICTED: dynein light chain 2, cytoplasmic isoform X1	4.32	6.26	14.46	24.18	4.35	5.39	11.9	13.88	4.21	11.66	15.3	15.43	9.45	4.56	0.01	5.66	7.97	6.01	9.06	11.03	5.32	0.01	5.34	5.98
NP_571985.1	Dynlrb1	dynein light chain roadblock-type 1	27.23	25.57	23.61	25.34	26.11	23.87	25.3	31.76	21.97	38.92	28.4	31.23	26.2	25.35	21.55	21.83	28.32	21.09	30.93	31.38	19.23	28.34	28.45	26.19
NP_112608.1	Dynlt1	dynein light chain Tctex-type 1	0.01	0.01	0.01	0.01	0.01	0.01	0.01	0.01	0.01	0.01	0.01	0.01	0.01	0.01	0.01	0.01	0.01	0.01	0.01	1.08	0.01	0.01	0.01	0.01
XP_017448124.1	Dysf	PREDICTED: dysferlin isoform X23	0.01	0.01	0.01	0.01	0.07	0.05	0.1	0.09	0.02	0.01	0.03	0.08	0.01	0.01	0.07	0.01	0.08	0.03	0.06	0.01	0.01	0.03	0.22	0.06
XP_002728239.1	Ear1	PREDICTED: eosinophil cationic protein	0.01	4.35	2.24	1.58	0.01	5.1	6.67	6.97	2.34	3.25	4.28	8.49	2.96	3.95	1.39	0.01	3.3	6.78	8.56	24.81	2.7	9.08	0.01	0.01
NP_001152965.1	Ears2	probable glutamate--tRNA ligase, mitochondrial	0.01	0.01	0.15	0.01	0.01	0.01	0.12	0.13	0.01	0.12	0.01	0.01	0.01	0.01	0.01	0.01	0.01	0.01	0.01	0.01	0.29	0.01	0.01	0.01
XP_006241675.1	Ebag9	PREDICTED: receptor-binding cancer antigen expressed on SiSo cells isoform X2	0.59	0.67	0.68	0.53	0.01	0.9	0.83	0.63	0.89	0.01	0.76	0.01	0.01	0.01	0.01	1.01	0.55	0.55	0.01	0.66	0.01	0.77	0.66	0.52
XP_006256761.1	Ebp	PREDICTED: 3-beta-hydroxysteroid-Delta(8),Delta(7)-isomerase isoform X1	0.86	0.01	0.01	0.01	1.42	1.71	1.43	0.01	0.01	7.43	0.01	0.01	1.25	0.84	0.01	0.01	0.01	0.01	1.39	0.01	0.01	0.01	0.01	0.01
XP_006239338.1	Ece1	PREDICTED: endothelin-converting enzyme 1 isoform X2	0.18	0.01	0.1	0.01	0.01	0.01	0.01	0.13	0.14	0.01	0.01	0.01	0.01	0.01	0.01	0.01	0.01	0.07	0.01	0.01	0.01	0.22	0.01	0.01
NP_072116.1	Ech1	delta(3,5)-Delta(2,4)-dienoyl-CoA isomerase, mitochondrial precursor	12.28	9.01	8.69	9.79	6.25	5.79	5.95	5.15	7.48	13.2	6.59	7.01	6.21	6.94	6.75	10.02	7.74	9.55	5.39	4.49	5.14	6.72	5.3	7.91
XP_006227808.1	Echdc1	PREDICTED: ethylmalonyl-CoA decarboxylase isoform X1	1.37	1.18	2.06	2.23	2.28	3.41	1	1.29	0.71	1.11	1.17	0.66	4.5	1.68	5.31	0.44	2.29	0.9	2.45	3.01	1.13	1.03	1.17	1.2
NP_001100145.1	Echdc2	enoyl-CoA hydratase domain-containing protein 2, mitochondrial	7.61	7.29	6.76	5.09	5.23	4.4	10.71	8.14	5.75	13.88	7.34	4.06	6.49	7.26	7.74	3.04	9.35	6.65	5.99	2.82	3.76	5.55	6.32	9.3
NP_001094480.1	Echdc3	enoyl-CoA hydratase domain-containing protein 3, mitochondrial precursor	44.52	13.94	10.38	52.32	15.72	14.12	13.25	53.59	39.98	16.6	10.53	11.04	13.89	9.64	8.92	13.97	9.53	38.29	9.06	0.54	6.15	12.82	9.65	38.72
NP_059002.2	Eci1	enoyl-CoA delta isomerase 1, mitochondrial precursor	36.72	33.48	37.39	33.05	35.37	37.69	32.47	24.74	34.16	37.05	28.09	32.54	30.84	30.82	30.7	41.71	30.86	28.23	25.46	12.61	26.49	35.43	28.99	28.79
NP_001006967.1	Eci2	enoyl-CoA delta isomerase 2, mitochondrial	15.59	10.96	6.18	12.35	14.33	8.73	11.92	10.25	10.38	12.5	10.18	14.95	16.25	11.28	11.67	10.88	10.66	11.62	11.31	4.86	6.93	14.12	12.45	10.71
NP_001009275.1	Eci3	enoyl-Coenzyme A delta isomerase 3	0.01	0.14	0.01	0.01	0.27	0.46	0.32	0.08	0.12	0.01	0.01	0.15	0.38	0.08	0.11	0.11	0.08	0.05	0.26	0.11	0.26	0.06	0.09	0.39
XP_006233004.1	Ecm1	PREDICTED: extracellular matrix protein 1 isoform X1	0.01	0.01	0.29	0.01	0.01	0.01	0.01	0.01	0.01	0.01	0.01	0.01	0.01	0.01	0.01	0.01	0.25	0.01	0.19	0.79	0.01	0.01	0.01	0.01
XP_017451021.1	Ecsit	PREDICTED: evolutionarily conserved signaling intermediate in Toll pathway, mitochondrial isoform X4	0.38	1.06	0.26	0.68	1.14	0.39	1.25	0.76	0.26	1.89	1.04	1.27	0.42	0.86	0.74	0.61	0.42	0.83	0.77	0.21	0.31	0.43	0.75	0.93
XP_002729954.2	Edc3	PREDICTED: enhancer of mRNA-decapping protein 3	0.01	0.01	0.01	0.01	0.13	0.01	0.01	0.01	0.01	0.01	0.01	0.01	0.01	0.01	0.01	0.01	0.01	0.01	0.01	0.01	0.17	0.12	0.01	0.01
NP_001028240.3	Edc4	enhancer of mRNA-decapping protein 4	0.26	0.26	0.07	0.33	0.36	0.25	0.14	0.19	0.18	1.95	0.18	0.13	0.32	0.23	0.01	0.01	0.29	0.05	0.18	0.05	0.12	0.01	0.08	0.25
NP_001100027.1	Edf1	endothelial differentiation-related factor 1	2.73	2.78	1.51	3.38	1.18	1.29	1.3	0.95	1.34	2.92	1.18	2.7	1.25	2.2	2.1	1.16	1.55	1.41	2.82	1.86	1.1	1.29	1.59	2.1
NP_001101556.1	Eea1	early endosome antigen 1	1.08	1.06	0.71	0.95	1	1.06	0.68	0.82	0.87	0.78	0.4	0.98	1.16	1.18	0.93	0.92	1.21	0.73	1.18	0.71	0.63	1.08	0.8	1
NP_787032.1	Eef1a1	elongation factor 1-alpha 1	515.66	511.68	575.94	526.46	442.45	369.13	356.72	410.37	359.25	387.84	473.33	423.86	420.1	439.08	420.25	519.72	378.97	403.55	386.22	443.41	534.09	464.08	406.16	365.17
NP_001102269.1	Eef1b2	elongation factor 1-beta	85.57	86.24	75.86	96.16	77.98	75.01	55.95	52.56	70.08	47	77.58	56.36	84.58	72.81	75.26	87.87	63.38	71.44	49.54	52.54	32.89	58.7	60.57	66.85
XP_017450258.1	Eef1d	PREDICTED: elongation factor 1-delta isoform X8	2.23	3.53	2.8	3.7	2.63	3.41	2.7	1.87	2.01	4.04	2.8	2.21	2.33	2.26	1.72	2.44	2.02	2.56	2.68	2.19	2.17	0.27	2.52	0.2
XP_008763781.1	Eef1d	PREDICTED: elongation factor 1-delta isoform X7	10.55	8.51	8.46	7.4	9.42	8.82	11.41	5.43	7.88	9.65	10.67	10.45	10.36	8.55	7.69	8.22	9.14	7.92	8.48	9.19	8.4	10.42	7.72	11.36
XP_017450257.1	Eef1d	PREDICTED: elongation factor 1-delta isoform X6	50.03	48.57	40.44	39.84	39.82	45.08	29.19	35.7	37.92	34.84	33.78	43.12	45.22	45.08	40.37	56.65	39.62	31.46	38.17	36.73	55.41	44.82	36.2	35.52
NP_001099576.1	Eef1e1	eukaryotic translation elongation factor 1 epsilon-1	2.2	2.48	4.1	4.98	3.58	5.14	1.95	1.57	4.73	4.7	4.13	5.2	2.63	3.34	4.81	3.79	1.95	3.99	2.32	2.93	1.98	2.71	1.45	2.57
NP_001004223.1	Eef1g	elongation factor 1-gamma	33.93	38.67	47.36	48.03	36.16	51.31	31.67	26.74	32.54	35.1	42.45	31.77	36.03	40.14	34.45	43.11	38.15	40.34	31.72	31.75	36.57	42.17	30.97	42.62
NP_058941.1	Eef2	elongation factor 2	79.64	82.85	86.24	94.24	81.5	84.91	65.42	49.63	60.06	66.9	73.26	70.22	79.66	79.41	77.09	85.25	90.49	73.64	75.65	64.25	73.22	81.14	49.65	77.66
XP_006230220.1	Eef2k	PREDICTED: eukaryotic elongation factor 2 kinase isoform X1	0.01	0.01	0.01	0.01	0.02	0.01	0.01	0.01	0.01	0.02	0.01	0.16	0.01	0.01	0.01	0.04	0.01	0.04	0.01	0.01	0.01	0.01	0.01	0.01
XP_006236926.1	Eefsec	PREDICTED: selenocysteine-specific elongation factor isoform X1	0.3	0.21	0.25	0.01	0.13	0.23	0.01	0.01	0.28	0.29	0.26	0.19	0.17	0.01	0.19	0.26	0.41	0.21	0.22	0.11	0.08	0.01	0.16	0.01
XP_008768679.1	Efemp1	PREDICTED: EGF-containing fibulin-like extracellular matrix protein 1 isoform X1	0.01	0.01	0.23	0.01	0.01	0.01	0.13	0.01	0.14	0.01	0.01	0.17	0.23	0.26	0.35	0.25	0.01	0.19	0.18	0.47	0.27	0.21	0.01	0.25
NP_001264275.1	Efemp2	EGF-containing fibulin-like extracellular matrix protein 2 isoform 3 precursor	0.01	0.01	0.01	0.01	0.27	0.14	0.01	0.01	0.09	0.11	0.27	0.01	0.34	0.16	0.38	0.01	0.01	0.01	0.29	0.4	0.22	0.01	0.01	0.12
NP_001026818.1	Efhd2	EF-hand domain-containing protein D2	28.9	28.52	24.79	20.33	23.46	25.88	25.1	32.2	24.41	23.98	30.13	29.5	24.99	30.59	24.12	26.35	27.07	29.67	24.62	38.62	13.22	28.69	27.16	26.26
NP_001101004.1	Efl1	elongation factor-like GTPase 1	0.21	0.01	0.01	0.01	0.01	0.24	0.11	0.01	0.4	0.58	0.39	0.01	0.66	0.57	0.46	0.01	0.2	0.3	0.29	0.92	0.45	0.52	0.3	0.18
NP_001124036.1	Efr3a	protein EFR3 homolog A	0.12	0.01	0.1	0.01	0.15	0.08	0.12	0.09	0.08	0.1	0.11	0.11	0.07	0.12	0.13	0.19	0.18	0.07	0.24	0.08	0.01	0.18	0.07	0.05
XP_006247606.1	Eftud2	PREDICTED: 116 kDa U5 small nuclear ribonucleoprotein component isoform X2	0.99	1.62	1.23	1.16	1.43	0.6	1.51	1.07	1.59	1.6	1.57	1.86	2.58	1.7	1.09	1.28	1.76	1.71	1.69	2.1	1.94	1.96	0.66	1.64
NP_001123469.1	Ehbp1l1	EH domain-binding protein 1-like protein 1 isoform 2	0.01	0.08	0.09	0.01	0.01	0.01	0.01	0.04	0.01	0.01	0.01	0.03	0.01	0.01	0.01	0.01	0.07	0.01	0.01	0.17	0.01	0.01	0.04	0.11
NP_001011939.1	Ehd1	EH domain-containing protein 1	27.59	36.48	25.93	37.87	35.34	30.31	34.67	31.24	40.15	43.28	42.35	40.37	32.96	35.06	30.73	44.61	38.09	29.48	37.07	34.79	34.29	33.88	39.27	33.27
NP_001020068.1	Ehd2	EH domain-containing protein 2	40.66	34	45.04	19.76	31.55	36.22	28.83	42.48	31.03	43.33	44.97	33.22	26.93	30.84	40.23	34.71	36.05	23.3	41.39	61.1	44.8	33	41.33	35.48
NP_620245.2	Ehd3	EH domain-containing protein 3	0.85	0.79	0.01	0.62	0.68	0.74	0.87	1.05	0.59	0.59	0.68	0.52	0.55	0.69	0.88	1	0.58	1.16	1.18	1.07	0.44	1.01	1.18	0.13
NP_647540.1	Ehd4	EH domain-containing protein 4	14	13.94	12.41	16.35	13.91	14.12	13.01	11.91	10.94	13	13.02	12.42	12.45	11.55	12.01	13.45	12.52	9.23	12.13	9.79	11.09	13.81	12.13	10.3
NP_598290.1	Ehhadh	peroxisomal bifunctional enzyme	1.05	0.9	0.47	1.32	1.5	1.11	0.96	0.5	0.55	1.9	0.5	0.66	0.76	0.65	0.66	0.5	0.38	1.11	0.77	0.01	0.39	1.06	0.9	0.33
NP_001099307.1	Eif1	eukaryotic translation initiation factor 1	23.98	25.69	25.18	36.99	21.98	28.83	17.48	21.45	17.06	44	38.47	25.62	10.59	8.9	12.86	40.6	30.63	20.73	15.6	17.75	13.38	26.08	22.61	35.8
NP_001008306.1	Eif1ad	probable RNA-binding protein EIF1AD	0.01	0.01	0.01	0.77	0.01	0.01	0.01	0.01	0.01	0.01	0.01	0.01	0.01	0.01	0.01	0.01	0.01	0.01	0.01	0.01	0.01	0.01	0.01	0.01
NP_001100433.1	Eif1ax	eukaryotic translation initiation factor 1A, X-chromosomal	7.46	6.38	8.62	7.28	3.64	4.11	1.57	3.63	5.22	4.95	5.25	3.14	4.9	2.15	2.7	7.86	2.72	3.7	2.67	3.1	0.01	4.17	4.29	5.28
XP_006232450.1	Eif2a	PREDICTED: eukaryotic translation initiation factor 2A isoform X1	2.72	2.88	3.25	3.5	1.91	3.21	2.52	1.94	2.59	2.97	2.87	3.14	2.7	3.48	1.3	2.79	3.05	2.91	3	1.76	3.11	2.85	1.73	2.48
XP_008762648.1	Eif2ak2	PREDICTED: interferon-induced, double-stranded RNA-activated protein kinase isoform X2	1	0.54	0.54	0.9	0.27	1.47	0.58	0.48	0.61	0.25	0.84	0.66	0.63	1.37	0.53	0.69	0.43	0.37	0.34	1.11	1.01	0.44	0.64	1.4
NP_001099214.2	Eif2ak4	eIF-2-alpha kinase GCN2	0.01	0.01	0.01	0.01	0.02	0.01	0.01	0.01	0.01	0.01	0.02	0.03	0.01	0.03	0.01	0.01	0.01	0.01	0.01	0.02	0.02	0.08	0.01	0.01
NP_114447.2	Eif2b2	translation initiation factor eIF-2B subunit beta	0.66	0.83	0.65	1.08	0.72	0.95	0.67	0.46	1.47	0.57	0.75	0.6	0.96	1.16	0.88	0.88	0.52	0.94	1.11	0.53	0.52	0.93	0.91	1.56
XP_006238692.1	Eif2b3	PREDICTED: translation initiation factor eIF-2B subunit gamma isoform X1	0.42	0.47	0.57	0.07	0.31	0.26	0.3	0.01	0.32	0.01	0.11	0.23	0.8	0.54	0.22	0.5	0.35	0.54	0.18	0.01	0.26	0.36	0.27	0.38
NP_446402.1	Eif2b4	translation initiation factor eIF-2B subunit delta	0.47	0.22	0.01	0.91	0.66	0.25	0.34	0.29	0.48	0.38	0.38	0.44	0.53	0.79	0.74	0.92	0.01	0.73	0.01	0.3	0.62	0.56	0.44	0.77
NP_620221.2	Eif2b5	translation initiation factor eIF-2B subunit epsilon	0.82	0.75	0.37	0.75	0.67	1.58	0.01	0.18	0.01	0.37	0.8	0.01	0.3	0.34	0.34	0.49	0.94	0.45	0.28	0.29	0.34	0.95	1.04	0.74
NP_062229.1	Eif2s1	eukaryotic translation initiation factor 2 subunit 1	13.11	11.81	9.68	17.37	11.89	11.23	10.01	9.01	6.61	11.2	15.18	8.8	12.1	14.15	10.2	12.22	9.48	11.33	10.24	10.54	9.45	14.08	9.57	13.4
NP_955412.1	Eif2s2	eukaryotic translation initiation factor 2 subunit 2	6.6	4.86	5.88	3.9	4.3	6.08	4.58	3.37	4.19	4.4	5.81	2.45	4.04	3.38	4.89	7.18	5.53	4.07	2.42	4.84	3.44	6.89	3.64	3.28
NP_001094012.1	Eif2s3	eukaryotic translation initiation factor 2 subunit 3, X-linked	4.78	5.69	12.21	7.46	10.84	7.48	6.07	6.36	9.1	11.23	9.57	10.13	9.05	9.96	7.86	8.78	5.47	8.25	7.38	7.47	8.97	6.85	7.76	10.64
NP_001161138.1	Eif2s3y	eukaryotic translation initiation factor 2 subunit 3, Y-linked	0.29	0.37	0.01	0.01	0.01	0.36	0.4	0.01	0.29	0.01	0.01	0.27	0.38	0.4	0.36	0.27	0.43	0.26	0.4	0.25	0.77	0.36	0.31	0.29
NP_001040552.2	Eif3a	eukaryotic translation initiation factor 3 subunit A	8.14	7.45	6.71	7.16	8.13	6.51	5.78	3.25	5.48	5.56	7.36	6.04	7.53	7.61	5.29	7.95	5.41	5.96	7.38	4.69	5.54	6.67	5.52	6.05
NP_001026810.1	Eif3b	eukaryotic translation initiation factor 3 subunit B	7.04	7.7	6.94	8.74	6.19	7.57	7.04	4.3	6.62	5.64	6.89	3.78	6.15	4.75	3.94	6.62	5.53	5.95	3.58	4.99	4.27	6.3	2.81	6.68
XP_006230288.1	Eif3c	PREDICTED: eukaryotic translation initiation factor 3 subunit C isoform X1	3.77	4.27	3.85	6.67	4.99	4.52	3.56	1.92	2.87	5.01	6.33	4.22	2.92	3.91	3.08	6.61	3.63	3.79	2.92	2.87	2.97	3.14	1.67	4.74
XP_006242000.1	Eif3d	PREDICTED: eukaryotic translation initiation factor 3 subunit D isoform X1	3.56	4.68	7.31	8.31	3.7	4.86	3.13	4.7	2.45	6.38	5.85	5.42	5.12	4.94	4.41	7.25	6.38	6.16	2.72	5.41	5.86	5.59	3.53	6.1
NP_001264231.1	Eif3f	eukaryotic translation initiation factor 3 subunit F	18.74	19.9	13.04	18.72	15.01	13.69	12.26	9.56	14.46	15.86	15.62	15.31	16.49	15.62	11.43	15.87	13.13	14.44	14.08	12.57	17.14	16.53	12.32	16.16
NP_001013113.1	Eif3g	eukaryotic translation initiation factor 3 subunit G	4.03	6.66	6.53	7.04	1.92	7.47	4.57	5.93	6.57	5.58	4.09	1.98	7.33	6.24	5.39	7.68	4.43	6.72	4.72	6.56	6.92	7.28	2.43	3.94
NP_001108507.1	Eif3i	eukaryotic translation initiation factor 3 subunit I	11.24	10.63	11.58	14.74	8.35	10.54	10.89	10.51	9.88	9.78	11.57	5.31	12.91	12.41	10.22	9.81	11.66	12	8.84	12.96	13.27	12.1	8.19	9.83
NP_001071138.1	Eif3j	eukaryotic translation initiation factor 3 subunit J	5.91	6.15	4.26	5.53	2.86	4.2	3.04	2.87	4.04	4.94	4.34	3.2	5.17	5.41	3.73	6.49	4	4.33	2.79	5.14	1.93	5.29	4.82	4.53
XP_006228777.1	Eif3k	PREDICTED: eukaryotic translation initiation factor 3 subunit K isoform X1	4.3	4.04	3.63	3.67	3.41	4.04	3.75	0.71	3.06	0.01	3.67	2.34	3.73	3.57	3.6	3.91	0.87	2.81	0.79	3.12	4.53	3.17	0.66	2.77
NP_001029306.1	Eif3l	eukaryotic translation initiation factor 3 subunit L	6.31	4.38	7.67	7.09	9.15	7.95	5.64	4.01	4.8	6.73	6.25	6.05	5.95	5.85	9.2	5.68	5.7	7.4	6.14	6.83	6.03	7.43	3.76	6.4
NP_001161995.1	Eif3m	eukaryotic translation initiation factor 3 subunit M	8.5	9.32	6.07	4.39	6.59	8.7	7.49	5.47	5.03	9.47	9.89	2.43	6.22	8.1	8.1	8.32	7.52	5.78	4.61	6.25	9.28	7.69	3.66	7.22
NP_955404.1	Eif4a1	eukaryotic initiation factor 4A-I	78.94	85.37	69.77	102.33	67.58	78.49	61.5	63.35	63.57	68.22	84.27	59.98	73.88	67	64.04	83.88	68.11	60.14	66.22	77.6	87.53	73.66	51.71	74.44
XP_006248596.1	Eif4a2	PREDICTED: eukaryotic initiation factor 4A-II isoform X1	0.18	0.01	0.15	0.01	0.01	0.01	0.01	0.01	0.01	0.19	0.01	0.01	0.16	0.01	0.2	0.19	0.01	0.01	0.01	0.01	0.01	0.01	0.2	0.01
NP_001008336.1	Eif4a2	eukaryotic initiation factor 4A-II	6.44	5.97	6.43	8.03	4.55	5.9	4.22	4.04	4.35	5.01	5.01	7.34	9.94	6.72	7.03	9.32	5.78	4.92	3.9	3.4	8.87	5.26	7.21	4.36
NP_001093628.1	Eif4a3	eukaryotic initiation factor 4A-III	5.26	4.71	6	7.2	7.03	2.55	3.61	4.43	4.32	6.69	4.28	4.29	5.69	4.64	4.47	4.36	6.32	3.01	5.65	6.31	7.34	4.45	4.02	3.67
NP_001008325.1	Eif4b	eukaryotic translation initiation factor 4B	7.53	6.08	7.15	7.74	4.78	8.65	9.15	3.17	8.42	6.5	7.71	8.16	5.71	7.88	7.48	9.37	10	9.3	6.23	5.78	6.46	9.78	6.56	6.31
XP_017446081.1	Eif4e	PREDICTED: eukaryotic translation initiation factor 4E isoform X2	12.52	12.64	10.93	13.21	5.81	8.8	8.41	10	10.34	7.42	7.58	9.88	14.37	5.94	10.07	8.71	11.51	11.51	9.37	11.7	8.15	9.44	6.72	7.55
XP_017456178.1	Eif4e1b	PREDICTED: eukaryotic translation initiation factor 4E type 1B	0.01	0.19	0.61	0.73	0.63	0.58	0.4	0.08	0.49	0.01	0.66	0.21	0.53	0.56	0.01	0.01	0.64	0.08	0.36	0.01	0.01	0.01	0.1	0.01
XP_008771113.1	Eif4ebp2	PREDICTED: eukaryotic translation initiation factor 4E-binding protein 2 isoform X1	2.88	9.57	10.69	8.02	4.5	5.19	0.01	5.2	5.52	7.29	7.07	2.89	6.84	7.24	0.01	4.41	11.7	4.21	5.86	6.9	0.01	4.09	8.25	9.56
XP_008767057.1	Eif4g1	PREDICTED: eukaryotic translation initiation factor 4 gamma 1 isoform X5	5.57	5.9	6.14	7.9	4.41	4.63	5.6	3.43	4.8	7.31	5.02	5.28	4.64	5.33	4.37	5.85	5.01	4.99	5.26	6.08	5.2	5.9	4.01	6.01
NP_001017374.2	Eif4g2	eukaryotic translation initiation factor 4 gamma 2	1.41	1.63	1.55	1.22	1	1.25	0.72	1.5	1.63	1.18	1.24	1.51	1.48	1.72	1.29	1.92	1.19	0.98	1.34	1	0.87	1.02	0.58	1.23
NP_001100163.1	Eif4g3	eukaryotic translation initiation factor 4 gamma 3	0.01	0	0.01	0.01	0.03	0.01	0.01	0.01	0.01	0.01	0.01	0.01	0.01	0.01	0.01	0.03	0.01	0.01	0.01	0.01	0.08	0.01	0.01	0.02
NP_001006958.1	Eif4h	eukaryotic translation initiation factor 4H	12.23	17.94	13.05	17.85	13.02	5.1	16.82	16.18	13.96	20.71	12.54	22.66	19.68	17.59	13.51	16.58	16.96	14.8	17.31	10.14	15.24	9.04	15.85	17.04
XP_017458786.1	Eif5	PREDICTED: eukaryotic translation initiation factor 5	5.19	5.44	4.71	5.17	4.76	6.31	4.47	1.89	2.87	3.35	3.75	2.73	6.27	5.97	4.39	5.73	3.43	4.3	3.57	2.53	2.61	5.96	1.73	5.32
XP_006246700.1	Eif5a	PREDICTED: eukaryotic translation initiation factor 5A-1 isoform X1	99.42	95.69	106.07	135.1	106.93	103.96	92.22	75.91	95.1	125.13	107	85.47	91.23	92.58	74.7	85.17	101.1	63.53	84.49	74.65	66.23	103.36	71.6	106.02
NP_001103611.1	Eif5b	eukaryotic translation initiation factor 5B	1.27	1.4	0.38	1.26	0.76	1.88	1.45	1.07	1	0.96	1.2	1.28	1.74	0.68	0.92	0.84	1.06	1.37	1.01	0.77	1.38	1.78	0.93	1.19
XP_017447156.1	Eif6	PREDICTED: eukaryotic translation initiation factor 6 isoform X1	3.26	6.02	6.62	5.02	8.6	2.87	5.02	3.78	4.44	7.84	8.58	6.36	3.91	5.04	3.3	7.69	5.57	1.94	4.85	13.98	5.6	3.6	3.44	5.11
NP_758829.1	Elac2	zinc phosphodiesterase ELAC protein 2	0.05	0.01	0.2	0.2	0.01	0.04	0.01	0.01	0.14	0.05	0.01	0.01	0.01	0.07	0.01	0.01	0.01	0.01	0.01	0.01	0.01	0.01	0.01	0.01
NP_001102318.1	Elavl1	ELAV-like protein 1	11.48	9.68	9.67	6.65	7.86	9.41	7.72	9.68	9.17	8.15	13.13	12.04	8.42	11.67	8.42	8.74	12.3	10.4	11.68	13.65	11.58	11.59	10.76	10.39
XP_006249945.1	Elf3	PREDICTED: ETS-related transcription factor Elf-3 isoform X3	0.01	0.01	0.01	0.01	0.01	0.01	0.01	0.01	0.01	0.01	0.01	0.23	0.01	0.01	0.01	0.01	0.01	0.01	0.01	0.01	0.19	0.01	0.01	0.01
XP_017456102.1	Elmo1	PREDICTED: engulfment and cell motility protein 1 isoform X2	0.01	0.01	0.01	0.01	0.01	0.01	0.01	0.01	0.01	0.01	0.01	0.01	0.01	0.01	0.01	0.01	0.01	0.1	0.17	0.01	0.01	0.01	0.01	0.01
NP_001025199.1	Elmo3	engulfment and cell motility protein 3	0.01	0.09	0.16	0.29	0.11	0.16	0.09	0.01	0.01	0.16	0.09	0.01	0.13	0.1	0.01	0.01	0.12	0.01	0.01	0.01	0.23	0.01	0.12	0.01
XP_006255365.1	Elmod2	PREDICTED: ELMO domain-containing protein 2 isoform X2	0.01	0.35	0.01	0.35	0.28	0.25	0.01	0.25	0.01	0.01	0.17	0.25	0.01	0.21	0.28	0.01	0.01	0.22	0.18	0.01	0.01	0.01	0.2	0.24
NP_036854.1	Eln	elastin precursor	5.58	4.76	6.28	2.04	7.27	2.34	4.02	4.68	3.54	6.54	5.07	6.7	1.26	4.01	1.81	3.92	3.11	3.11	6.08	1.48	3.74	4.49	7.04	3.86
XP_017449107.1	Elovl1	PREDICTED: elongation of very long chain fatty acids protein 1 isoform X1	0.01	0.01	0.01	0.82	0.01	0.44	0.56	0.36	0.78	0.01	0.56	0.7	0.63	0.88	0.31	0.45	0.51	0.01	0.69	0.38	0.01	0.41	0.01	0.01
NP_001178773.1	Elovl7	elongation of very long chain fatty acids protein 7	1	0.01	0.85	1.1	0.85	0.01	1.11	0.01	0.01	0.01	0.48	0.01	0.77	0.01	0.01	0.01	0.87	0.88	0.8	0.5	0.01	0.83	0.01	0.9
NP_001029317.1	Elp2	elongator complex protein 2	0.12	0.29	0.18	0.09	0.01	0.01	0.11	0.39	0.09	0.01	0.24	0.33	0.15	0.31	0.2	0.19	0.34	0.01	0.01	0.42	0.41	0.16	0.01	0.01
NP_001102160.1	Emc1	ER membrane protein complex subunit 1 precursor	1.79	1.46	1.09	2.03	1.78	1.92	1.29	1.18	1.71	1.33	1.41	0.75	0.51	2.02	1.17	2.3	1.26	1	1.36	0.44	0.7	1.62	0.47	1.29
XP_006229063.1	Emc10	PREDICTED: ER membrane protein complex subunit 10 isoform X2	3.79	4.27	2.4	2.55	3.99	2.59	1.56	0.01	3.36	0.01	1.87	3.9	3.61	3.59	1.9	0.01	3.5	3.68	1.59	0.01	1.64	1.97	1.81	2.93
NP_001107257.1	Emc2	ER membrane protein complex subunit 2	1.88	1.82	2.87	2.86	0.01	2.5	2.51	1.33	2.52	3.4	3.44	1.95	3.1	0.83	1.55	2.86	1.51	1.86	3.28	0.5	1.84	2.07	1.51	0.92
NP_001008356.1	Emc3	ER membrane protein complex subunit 3	2.53	3.87	4.11	4.22	3.19	3.79	1.93	1.11	2.19	1.96	2.46	2.92	2.44	0.62	2.26	3.13	1.42	1.71	1.6	1.4	1.66	2.99	1.55	5.01
NP_001099965.1	Emc4	ER membrane protein complex subunit 4	0.01	0.01	0.01	0.35	0.01	0.96	0.26	0.01	0.01	1.34	0.01	1.18	0.01	0.01	0.81	1.13	0.01	0.72	1.4	0.01	0.61	1.73	0.01	1.82
XP_006234767.1	Emc7	PREDICTED: ER membrane protein complex subunit 7 isoform X1	2.45	1.4	2.24	3	2.88	3.04	2.16	1.18	1.99	1.83	5.25	3.4	1.84	2.35	2.27	2.77	1.56	2.6	1.39	0.52	1.62	1.38	0.01	2.99
NP_001012165.1	Emc8	ER membrane protein complex subunit 8	3.48	3.85	3.01	4.26	3.9	2.47	3.27	1.95	4.12	4.42	3.67	2.51	4.35	3.35	3.17	5.53	3.82	3.34	4.33	4.2	3.07	3.79	2.71	5.51
NP_037080.1	Emd	emerin	3.21	1.98	1.71	0.53	1.28	2.1	1.01	0.56	1.9	1.6	2.62	1.42	1.12	2.04	1.21	1.76	1.63	1.97	1.19	2.64	2.14	2.07	1.8	1.95
XP_006239855.1	Emilin1	PREDICTED: EMILIN-1 isoform X1	1.87	1.81	1.7	1.99	1.98	2.43	1.98	3.33	2.19	1.62	1.82	2.94	1.76	1.81	2.38	2.25	1.64	1.93	3.8	3.33	3.37	3.18	3.9	3.12
NP_001020912.1	Eml1	echinoderm microtubule-associated protein-like 1	2.45	1.77	2.97	2.23	2.15	3.1	1.73	3.6	1.64	2.35	2.82	2.82	2.35	1.9	2.69	1.78	3.45	3.26	2.5	3.81	3.86	1.56	2.34	2.25
NP_620276.1	Eml2	echinoderm microtubule-associated protein-like 2	2.85	4.12	3.83	2.78	4.01	2.63	3.64	6.46	4.63	4.98	4.28	3.3	2.16	4.32	4.99	3.73	2.83	5.32	4.99	6.33	4.42	5.79	6.14	5.38
XP_006231071.1	Eml3	PREDICTED: echinoderm microtubule-associated protein-like 3 isoform X3	0.47	0.33	0.01	0.01	0.01	0.31	0.28	0.01	0.52	0.01	0.01	0.15	0.01	0.38	0.26	0.01	0.11	0.01	0.01	0.09	0.01	0.17	0.08	0.29
XP_006239744.1	Eml4	PREDICTED: echinoderm microtubule-associated protein-like 4 isoform X2	0.59	1.27	1.07	1.43	0.76	0.7	0.5	0.64	0.71	1.39	1.18	0.26	0.49	0.87	0.77	0.9	0.87	1.46	1.2	0.66	1.24	1.3	0.84	0.74
XP_006250462.1	Enah	PREDICTED: protein enabled homolog isoform X11	2.85	2.7	1.45	1.81	2.39	1.76	1.88	2.58	1.75	1.75	3.09	2.74	1.52	1.89	1.68	2.08	2.19	0.98	1.37	4.55	4.27	2.27	2.62	1.54
XP_002729917.1	Endod1	PREDICTED: endonuclease domain-containing 1 protein	0.3	0.21	0.3	0.17	0.42	0.01	0.39	0.22	0.92	0.23	1.1	0.9	0.21	0.01	0.44	0.54	0.96	0.15	1.44	0.21	0.36	0.01	0.89	0.81
NP_001030110.1	Endog	endonuclease G, mitochondrial precursor	0.01	0.01	0.01	0.35	0.39	0.01	1.69	0.28	0.01	2.01	0.46	0.01	1.28	0.01	0.01	0.01	0.38	0.01	0.01	0.01	0.97	1.18	0.01	0.28
XP_006247866.1	Engase	PREDICTED: cytosolic endo-beta-N-acetylglucosaminidase isoform X2	0.19	0.01	0.01	6.25	0.06	0.07	0.01	0.01	0.01	0.01	0.19	0.01	0.01	0.01	6.96	0.01	0.08	0.01	0.01	0.01	0.01	0.01	0.01	0.01
NP_036686.2	Eno1	alpha-enolase	382.94	483.48	439.92	501.15	552.82	410.17	519.04	502.82	489.97	518.51	448.25	402.79	441.9	433.82	407.79	479.06	446.07	434.76	463.22	331.76	477.25	527.15	522	446.93
NP_001009391.1	Enoph1	enolase-phosphatase E1	0.01	0.22	0.01	0.01	0.22	1.49	0.77	0.56	0.01	0.01	0.67	0.01	0.01	0.15	0.01	0.01	0.4	0.17	0.82	1.5	0.22	0.87	0.59	0.01
XP_006227754.1	Enpp1	PREDICTED: ectonucleotide pyrophosphatase/phosphodiesterase family member 1 isoform X1	0.15	0.01	0.22	0.19	0.47	0.34	0.19	0.01	0.01	0.43	0.22	0.01	0.01	0.01	0.45	0.01	0.44	0.01	0.25	0.24	0.16	0.2	0.31	0.24
NP_062243.2	Enpp3	ectonucleotide pyrophosphatase/phosphodiesterase family member 3	0.01	0.01	0.01	0.01	0.62	0.04	0.03	0.52	0.01	0.01	0.01	0.04	0.07	0.01	0.01	0.01	0.15	0.01	0.07	0.01	0.01	0.01	0.01	0.01
XP_006244669.1	Enpp5	PREDICTED: ectonucleotide pyrophosphatase/phosphodiesterase family member 5 isoform X1	0.01	0.01	0.01	0.58	0.01	0.01	0.29	0.25	0.01	0.01	0.31	0.79	0.75	0.27	0.23	0.24	0.28	0.01	0.01	0.01	0.26	0.28	0.21	0.86
NP_001029146.1	Ensa	alpha-endosulfine isoform 1	0.01	0.01	0.01	0.01	0.01	0.01	1.51	0.46	0.82	0.01	0.77	5.03	0.72	0.01	0.01	0.01	0.01	0.77	1.02	0.01	0.01	0.96	0.01	4.72
NP_742027.1	Entpd2	ectonucleoside triphosphate diphosphohydrolase 2 precursor	0.01	0.01	0.01	0.01	0.01	0.17	0.01	0.01	0.01	0.01	0.01	0.01	0.28	0.01	0.24	0.01	0.22	0.01	0.31	0.01	0.01	0.01	0.21	0.01
XP_006240408.1	Entpd5	PREDICTED: ectonucleoside triphosphate diphosphohydrolase 5 isoform X2	1.05	1.91	1.93	0.58	0.7	0.12	2.86	2.27	2.06	3.35	1.07	0.4	0.99	1.99	1.26	0.51	0.49	1.48	1.04	0.8	1.44	0.91	1.13	2.53
XP_017450856.1	Ep300	PREDICTED: histone acetyltransferase p300 isoform X1	0.01	0.01	0.01	0.01	0.01	0.01	0.01	0.01	0.01	0.01	0.01	0.01	0.01	0.01	0.01	0.03	0.01	0.01	0.37	0.26	0.01	0.01	0.01	0.01
NP_001012023.1	Epb4.1l5	band 4.1-like protein 5	0.73	0.01	0.57	0.46	0.41	0.76	0.01	0.14	0.27	0.63	0.01	0.27	0.49	0.26	0.15	0.51	0.01	0.43	0.01	0.13	0.18	0.19	0.01	0.16
XP_006239157.1	Epb41	PREDICTED: protein 4.1 isoform X11	0.49	0.15	0.63	0.54	0.51	0.43	0.57	0.54	0.62	0.33	0.49	0.58	0.56	0.53	0.27	0.24	0.43	0.36	0.61	0.69	0.36	0.67	0.36	0.64
XP_017447493.1	Epb41l1	PREDICTED: band 4.1-like protein 1 isoform X3	0.79	0.74	1	1.07	0.84	0.98	0.73	0.94	1.02	1.59	0.83	0.76	1.18	0.85	0.66	1.1	1.08	0.67	1.06	0.48	0.99	1.17	0.92	0.6
XP_017445342.1	Epb41l2	PREDICTED: band 4.1-like protein 2 isoform X6	0.81	0.89	1.06	1.05	0.41	0.9	1.44	1.42	1.17	2.13	0.77	0.76	1.79	0.72	0.66	1.19	1.25	1.14	2.49	2.92	4.98	2.27	1.12	1.19
XP_017451736.1	Epb41l3	PREDICTED: band 4.1-like protein 3 isoform X15	0.06	0.09	0.03	0.01	0.01	0.01	0.05	0.03	0.01	0.04	0.04	0.01	0.01	0.05	0.04	0.04	0.07	0.03	0.04	0.21	0.03	0.01	0.01	0.03
XP_017449063.1	Epb41l4b	PREDICTED: band 4.1-like protein 4B isoform X1	0.07	0.06	0.01	0.01	0.01	0.01	0.01	0.01	0.01	0.01	0.01	0.14	0.01	0.01	0.01	0.01	0.01	0.01	0.01	0.01	0.01	0.01	0.01	0.01
XP_017449516.1	Epcam	PREDICTED: epithelial cell adhesion molecule isoform X1	5.25	5.21	6.18	4.92	3.93	4.01	4.91	2.85	5.43	2.54	2.04	2.9	2.38	3.64	2.7	4.06	4.37	3.16	4.53	9.92	3.56	3.59	3.62	3.82
NP_036976.2	Ephx1	epoxide hydrolase 1 precursor	2.13	2.5	2.69	2.65	2.16	2.13	1.17	1.91	2.86	5.01	1.26	0.22	1.31	2.18	1.78	2.09	1.78	1.71	1.74	0.66	1.22	1.17	1.25	2.38
NP_075225.1	Ephx2	bifunctional epoxide hydrolase 2	0.31	1.23	0.98	0.93	0.94	2.52	1.11	0.59	1.59	2.03	0.41	0.01	0.52	1.45	1.34	0.13	0.29	1.49	1.73	1.42	0.52	1.12	1.53	1.14
NP_001258313.1	Epm2aip1	EPM2A-interacting protein 1	0.01	0.01	0.35	0.23	0.39	0.01	0.01	0.01	0.01	0.4	0.01	0.17	0.34	0.15	0.17	0.01	0.01	0.01	0.01	0.01	0.01	0.01	0.53	0.01
NP_476477.1	Epn1	epsin-1	0.36	0.35	0.26	1.95	0.01	0.34	0.44	0.81	0.97	0.01	0.01	1.63	1.35	0.98	0.35	0.01	0.82	0.64	0.33	1.8	0.58	0.01	0.01	0.35
XP_017453004.1	Epn2	PREDICTED: epsin-2 isoform X4	0.32	0.01	0.01	0.01	0.01	0.07	0.01	0.01	0.01	0.19	0.01	0.01	0.01	0.19	0.29	0.01	0.18	0.01	0.01	0.01	0.01	0.22	0.24	0.01
XP_006247264.1	Epn3	PREDICTED: epsin-3 isoform X1	1.24	0.01	0.6	2.16	0.45	0.84	0.71	1.35	1.35	2.09	1.1	0.16	0.85	0.56	0.45	0.41	0.84	0.28	0.9	0.01	0.49	0.76	0.58	0.54
XP_008774724.1	Eppk1	PREDICTED: epiplakin isoform X1	4.17	3.59	2.75	3.83	2.85	4.01	3.83	2.03	3.3	4.86	3.3	2.13	3.7	2.1	2.91	3.83	3.01	2.79	2.95	1.29	1.33	3.41	2.81	3.85
XP_006250488.1	Eprs	PREDICTED: bifunctional glutamate/proline--tRNA ligase isoform X2	10.54	10.26	9.51	13.8	8.3	13.08	6.7	5.77	7.34	9.99	9.18	6.9	9.82	11.41	9.86	11.86	7.56	11.92	5.61	6.14	7.73	10.33	5.58	8.84
NP_001009424.1	Eps15	epidermal growth factor receptor substrate 15	0.86	1.54	1.01	2.24	1.84	1.86	2.09	2.44	2.37	1.15	1.19	0.91	2.25	2.12	1.1	1.55	1.86	1.95	1.99	3.66	0.74	2.08	1.57	2.01
XP_017455663.1	Eps15l1	PREDICTED: epidermal growth factor receptor substrate 15-like 1 isoform X12	0.56	0.56	0.43	1.18	0.99	0.91	0.6	0.82	0.63	0.75	0.95	0.88	1.05	0.81	0.52	0.81	0.97	0.65	0.67	0.74	0.27	0.78	0.68	0.53
XP_232499.6	Eps8	PREDICTED: epidermal growth factor receptor kinase substrate 8	0.3	0.01	1.54	0.51	0.66	1.2	1.67	1.29	2.65	0.92	0.01	0.01	0.01	0.21	0.01	0.33	0.01	0.01	0.01	5.32	0.01	0.01	0.01	0.01
XP_008757164.1	Eps8l1	PREDICTED: epidermal growth factor receptor kinase substrate 8-like protein 1 isoform X1	0.09	0.37	0.16	0.27	0.55	0.2	0.54	0.43	0.5	0.35	0.27	0.64	0.53	0.6	0.13	0.53	0.44	0.57	0.5	2.18	0.95	0.62	0.33	0.84
XP_006230624.1	Eps8l2	PREDICTED: epidermal growth factor receptor kinase substrate 8-like protein 2 isoform X1	5.26	3.59	4.2	6.17	4.86	3.87	4.74	3.5	3.72	5.22	5.12	3.72	5.19	4.2	2.74	5.22	4.27	4.2	4.16	3.78	3.55	3.88	3.72	5.11
NP_001100507.1	Epx	eosinophil peroxidase precursor	6.09	7.52	6.55	7.33	2.69	6.32	9.69	5.8	6.49	3.93	7.69	16.89	6.09	3.92	3.52	3.12	5.22	7.88	10.93	14.27	6.53	11.96	3.86	6.09
NP_110463.1	Erap1	endoplasmic reticulum aminopeptidase 1 precursor	3.39	2.6	4.13	3.68	3.12	3.89	4.21	2.69	3.26	3.95	2.43	2.73	3.35	3.48	2.75	2.44	3.16	2.58	3.68	2.43	2.52	3	1.77	2.56
XP_017449173.1	Erbin	PREDICTED: protein LAP2 isoform X8	0.15	0.08	0.15	0.2	0.26	0.13	0.04	0.22	0.12	0.15	0.3	0.22	0.07	0.15	0.08	0.33	0.21	0.24	0.12	0.36	0.18	0.52	0.16	0.29
XP_017447979.1	Erc1	PREDICTED: ELKS/Rab6-interacting/CAST family member 1 isoform X9	0.01	0.01	0.01	0.05	0.07	0.08	0.05	0.07	0.09	0.01	0.07	0.11	0.15	0.04	0.12	0.06	0.05	0.04	0.01	0.15	0.01	0.08	0.01	0.01
XP_003752358.1	Ergic1	PREDICTED: endoplasmic reticulum-Golgi intermediate compartment	14.73	10.54	12.71	16.52	12.55	12.98	10.65	6.37	15.7	9.8	8.02	9.51	10.92	12.16	12.19	12.55	8.34	8.87	8.73	3.86	7.01	9.01	11.74	10.75
NP_001100003.1	Ergic3	endoplasmic reticulum-Golgi intermediate compartment protein 3	0.56	0.77	0.53	1.35	0.44	0.01	0.31	0.33	0.69	0.56	0.01	0.31	0.01	0.01	0.01	0.77	0.01	0.01	0.01	0.01	0.01	0.01	0.01	0.75
XP_006240352.1	Erh	PREDICTED: enhancer of rudimentary homolog isoform X1	34.6	37.39	42.77	41.98	39.73	32.55	31.91	11.76	38.66	46.15	23.11	36.49	41.75	38.57	26.1	24.95	39.44	37.24	39.68	35.97	27.4	34.83	32.68	40.57
XP_006251677.1	Erlec1	PREDICTED: endoplasmic reticulum lectin 1 isoform X1	0.86	0.86	0.86	0.94	2.22	1.16	0.3	0.1	0.41	0.22	0.6	0.75	1.24	1.44	1.35	0.79	0.61	0.35	0.14	0.01	0.18	1.3	0.15	0.77
XP_006231503.1	Erlin1	PREDICTED: erlin-1 isoform X1	2.28	2.1	1.6	2.23	2.3	1.83	1.89	1.19	1.27	1.65	1.87	1.46	1.92	2.38	1.85	2.21	1.73	1.84	1.41	1.84	2.15	1.36	1.61	1.92
XP_008769546.1	Erlin2	PREDICTED: erlin-2 isoform X1	9.64	7.2	9.34	19.17	14.53	15.13	13.29	7.37	11.96	23.18	19.04	7.2	11.29	12.4	10.35	15.37	8.86	8.39	8.58	5.34	7.38	7.8	12.91	12.77
NP_908939.2	Ermp1	endoplasmic reticulum metallopeptidase 1	0.85	1.09	1.24	1.86	2.59	1.81	1.74	1.57	2.04	1.5	1.55	1.97	0.76	1.06	1.01	0.85	1.47	1.07	1.23	0.75	0.92	1.17	0.9	1.51
NP_612537.1	Ero1a	ERO1-like protein alpha precursor	1.07	3.01	2.14	4.04	3.64	3.84	3.94	2.83	3.12	1.82	2.98	2.02	2.28	4.75	3.67	3.55	3.78	4.19	3.14	7.17	3.7	1.29	2.97	3.13
XP_008770098.1	Ero1b	PREDICTED: ERO1-like protein beta isoform X2	4.72	3.93	5.04	4.92	4.99	6.16	2.59	1.07	2.49	2.3	4.29	2.82	3.25	3.75	1.97	3.47	3.41	3.28	1.16	0.01	0.97	2.97	0.6	1.75
NP_446413.1	Erp29	endoplasmic reticulum resident protein 29 precursor	18.65	18.64	14.24	21.2	21.07	12.73	17.56	17.87	20.94	16.37	24.29	23	22.38	20.43	16.66	17.27	17.56	18.21	15.26	27.36	24.97	24.77	13.99	23.13
NP_001008318.1	Erp44	endoplasmic reticulum resident protein 44 precursor	25.85	23.01	37.81	31.82	24.08	29.26	21.9	18.58	23.19	37.46	35.49	20.03	22.29	29.18	18.24	31.59	28.91	23.35	18.08	28.02	23.37	22.14	15.53	22.18
NP_001257795.1	Esd	S-formylglutathione hydrolase isoform b	15.15	16.13	18.67	14.36	15.58	15.3	14.82	11.39	11.39	16.05	16.96	15.77	14.24	18.29	12.85	18.65	10.15	13.21	14.17	13.52	14.28	18.79	18.91	14.1
XP_006237942.1	Esrp1	PREDICTED: epithelial splicing regulatory protein 1 isoform X4	0.42	1.01	0.24	0.81	0.23	0.3	0.23	0.23	0.2	0.01	0.57	0.36	0.33	0.29	0.43	0.26	0.36	0.32	0.29	0.35	0.46	0.26	0.25	0.34
NP_058945.2	Esyt1	extended synaptotagmin-1	2.35	2.44	2.13	2.19	1.85	2.73	3.57	3.24	2.39	3.05	2.89	1.92	2.09	2.61	1.98	2.48	1.56	1.39	2.49	2.52	2.81	2.24	2.55	2.15
XP_008763231.2	Esyt2	PREDICTED: extended synaptotagmin-2 isoform X1	0.73	0.23	0.63	0.97	1.37	0.94	0.73	1.26	0.67	0.14	0.69	0.8	0.86	1.03	0.61	0.96	0.76	0.72	1.18	0.77	0.48	0.93	0.69	0.38
NP_001008345.1	Etf1	eukaryotic peptide chain release factor subunit 1	2.74	3.31	3	6.47	4.09	3.92	3.71	3.42	2.21	2.56	6.12	4.13	2.37	3.89	2.03	3.85	3.03	2.4	3.23	3.03	2.62	4.91	0.86	2.64
NP_001009668.1	Etfa	electron transfer flavoprotein subunit alpha, mitochondrial	140.78	134.22	135.5	143.51	175.23	124.74	132.99	120.74	130.28	133.74	116.38	125.94	167.55	135.08	114.6	155.23	147.44	131.03	130.07	65.86	108.96	135.17	132.54	150.08
NP_001004220.1	Etfb	electron transfer flavoprotein subunit beta	123.5	103.74	111.07	107.41	139.29	92.55	134.55	89.33	107.25	132.89	117.04	97.93	104.17	113.17	100.7	109.71	104.49	94.47	112.38	44.24	73.92	103.11	112.48	99.1
NP_942037.2	Etfdh	electron transfer flavoprotein-ubiquinone oxidoreductase, mitochondrial precursor	17.08	17.36	13.28	23.39	18.96	18.81	21.39	11.51	16.41	21.21	13.41	13.39	16.84	14.78	14.51	19.73	14.28	14.31	15.4	3.55	11.49	18.62	15.06	14.59
NP_001099704.1	Ethe1	persulfide dioxygenase ETHE1, mitochondrial	8.86	16.45	16.59	18.59	11.73	13.88	13.35	18.88	17.37	16.88	19.63	17.69	18.51	19.33	9.97	15.56	12.36	11.84	14.01	32.57	21.72	12	18.53	14.23
XP_008770131.1	Etl4	PREDICTED: sickle tail protein homolog isoform X5	0.08	0.09	0.04	0.11	0.26	0.04	0.12	0.07	0.03	0.05	0.08	0.01	0.28	0.11	0.06	0.14	0.14	0.11	0.23	0.15	0.06	0.15	0.03	0.05
NP_077061.1	Evl	ena/VASP-like protein	0.01	0.01	0.01	0.01	0.01	0.01	0.01	0.01	0.09	0.05	0.01	0.01	0.01	0.01	0.01	0.01	0.01	0.01	0.01	0.09	0.01	0.01	0.01	0.01
NP_001100536.1	Evpl	envoplakin	0.26	0.01	0.08	0.01	0.01	0.01	0.01	0.01	0.01	0.01	0.06	0.01	0.01	0.07	0.01	0.01	0.01	0.01	0.01	0.01	0.08	0.01	0.01	0.01
XP_017454672.1	Exoc1	PREDICTED: exocyst complex component 1 isoform X1	0.01	0.01	0.01	0.01	0.25	0.12	0.09	0.01	0.01	0.01	0.01	0.09	0.18	0.01	0.13	0.01	0.04	0.07	0.08	0.08	0.18	0.01	0.08	0.08
XP_017455936.1	Exoc2	PREDICTED: exocyst complex component 2 isoform X4	0.08	0.1	0.01	0.2	0.1	0.08	0.21	0.01	0.11	0.19	0.3	0.26	0.31	0.21	0.2	0.09	0.07	0.06	0.09	0.01	0.13	0.09	0.18	0.07
XP_006227830.1	Exoc3	PREDICTED: exocyst complex component 3 isoform X1	0.01	0.13	0.09	0.1	0.22	0.01	0.22	0.01	0.01	0.27	0.01	0.01	0.23	0.16	0.13	0.19	0.01	0.07	0.01	0.14	0.01	0.1	0.01	0.01
XP_017447883.1	Exoc4	PREDICTED: exocyst complex component 4 isoform X1	0.37	0.48	0.3	0.44	0.89	0.42	0.74	0.16	0.28	0.71	0.51	0.71	0.55	0.65	0.23	0.65	0.43	0.01	0.47	0.31	0.35	0.25	0.58	0.24
NP_071540.1	Exoc5	exocyst complex component 5	0.01	0.12	0.12	0.15	0.01	0.12	0.24	0.09	0.1	0.09	0.11	0.01	0.01	0.01	0.09	0.13	0.09	0.16	0.13	0.12	0.11	0.13	0.01	0.09
NP_062150.2	Exoc6	exocyst complex component 6	0.01	0.01	0.01	0.1	0.01	0.01	0.01	0.01	0.09	0.01	0.01	0.01	0.01	0.01	0.01	0.07	0.01	0.01	0.01	0.01	0.01	0.01	0.01	0.01
NP_620612.1	Exoc8	exocyst complex component 8	0.01	0.19	0.16	0.01	0.42	0.23	0.2	0.1	0.12	0.27	0.01	0.3	0.42	0.2	0.13	0.01	0.2	0.08	0.13	0.01	0.14	0.1	0.14	0.11
NP_001100336.1	Exog	nuclease EXOG, mitochondrial	0.01	0.01	0.01	0.41	0.32	0.47	0.01	0.01	0.33	0.01	0.01	0.01	0.01	0.01	0.17	0.01	0.2	0.01	0.01	0.28	0.01	0.01	0.01	0.01
NP_001128332.1	Exosc4	exosome complex component RRP41	0.01	0.01	0.01	0.01	0.01	0.01	0.01	0.68	0.01	0.24	0.01	0.32	0.61	0.57	0.7	0.01	0.23	0.24	0.53	0.01	0.01	0.01	0.01	0.01
XP_006228499.1	Exosc5	PREDICTED: exosome complex component RRP46 isoform X1	0.82	0.01	0.01	1	0.01	0.01	0.01	0.01	0.01	0.88	1.23	0.01	1.15	0.01	0.01	0.01	0.01	0.01	2.07	0.01	0.01	0.01	0.01	1.2
NP_062230.1	Ezr	ezrin	171.51	164.83	143.74	164.26	155.29	140.7	177.71	146.35	198.11	222.8	174.14	172.46	189.46	166.13	130.51	184.46	179.14	144.07	211.27	114.84	198.46	195.76	197.14	161.08
NP_446248.1	F11r	junctional adhesion molecule A precursor	0.79	0.37	0.01	0.01	1.27	1.12	1.06	1.08	0.01	1.07	0.69	1.14	0.01	0.91	0.8	0.01	1.12	1.1	2.09	0.01	1.01	0.93	0.01	0.01
NP_001014028.1	F12	coagulation factor XII precursor	0.16	0.01	0.15	0.16	0.01	0.07	0.26	0.01	0.12	0.01	0.18	0.01	0.01	0.01	0.01	0.01	0.01	0.01	0.13	0.25	0.18	0.01	0.13	0.08
NP_067730.2	F13a1	coagulation factor XIII A chain	0.11	0.64	0.22	0.14	0.35	0.13	0.23	0.37	0.1	0.4	0.62	0.33	0.36	0.63	0.53	0.32	0.38	0.3	1.41	4.7	0.91	0.33	0.22	0.23
NP_075213.2	F2	prothrombin precursor	0.82	0.54	0.8	0.97	0.48	0.8	0.97	1.02	0.91	0.51	0.97	0.36	0.96	0.58	0.43	0.01	0.58	0.67	0.96	4.03	1.98	0.81	0.74	0.52
NP_113728.1	F9	coagulation factor IX precursor	0.01	0.01	0.01	0.01	0.01	0.1	0.01	0.01	0.01	0.01	0.01	0.01	0.01	0.01	0.01	0.01	0.01	0.01	0.01	1.14	0.01	0.01	0.01	0.01
NP_001129055.1	Fa2h	fatty acid 2-hydroxylase	1.14	0.58	0.92	1	1.19	0.74	1.15	0.64	0.92	1.81	0.29	1.13	1.21	0.98	0.76	0.48	0.47	0.71	1.1	0.01	0.54	0.88	0.88	1.09
NP_037200.1	Fabp2	fatty acid-binding protein, intestinal	13.18	5.75	6.66	5.43	5.39	7.54	12.78	10.53	12.84	17.82	31.97	0.01	5.3	11.07	5.98	13.72	19.95	14.76	7.62	50.79	3.92	4.81	0.01	11.04
NP_077076.1	Fabp3	fatty acid-binding protein, heart	643.4	722.33	492.08	429.15	598.9	403.37	469.85	564.89	616.82	645.99	464.76	551.11	618.94	505.03	424.44	775.96	549.65	411.71	605.68	123.86	172.75	630.8	558.94	461.79
NP_445817.1	Fabp4	fatty acid-binding protein, adipocyte	30.55	31.88	45.62	27.6	65.3	48.5	53.8	44.18	21.27	71.21	54.27	35.78	59.46	45.5	52.28	29.43	43.95	27.76	62.93	32.51	41.89	52.1	58.41	41.41
NP_665885.1	Fabp5	fatty acid-binding protein, epidermal	50.48	25.33	45.28	59.03	32.15	57.43	35.71	29.4	42.77	51.71	52.33	33.63	41.16	54.33	35.44	55.64	27.87	48.84	39.17	42.82	32.79	35.36	37.31	34.8
NP_690920.1	Fadd	FAS-associated death domain protein	0.01	0.59	0.56	0.64	0.49	0.51	0.49	0.63	0.48	0.47	0.61	0.01	0.01	0.01	0.01	0.65	0.6	0.77	0.34	1.27	0.01	0.49	0.72	0.62
NP_569090.1	Faf1	FAS-associated factor 1	0.01	0.81	0.48	0.36	0.01	0.73	0.01	0.26	0.01	0.01	0.45	0.01	0.33	0.01	0.01	0.01	0.33	0.26	0.01	0.01	0.32	0.01	0.01	0.61
XP_006253679.1	Faf2	PREDICTED: FAS-associated factor 2 isoform X1	1.45	1.85	1.84	1.76	0.79	1.93	1.25	0.89	1.45	1.02	1.64	1.16	1.13	1.68	0.67	1.91	2.18	1.9	1.42	0.97	0.93	1.16	0.77	1.19
NP_058877.1	Fah	fumarylacetoacetase	16.06	17.34	14.3	19.8	11.19	12.33	10.79	9.1	9.53	17.24	9.75	10.13	11.73	15.22	12.55	15.02	11.89	12.88	7.21	4.36	9.58	14.31	10.67	13.39
NP_001020162.1	Fahd1	acylpyruvase FAHD1, mitochondrial	9.65	10.07	12.44	11.06	15.08	11.68	11.9	2.97	3.38	11.21	8.65	8.46	11.5	9.04	2.77	9.44	4.21	4.67	3.24	4.64	3.79	7.18	0.77	9.31
XP_006235022.1	Fahd2a	PREDICTED: fumarylacetoacetate hydrolase domain-containing protein 2 isoform X1	4.75	3.83	3.09	13.12	5.8	5.3	11.28	9.19	9.52	5.08	8.01	9.19	11.04	7.73	3.79	9.59	6.57	12.49	9.73	2.56	5.11	7.63	7.92	3.58
XP_008767484.1	Fam101a	PREDICTED: filamin-interacting protein FAM101A isoform X1	0.59	0.01	0.01	0.01	0.01	0.01	0.01	0.67	0.01	0.01	0.01	0.01	0.01	0.01	0.01	0.82	0.75	0.01	0.01	0.01	0.01	0.01	0.01	0.72
XP_003749496.1	Fam102a	PREDICTED: protein FAM102A	0.01	0.01	0.01	0.01	0.01	0.01	0.08	0.01	0.13	0.24	0.01	0.01	0.07	0.01	0.01	0.01	0.01	0.01	0.01	0.01	0.01	0.01	0.01	0.01
XP_017456139.1	Fam107b	PREDICTED: protein FAM107B isoform X5	0.01	0.01	0.71	0.01	0.01	0.01	0.01	0.56	0.01	0.01	0.01	0.01	0.01	0.01	0.01	0.01	0.01	0.01	0.01	0.43	0.01	0.01	0.01	0.01
XP_008770103.1	Fam107b	PREDICTED: protein FAM107B isoform X4	1.04	0.42	2.75	2.13	0.83	1.03	2.14	0.41	1.86	2.15	0.29	0.69	1.08	2.88	0.01	2.58	1.39	0.96	0.01	1.69	0.01	1.61	1.18	1.75
XP_017445068.1	Fam111a	PREDICTED: family with sequence similarity 111, member A isoform X2	0.57	0.51	0.38	0.71	0.28	0.33	0.01	0.37	0.44	0.01	1.07	0.38	1.05	0.01	0.31	0.41	0.01	0.01	0.16	0.01	0.01	0.43	0.01	0.29
XP_008768399.1	Fam114a1	PREDICTED: protein NOXP20 isoform X1	2.03	1.74	1.21	3.75	1.14	2.5	1.11	1.3	1.98	2.51	2.19	1.5	1.56	2.51	1.24	1.38	1.46	1.89	0.84	0.26	0.19	1.81	0.36	2.2
NP_001178745.1	Fam120a	constitutive coactivator of PPAR-gamma-like protein 1	1.69	2.41	2.56	1.65	1.11	1.93	2.37	1.99	1.95	1.96	2	1.42	3.03	2.57	1.41	2.56	2.38	2.28	2.23	2.13	3.51	2.04	1.91	2.58
XP_017448263.1	Fam126a	PREDICTED: hyccin isoform X2	0.01	0.01	0.01	0.01	0.21	0.01	0.22	0.01	0.01	0.01	0.01	0.01	0.01	0.15	0.01	0.01	0.01	0.01	0.19	0.01	0.01	0.01	0.01	0.01
NP_071578.2	Fam129a	protein Niban	2.3	2.95	2.31	0.91	3.77	4.28	3.81	7.5	2.69	2.28	3.34	3.39	2.22	1.9	3.66	3.01	3.73	3.16	5.15	9.22	3.91	3.22	3.69	2.99
NP_001103355.1	Fam129b	niban-like protein 1	5.52	3.85	5.13	4.72	4.96	6.36	2.55	4.67	5.48	7.43	5.97	3.66	4.13	6.86	8.86	5.33	4.46	7.9	5.54	6.84	5.75	3.45	3.06	6.81
NP_001100075.1	Fam136a	protein FAM136A	0.01	0.01	0.01	1.48	0.96	1.14	0.01	0.01	0.01	2.03	0.01	0.01	0.01	0.01	0.01	0.01	0.01	0.01	1.57	0.01	0.01	0.01	0.01	0.01
XP_006248475.1	Fam162a	PREDICTED: protein FAM162A isoform X1	31.99	35.76	22.84	24.3	29.38	29.04	56.15	33.42	36.91	53.05	33.4	21.27	19.45	16.14	25.8	22.16	29.48	7.98	27.88	4.07	12.85	15.56	28.92	28.62
NP_001099777.2	Fam175b	BRISC complex subunit Abro1	0.65	0.79	0.01	0.58	0.28	1.18	1.1	0.28	0.39	1.72	0.27	1.43	0.29	0.12	0.79	0.01	1.21	0.96	1.4	0.37	1.5	0.53	0.01	1.31
NP_001121660.1	Fam185a	protein FAM185A	0.01	0.01	0.01	0.01	0.3	0.01	0.01	0.01	0.01	0.32	0.01	0.01	0.01	0.01	0.01	0.01	0.01	0.33	0.01	0.01	0.01	0.01	0.01	0.01
XP_017454300.1	Fam20b	PREDICTED: glycosaminoglycan xylosylkinase isoform X1	0.01	0.01	0.01	0.01	0.09	0.01	0.13	0.11	0.01	0.26	0.27	0.01	0.01	0.01	0.01	0.01	0.01	0.23	0.12	0.13	0.01	0.01	0.1	0.15
NP_001007689.1	Fam210a	protein FAM210A	0.01	0.01	0.01	0.01	0.01	0.01	0.63	0.01	0.01	0.96	0.5	0.53	0.01	0.01	0.01	0.01	0.42	0.4	0.25	0.01	0.01	0.6	0.01	0.01
XP_006235739.1	Fam210b	PREDICTED: protein FAM210B isoform X1	0.01	3.63	0.01	1.94	0.01	1.4	0.01	0.01	0.01	0.01	2.03	0.01	0.01	2.55	0.01	4.83	1.59	0.01	0.01	0.58	2.58	1.53	3.84	0.01
NP_954677.1	Fam21c	WASH complex subunit 2	0.01	0.01	0.08	0.04	0.01	0.08	0.01	0.19	0.07	0.08	0.17	0.01	0.14	0.13	0.07	0.27	0.01	0.21	0.07	0.13	0.11	0.11	0.07	0.35
NP_001009701.1	Fam234a	protein ITFG3	1.09	0.63	0.91	1.43	0.91	0.59	0.01	0.23	0.26	0.31	0.76	0.5	0.2	0.72	0.69	1.36	0.47	0.42	0.52	0.01	0.37	0.93	0.55	0.62
XP_006248219.1	Fam3b	PREDICTED: protein FAM3B isoform X1	2.08	1.24	4.19	5.42	2.14	1.37	4.41	2.57	3.1	5.67	2.93	3.67	3.12	5.12	0.85	2.33	1.52	2.62	2.73	2.49	2.55	2.64	0.94	2.52
NP_942066.1	Fam3c	protein FAM3C precursor	3.22	3.48	1.51	3.17	0.89	2.08	2.08	2.98	5.57	1.5	0.65	0.01	2.22	4.51	3.83	0.96	3.38	4.12	0.01	0.78	4.55	2.24	1.39	2.28
XP_017455100.1	Fam3d	PREDICTED: protein FAM3D isoform X4	8.1	7.51	7.5	6.36	6.55	6.94	4.91	5.17	7.08	3.93	6.48	8.65	3.16	2.66	5.26	6.29	6.57	6.91	5.98	10.35	6.48	5.11	7.95	9.53
XP_017444575.1	Fam45a	PREDICTED: protein FAM45A isoform X2	0.01	0.01	0.01	0.01	0.38	1.01	0.01	0.01	0.01	0.01	0.39	1.32	1.17	0.58	0.54	0.37	0.52	0.43	0.55	0.82	1.01	0.61	0.01	0.5
XP_017450241.1	Fam49b	PREDICTED: protein FAM49B isoform X1	2.24	1.24	1.84	2.33	2.52	2.66	2.12	2.03	1.04	2.47	2.27	3.3	2.28	2.41	3.27	2.27	1.49	2.67	3.52	3.84	4.05	2.99	2.81	2.23
XP_017446391.1	Fam63a	PREDICTED: protein FAM63A isoform X2	0.01	0.24	0.01	0.34	0.01	0.01	0.16	0.27	0.24	0.01	0.01	0.01	0.01	0.01	0.29	0.01	0.17	0.26	0.01	0.01	0.01	0.01	0.01	0.01
XP_017459161.1	Fam63b	PREDICTED: protein FAM63B isoform X4	0.15	0.1	0.01	0.07	0.04	0.14	0.08	0.01	0.12	0.01	0.08	0.1	0.11	0.09	0.1	0.01	0.07	0.09	0.01	0.01	0.01	0.08	0.12	0.01
NP_001014031.2	Fam65b	rho family-interacting cell polarization regulator 2	0.01	0.07	0.01	0.01	0.01	0.01	0.01	0.01	0.01	0.01	0.01	0.08	0.01	0.01	0.04	0.01	0.06	0.01	0.01	0.01	0.08	0.01	0.05	0.01
NP_001121050.1	Fam91a1	protein FAM91A1	0.01	0.01	0.01	0.17	0.01	0.01	0.01	0.01	0.07	0.08	0.2	0.01	0.01	0.01	0.47	0.15	0.01	0.13	0.01	0.01	0.21	0.14	0.01	0.13
NP_001138326.1	Fam96b	mitotic spindle-associated MMXD complex subunit MIP18	0.01	0.01	0.01	0.01	0.01	0.01	0.01	0.01	0.01	0.01	0.01	0.01	0.01	0.01	0.01	0.01	0.01	0.01	0.01	0.01	0.01	0.57	0.01	0.01
NP_001014095.1	Fam98a	protein FAM98A	1.51	1.15	1.03	1.97	0.83	1.57	1.4	0.86	1.08	0.37	1.87	0.68	1.54	1.42	0.79	2.89	1.65	1.96	0.9	1.02	0.79	1.28	0.59	0.64
XP_006224707.1	Fam98b	PREDICTED: protein FAM98B isoform X1	0.43	0.65	2.18	0.9	0.53	2.11	1.67	1.1	1.3	1.89	1.1	1.19	1.29	1.59	1.01	0.79	1.45	0.55	1.79	0.68	0.64	1.24	0.01	2.21
XP_006228779.1	Fam98c	PREDICTED: protein FAM98C isoform X1	0.24	0.01	0.01	0.01	0.01	0.07	0.01	0.01	0.14	0.01	0.01	0.01	0.32	0.01	0.01	0.01	0.09	0.01	0.01	0.01	0.01	0.29	0.01	0.16
XP_006252537.1	Farp1	PREDICTED: FERM, RhoGEF and pleckstrin domain-containing protein 1 isoform X2	0.11	0.29	0.16	0.1	0.13	0.01	3.4	0.16	0.18	0.1	0.12	0.01	0.25	0.15	0.28	0.01	0.11	0.29	0.45	0.39	0.38	0.18	0.14	0.14
XP_006253887.1	Fars2	PREDICTED: phenylalanine--tRNA ligase, mitochondrial isoform X3	0.01	0.01	0.01	0.17	0.01	0.01	0.01	0.01	0.01	0.01	0.01	0.01	0.01	0.01	0.01	0.01	0.01	0.01	0.15	0.01	0.01	0.11	0.01	0.16
NP_001019408.1	Farsa	phenylalanine--tRNA ligase alpha subunit	4.99	6.74	7.5	6.46	5.17	4.66	3.59	4.44	3.66	3.86	5.93	2.78	5.33	8.13	4.53	7.5	5.53	4.87	4.94	3.1	5.01	7.6	5.33	7.74
NP_001004252.1	Farsb	phenylalanine--tRNA ligase beta subunit	6.03	4.67	7.4	5.83	3.18	6.15	3.07	2.6	3.54	2.93	3.33	2.18	4.53	3.88	4.04	6.36	4.77	3.92	3.25	3.35	4.08	5.01	3.22	4.75
NP_059028.1	Fasn	fatty acid synthase	2.53	3.29	3.06	4.12	2.39	3	2.49	3.03	2.81	3.28	4.24	4.11	3.25	3.79	2.21	2.01	2.95	2.91	3.97	5.44	5	3.42	3.68	4.25
NP_001020814.1	Fbl	rRNA 2\'-O-methyltransferase fibrillarin	6.47	6.93	6.16	5.76	3.2	5.82	4.23	3.03	6.08	4.16	3.06	1.88	4.04	4.95	3.63	6.02	5.91	9.11	5.3	4.76	6.09	2.77	3.92	7.56
NP_001007555.1	Fblim1	heterogeneous nuclear ribonucleoprotein L	0.01	0.43	0.62	0.01	0.32	0.01	0.58	0.65	0.01	0.78	0.01	0.01	0.01	0.01	0.64	0.01	0.33	0.01	0.37	0.8	0.43	0.38	0.01	0.24
XP_006242223.1	Fbln1	PREDICTED: fibulin-1 isoform X1	0.01	0.69	0.57	0.01	0.01	0.01	0.68	1.32	0.95	0.72	0.58	0.31	0.33	0.4	0.63	0.01	1	0.83	0.68	1.38	1.09	0.54	0.38	0.94
NP_001121019.1	Fbln1	fibulin-1 precursor	1.32	1.16	1.65	1.76	1.46	2.42	2.84	3.68	2.42	1.24	2.39	2.64	3.16	1.19	3.03	1.6	2.72	3.52	4.22	4.72	4.41	1.98	2.22	2.37
XP_017449542.1	Fbln5	PREDICTED: fibulin-5 isoform X2	5.92	8.42	9.31	4.54	10.71	9.59	10.12	13.63	11.2	6.49	9.76	2.73	9.28	10.41	15.15	8.27	14.59	8.83	11.54	12.06	15.45	10.12	14.32	10.08
XP_008760425.1	Fbn1	PREDICTED: fibrillin-1 isoform X1	1.14	0.58	0.54	0.33	0.65	0.31	0.5	1.02	0.81	0.36	0.28	0.97	0.35	0.3	0.41	0.2	1.04	0.19	1.07	0.79	0.54	0.72	0.62	0.37
NP_446168.1	Fbp2	fructose-1,6-bisphosphatase isozyme 2	7.08	5.01	5.83	5.19	3.21	6.37	4.33	3.15	3.43	0.43	4.09	2.44	3.59	4.34	3.74	4.36	5.13	6.21	4.29	4.24	4.43	3.2	2.23	6.12
XP_017455980.1	Fbxo18	PREDICTED: F-box DNA helicase 1 isoform X2	0.01	0.01	0.01	0.86	0.01	0.01	0.01	0.01	0.01	0.01	0.01	0.01	0.01	0.01	0.01	0.01	0.01	0.01	0.01	0.01	0.01	0.01	0.01	0.01
XP_006227702.1	Fbxo30	PREDICTED: F-box only protein 30 isoform X1	0.01	0.01	0.01	0.01	0.01	0.09	0.01	0.01	0.01	0.01	0.01	0.01	0.01	0.01	0.01	0.01	0.01	0.1	0.12	0.1	0.22	0.01	0.01	0.01
XP_006239437.1	Fbxo6	PREDICTED: F-box only protein 6 isoform X1	0.3	0.52	0.56	0.66	0.01	1.55	0.42	0.01	0.33	1	0.73	0.65	1.19	0.88	0.78	0.57	0.01	0.01	0.67	0.67	0.2	0.7	0.01	0.01
NP_001012222.1	Fbxo7	F-box only protein 7	0.01	0.01	0.28	0.49	0.49	0.3	0.01	0.01	0.23	0.46	0.4	0.53	0.01	0.01	0.01	0.01	0.19	0.01	0.01	0.01	0.01	0.01	0.01	0.26
NP_001158129.2	Fcgbp	Fc fragment of IgG binding protein precursor	0.01	0.01	0.01	0.01	0.01	0.01	0.01	0.01	0.01	0.01	0.01	0.01	0.01	0.01	0.01	0.01	0.01	0.01	0.01	0.43	0.01	0.01	0.01	0.01
NP_001178561.1	Fcho2	F-BAR domain only protein 2	0.01	0.01	0.01	0.01	0.01	0.01	0.58	0.14	0.01	0.2	0.01	0.01	0.01	0.01	0.01	0.01	1.02	0.01	0.37	0.01	0.01	0.11	0.01	0.01
NP_062111.1	Fdft1	squalene synthase	0.01	0.01	0.01	0.01	0.19	0.01	0.01	0.01	0.01	0.39	0.14	0.2	0.01	0.01	0.01	0.01	0.01	0.01	0.19	0.21	0.01	0.26	0.01	0.15
NP_114028.1	Fdps	farnesyl pyrophosphate synthase	4.07	10.87	10.52	10.73	7.25	8.58	9.05	8.38	14.79	9.69	11.25	13.58	17.33	12.08	5.86	13.1	12.91	16.89	8.13	17.49	17.38	8.72	13.63	11.26
NP_058822.1	Fdx1	adrenodoxin, mitochondrial precursor	0.01	0.01	0.01	2.3	2.06	0.01	1.53	1.11	1.89	2.85	1.76	1.77	1.3	0.01	0.01	0.01	0.01	0.01	0.01	0.01	0.76	1.56	0.01	0.01
NP_077067.1	Fdxr	NADPH:adrenodoxin oxidoreductase, mitochondrial precursor	0.81	0.98	0.57	1.96	1.24	0.92	1.37	0.75	1.25	0.81	0.54	0.49	0.62	0.72	0.68	0.32	0.67	1.63	0.65	0.01	0.82	0.81	0.5	1.3
NP_001101904.1	Fech	ferrochelatase, mitochondrial	0.01	0.23	0.01	0.01	0.01	0.01	0.01	0.01	0.01	0.25	0.44	0.01	0.01	0.01	0.01	0.01	0.01	0.25	0.01	0.01	0.01	0.01	0.24	0.01
XP_008758468.1	Fen1	PREDICTED: flap endonuclease 1 isoform X2	0.01	0.01	0.25	0.01	0.17	0.01	0.16	0.01	0.01	0.01	0.42	0.01	0.22	0.16	0.01	0.01	0.01	0.16	0.18	0.77	0.79	0.42	0.01	0.01
XP_017458932.1	Fer1l6	PREDICTED: fer-1-like protein 6	0.01	0.01	0.01	0.01	0.01	0.01	0.01	2.05	0.01	5.6	0.01	0.01	0.01	0.01	0.83	3	2.22	1.59	4.01	0.03	1.26	2.71	0.35	1.49
XP_006235138.1	Fermt1	PREDICTED: fermitin family homolog 1 isoform X1	0.67	0.56	0.01	0.4	0.61	0.32	0.15	0.01	0.31	0.31	0.19	0.15	0.01	0.31	0.28	0.33	0.5	0.33	0.23	0.25	0.26	0.35	0.29	0.43
NP_001011915.1	Fermt2	fermitin family homolog 2	0.17	0.01	0.34	0.14	0.01	0.42	0.29	0.38	0.34	0.31	0.39	0.01	0.22	0.29	0.35	0.48	0.25	0.24	0.01	0.58	0.43	0.3	0.2	0.01
XP_006251821.1	Fermt2	PREDICTED: fermitin family homolog 2 isoform X4	8.46	8.85	11.29	4.59	9.47	8.67	8.15	12.17	7.36	11.44	9.48	12.92	8.69	9.22	13.41	10.26	10.82	8.25	13.69	14.07	13.76	9.65	13.78	7.99
XP_006230873.1	Fermt3	PREDICTED: fermitin family homolog 3 isoform X1	0.95	0.81	1.06	0.82	0.71	0.95	0.95	0.72	0.36	0.19	1.67	0.87	1.11	0.84	0.9	0.96	0.86	0.99	0.52	1.46	0.51	0.88	0.57	1.23
NP_445800.2	Fetub	fetuin-B precursor	5.2	5.82	3.93	5.43	9.24	10.07	6.95	6.13	7.23	3.79	5.94	3.03	4.48	7.61	8.2	3.76	6.82	7.28	7.28	15.79	10.53	6.65	6.87	5.22
NP_434684.1	Fga	fibrinogen alpha chain isoform 2 precursor	11.46	12.5	12.06	20.67	7.66	11.1	22.84	16.28	10.6	7.04	15.16	12.08	15.63	14.74	7.5	10.87	13.4	6.38	18.5	49	20.62	13.68	11.29	10.18
XP_006232586.1	Fgb	PREDICTED: fibrinogen beta chain isoform X1	8.81	8.83	9.16	12.51	5.47	7.17	11.64	10.81	6.42	4.57	8.29	6.68	8.16	7.62	6.33	6.43	7.97	3.93	13.39	44.09	13.93	8.03	6	3.33
NP_640356.1	Fgd4	FYVE, RhoGEF and PH domain-containing protein 4	0.3	0.01	0.01	0.22	0.24	0.01	0.44	0.01	0.63	0.37	0.08	0.01	0.04	0.15	0.01	0.34	0.01	0.24	0.01	0.01	0.18	0.21	0.27	0.01
NP_036691.2	Fgg	fibrinogen gamma chain precursor	10.57	12.07	14.2	16.02	7.16	10.42	18.11	13.71	12.74	9.72	15.75	10.74	10.16	15.05	8.51	8.21	13.08	8.1	18.32	43.57	19.56	9.26	8.14	9.64
NP_058701.2	Fh	fumarate hydratase, mitochondrial precursor	102.93	116.44	84.14	131.4	102.36	106.59	133.79	103.76	127.62	160.05	103.17	91.79	112.23	90.12	88.05	122.76	113.28	111.53	90.09	40.5	56.27	108.5	82.31	89.93
NP_068542.1	Fhit	bis(5\'-adenosyl)-triphosphatase	0.51	0.43	1.96	2.43	1.28	2.01	1.82	0.42	2.13	2.02	0.71	0.57	0.94	1.79	1.99	2.59	1.31	0.47	0.99	1.07	0.97	1.25	1.58	2.47
NP_001258129.1	Fhl1	four and a half LIM domains protein 1 isoform 3	33.71	30.48	37.25	10.66	33.22	32.92	34.96	47.65	42.91	16.53	35.04	51.38	17.39	40.41	54.76	30.55	38.67	30.5	47.74	55.67	64.53	16.86	38.88	26.59
XP_017459793.1	Filip1l	PREDICTED: filamin A-interacting protein 1-like isoform X4	0.41	0.31	0.33	0.19	0.12	0.2	0.36	0.61	0.2	0.09	0.55	0.69	0.52	0.27	0.11	0.23	0.35	0.18	0.37	0.53	0.39	0.32	0.35	0.51
NP_001008296.1	Fip1l1	pre-mRNA 3\'-end-processing factor FIP1	0.01	0.37	0.61	0.25	0.24	0.19	0.37	0.26	0.73	1.65	0.31	0.58	0.01	0.24	0.24	0.33	0.47	0.48	1.01	0.56	0.01	0.23	0.01	0.27
NP_001099389.1	Fis1	mitochondrial fission 1 protein	11.44	17.83	13.77	21.32	10.45	15.04	18.26	14.57	14.72	25.79	15.7	25.5	14	21.57	16.28	13.51	16.86	14.96	18.41	7.72	16.85	19.74	20.27	16.06
NP_001014142.1	Fkbp10	peptidyl-prolyl cis-trans isomerase FKBP10 precursor	0.01	0.01	0.01	0.11	0.21	0.06	0.08	0.13	0.01	0.12	0.01	0.14	0.01	0.01	0.14	0.01	0.16	0.01	0.19	0.3	0.26	0.01	0.11	0.01
XP_006257406.1	Fkbp11	PREDICTED: peptidyl-prolyl cis-trans isomerase FKBP11 isoform X1	11.5	6.86	5.02	2.58	6.89	9.49	4.15	2.08	2.44	8.54	0.01	5.63	3.97	5.93	4.48	8.77	3.29	7.4	4.95	0.01	4.21	5.51	2.32	5.62
XP_008774202.1	Fkbp15	PREDICTED: FK506-binding protein 15 isoform X1	0.34	0.12	0.38	0.19	0.11	0.11	0.07	0.05	0.13	0.11	0.01	0.02	0.14	0.24	0.03	0.34	0.17	0.23	0.29	0.32	0.45	0.1	0.09	0.1
NP_037234.2	Fkbp1a	peptidyl-prolyl cis-trans isomerase FKBP1A	108.61	111.16	117.71	108.78	131.33	98.87	153.88	135.63	58.77	141.25	136.15	97.57	120.87	122.86	176.6	124.24	111.7	136.38	181.12	30.06	97.69	124.5	183.21	120.6
XP_006230820.1	Fkbp2	PREDICTED: peptidyl-prolyl cis-trans isomerase FKBP2 isoform X3	17.97	40.96	45.31	18.38	38.94	23.78	15.82	29.08	23.55	54.68	11.71	6.82	12.8	14.42	41.56	59.24	14.39	15.63	11.53	27.99	33.87	16.59	35.25	16.63
NP_001100206.2	Fkbp3	peptidyl-prolyl cis-trans isomerase FKBP3	5.31	4.47	2.76	8.84	8.94	8.46	5.07	6.75	10.05	9.28	7.3	3.06	7.86	7.08	8.39	1.58	2.7	5.73	4.5	6.12	2.24	6.56	5.1	4.85
NP_001178792.1	Fkbp4	peptidyl-prolyl cis-trans isomerase FKBP4	5.6	5.94	4.11	6.33	4.51	5.55	4.96	4.8	6.01	7.03	5.35	5.55	5.84	5.95	4.15	6.78	7.13	5.69	4.56	8.42	4.1	4.57	3.16	5.76
XP_006256286.1	Fkbp5	PREDICTED: peptidyl-prolyl cis-trans isomerase FKBP5 isoform X2	0.36	0.56	1.65	0.91	0.76	0.98	0.77	0.01	0.22	0.68	0.28	0.33	0.92	0.45	0.47	0.01	0.18	0.22	1.17	0.53	0.01	0.58	0.96	0.25
NP_001032257.1	Fkbp8	peptidyl-prolyl cis-trans isomerase FKBP8	0.38	0.99	0.64	1.68	0.49	0.61	0.53	0.54	0.82	0.47	1.84	0.75	1.19	1.12	0.28	1.45	1.19	0.38	0.99	0.48	0.01	0.52	0.01	1.23
NP_001007647.1	Fkbp9	peptidyl-prolyl cis-trans isomerase FKBP9 precursor	0.31	0.15	0.69	0.69	0.01	0.01	0.41	0.9	0.14	0.2	0.16	0.38	0.13	0.28	0.01	0.46	1.21	1.67	0.75	0.37	0.93	0.39	0.76	0.01
NP_001103608.1	Flad1	FAD synthase	0.26	0.57	0.25	0.89	0.54	0.26	0.7	0.29	0.29	0.81	0.12	0.29	0.68	0.43	0.19	1.13	0.19	0.25	0.43	0.01	0.46	0.47	0.27	0.22
XP_006246530.1	Flii	PREDICTED: protein flightless-1 homolog isoform X1	0.08	0.32	0.34	0.21	0.41	0.44	0.6	0.41	0.42	0.6	0.36	0.47	0.58	0.4	0.45	0.29	0.72	0.26	0.53	1.31	0.6	0.22	0.63	0.57
XP_006229632.1	Flna	PREDICTED: filamin-A isoform X2	173.87	170.92	213.94	52.82	202.78	212.95	183.54	361.81	211.82	190.76	267.23	310.59	147.29	163.38	326.89	190.21	237.07	217.94	332.13	416.3	350.36	193.89	323.93	237.03
NP_001100758.1	Flnb	filamin-B	10.83	12.15	13.46	14.39	12.47	11.3	11.05	9.72	10.55	13.63	11.6	11.84	12.54	12.94	7.52	15.6	16.1	10.68	13.3	35.89	18.15	12.44	10.93	11.14
XP_006236276.1	Flnc	PREDICTED: filamin-C isoform X1	5.03	6.13	6.56	1.8	6.26	6.92	5.9	11.28	6	6.05	7.22	8.7	4.15	5.24	9.23	5.25	6.85	6.14	10.11	13.44	11.1	5.59	11.83	5.26
XP_006256086.1	Flot1	PREDICTED: flotillin-1 isoform X1	0.46	0.17	0.2	0.19	0.39	0.45	0.18	0.01	0.26	0.14	0.21	0.26	0.24	0.35	0.26	0.16	0.29	0.25	0.26	0.21	0.3	0.21	0.4	0.22
XP_017453041.1	Flot2	PREDICTED: flotillin-2 isoform X2	0.16	0.01	0.01	0.64	0.01	0.01	0.38	0.35	0.01	0.54	0.23	1.75	0.21	0.01	0.65	0.01	0.22	0.01	1.26	0.01	0.28	0.26	0.38	0.01
NP_001032884.1	Fmc1	protein FMC1 homolog	0.01	0.01	0.01	0.01	0.01	0.01	1.8	0.74	0.01	1.93	0.01	0.01	1.81	1.89	1.31	2.18	1.37	0.01	1.12	0.01	1.31	1.19	1.59	0.01
NP_445885.2	Fmo3	dimethylaniline monooxygenase	0.01	0.01	0.01	0.2	0.52	0.19	0.38	0.01	0.01	0.26	0.15	0.23	0.35	0.17	0.01	0.01	0.01	0.12	0.01	0.01	0.01	0.01	0.01	0.23
NP_653340.1	Fmo5	dimethylaniline monooxygenase	0.28	0.01	0.01	0.27	1.39	1.53	1.94	1.85	1.65	1.65	1.63	0.89	0.7	1.21	0.01	0.25	1.64	1.49	0.88	2.46	2.31	1.38	0.44	2.33
NP_542429.1	Fmod	fibromodulin precursor	1.73	1.88	1.2	0.9	5.85	1.85	1.66	7.43	3.95	4.67	5.7	3.46	1.26	2.14	2.88	2.38	7.25	3.54	36.37	6.22	1.96	2.46	9.67	2.33
XP_017457408.1	Fmr1	PREDICTED: synaptic functional regulator FMR1 isoform X6	0.01	0.01	0.16	0.18	0.12	0.16	0.18	0.2	0.17	0.18	0.16	0.17	0.14	0.27	0.14	0.01	0.15	0.01	0.26	0.01	0.13	0.17	0.2	0.24
XP_006245214.1	Fn1	PREDICTED: fibronectin isoform X3	3.13	4.81	4.08	2.91	3.11	3.22	5.08	8.47	4.53	4.44	4.56	4.37	4.06	4.03	4.86	4.23	7.06	3.89	8.57	16.91	9.46	4.24	6.75	4.68
XP_017452965.1	Fn3k	PREDICTED: fructosamine-3-kinase isoform X2	0.01	0.01	0.01	0.01	0.01	0.01	0.01	0.01	0.01	0.01	0.01	0.01	0.01	0.01	0.29	0.01	0.01	0.01	0.01	0.01	0.01	0.37	0.01	0.01
NP_001100547.2	Fn3krp	ketosamine-3-kinase	2.69	1.23	4.17	4.67	5.07	3.02	1.35	3.58	3.23	6.91	0.6	1.85	2.25	0.67	2.26	4	2.09	1.64	4.11	2.54	2.33	1.89	2.27	3.74
NP_620269.1	Fnbp1	formin-binding protein 1	0.01	0.17	0.01	0.01	0.17	0.14	0.32	0.23	0.01	0.01	0.14	0.01	0.01	0.24	0.01	0.01	0.01	0.18	0.16	0.25	0.56	0.52	0.18	0.01
NP_001034698.1	Fnbp1l	formin-binding protein 1-like	0.01	0.1	0.01	0.01	0.07	0.01	0.08	0.01	0.01	0.01	0.01	0.01	0.01	0.15	0.09	0.01	0.01	0.01	0.01	0.01	0.08	0.01	0.01	0.01
XP_006252363.1	Fndc3a	PREDICTED: fibronectin type-III domain-containing protein 3A isoform X4	0.39	0.24	0.17	0.14	0.14	0.21	0.01	0.01	0.05	0.01	0.07	0.01	0.01	0.2	0.1	0.11	0.07	0.1	0.01	0.01	0.07	0.01	0.01	0.12
NP_036979.1	Fnta	protein farnesyltransferase/geranylgeranyltransferase type-1 subunit alpha	0.01	0.28	0.01	0.01	0.01	0.01	0.2	0.01	0.01	0.01	0.01	0.01	0.22	0.01	0.9	0.01	0.01	0.01	0.01	0.01	0.4	0.01	0.27	0.01
XP_017458513.1	Focad	PREDICTED: focadhesin isoform X1	0.01	0.28	0.01	0.04	0.01	0.03	0.01	0.01	0.01	0.13	0.36	0.06	0.01	0.01	0.01	0.01	0.32	0.2	0.04	0.03	0.29	0.01	0.01	0.01
XP_006235202.1	Foxa2	PREDICTED: hepatocyte nuclear factor 3-beta isoform X2	1.49	0.01	0.01	0.01	0.01	0.01	0.01	0.65	0.01	0.01	0.01	0.92	0.01	0.01	0.01	0.01	0.01	0.01	0.01	0.01	0.97	0.01	0.01	0.01
NP_058773.1	Foxa3	hepatocyte nuclear factor 3-gamma	0.01	1.28	1.17	1.21	0.01	0.01	0.01	0.01	0.01	0.01	0.01	0.01	0.76	0.01	0.01	1.33	0.01	0.01	0.01	0.01	0.01	0.01	0.01	0.01
NP_001032296.2	Foxk1	forkhead box protein K1	0.13	0.01	0.01	0.01	0.01	0.01	0.01	0.01	0.01	0.01	0.01	0.01	0.01	0.01	0.01	0.01	0.13	0.01	0.01	0.01	0.19	0.01	0.01	0.11
XP_006256579.1	Frk	PREDICTED: tyrosine-protein kinase FRK isoform X1	0.51	0.87	0.3	0.77	0.61	0.17	0.01	0.01	0.01	0.35	0.27	0.17	0.73	0.43	0.01	0.92	0.01	0.56	0.41	0.01	0.18	0.32	0.23	0.01
NP_001094276.1	Fscn1	fascin	0.61	0.79	0.86	0.81	0.68	0.3	1.17	1.18	0.79	0.83	1.04	1.15	0.83	0.72	0.66	0.91	1.76	1.11	0.78	1.21	1.41	1.59	1.3	0.78
NP_001032742.1	Fubp1	far upstream element-binding protein 1	5.24	4.9	3.78	5.2	3.83	4.01	3.71	3.67	4.3	4.69	3.43	4.69	5.2	4.92	3.5	5.04	6.09	5.16	4.6	4.83	2.8	4.81	4.51	4.62
NP_001034426.1	Fubp3	far upstream element-binding protein 3	1.06	0.58	0.77	0.83	0.44	1.21	0.43	0.72	1.5	0.51	0.84	0.44	1.47	0.95	1.16	1.33	2	0.97	0.74	0.82	0.67	0.88	0.87	0.75
NP_036694.2	Fuca1	tissue alpha-L-fucosidase precursor	0.61	0.48	0.86	1.48	0.48	0.49	1.61	0.54	1.07	0.52	0.47	0.29	0.57	0.82	0.28	0.7	0.76	0.47	0.67	0.68	1.1	0.63	0.5	1.19
NP_001004218.1	Fuca2	plasma alpha-L-fucosidase precursor	0.01	0.01	0.01	0.27	0.01	0.01	0.28	0.01	0.01	0.31	0.13	0.17	0.01	0.01	0.01	0.01	0.01	0.01	0.01	0.01	0.01	0.01	0.01	0.01
XP_006255686.2	Fuk	PREDICTED: L-fucose kinase isoform X1	0.09	0.1	0.17	0.27	0.3	0.21	0.27	0.29	0.28	0.23	0.17	0.01	0.1	0.17	0.01	0.42	0.07	0.4	0.06	0.01	0.31	0.01	0.01	0.19
XP_008757778.1	Furin	PREDICTED: furin isoform X1	0.2	0.38	2.74	2.06	2.26	1.84	0.68	0.55	1.14	1.03	0.74	0.45	1.12	1.71	1.56	2.02	0.54	2.35	0.01	0.01	0.01	2.54	0.5	2.09
XP_006230352.1	Fus	PREDICTED: RNA-binding protein FUS isoform X1	14.15	20.17	24.56	27.29	10.5	16.17	16.66	17	20.03	25.6	11.9	17.69	21.94	18.93	17.48	22.64	20.8	20.19	21.08	23.99	17.57	18	17.43	20.46
XP_006229197.1	Fut2	PREDICTED: galactoside 2-alpha-L-fucosyltransferase 2 isoform X1	0.01	0.01	0.01	0.01	0.01	0.01	0.01	0.01	0.25	0.01	0.01	0.01	0.16	0.18	0.01	0.01	0.01	0.41	0.01	0.3	0.01	0.16	0.01	0.29
XP_017449752.1	Fut8	PREDICTED: alpha-(1,6)-fucosyltransferase isoform X2	0.01	0.01	0.01	0.14	0.13	0.01	0.32	0.01	0.01	0.25	0.23	0.23	0.01	0.01	0.01	0.01	0.01	0.16	0.32	0.07	0.01	0.01	0.01	0.19
NP_001178881.1	Fxn	frataxin, mitochondrial	1.27	1.29	1.27	1.4	1.32	1.23	2.94	1.23	3.2	1.16	0.49	1.27	1.49	2.03	2.13	3.28	1.66	2.64	2.41	0.01	0.01	2.23	1.69	2.58
NP_001012179.1	Fxr1	fragile X mental retardation syndrome-related protein 1	0.54	0.41	0.61	0.29	0.22	0.41	0.3	0.14	0.22	0.28	1.51	1.05	0.19	0.31	0.25	0.92	0.57	0.53	0.34	0.84	1.16	1.34	0.34	0.49
NP_001094117.1	Fxr2	fragile X mental retardation syndrome-related protein 2	0.3	0.45	0.71	0.01	0.57	0.61	0.83	0.38	0.71	0.28	0.28	0.01	0.13	0.31	0.4	0.33	0.56	0.68	0.46	0.39	0.7	0.34	0.37	0.23
NP_758528.1	Fxyd3	FXYD domain-containing ion transport regulator 3 precursor	1.39	1.83	2.4	2.43	7.08	4.1	2.35	2.73	4.34	0.01	3.09	1.4	1.5	1.73	1.81	3.11	3.58	3.02	4.82	2.02	2.66	0.01	1.6	2.03
XP_017451091.1	Fyco1	PREDICTED: FYVE and coiled-coil domain-containing protein 1 isoform X1	0.15	0.04	0.04	0.16	0.25	0.05	0.16	0.06	0.09	0.21	0.08	0.01	0.14	0.12	0.01	0.01	0.16	0.09	0.25	0.23	0.04	0.27	0.19	0.19
NP_598249.1	G3bp1	ras GTPase-activating protein-binding protein 1	5.77	7.62	6.19	11.49	4.67	5.35	7.05	5.06	8.66	6.72	6.59	3.87	8.3	6.83	4.2	6.74	8.26	6.95	6.11	12.1	9.04	6.42	4.8	6.69
XP_006250798.1	G3bp2	PREDICTED: ras GTPase-activating protein-binding protein 2 isoform X1	2.05	3.32	3.86	3.59	1.46	3.44	3.22	2.01	2.72	3.51	1.77	1.95	2.82	2.96	1.28	2.36	2.78	2.33	2.69	2.29	1.45	1.15	1.47	3.83
NP_001003975.1	G4	uncharacterized protein C6orf47 homolog	0.01	0.01	0.27	0.22	0.01	0.01	0.27	0.3	0.3	0.01	0.01	0.01	0.01	0.01	0.01	0.01	0.01	0.51	0.01	0.01	0.17	0.01	0.01	0.01
NP_058702.1	G6pd	glucose-6-phosphate 1-dehydrogenase	11.94	14.75	14.9	19.01	13.94	10.41	18.72	12.86	17.35	23.4	11.17	12.02	13.99	16.94	7.91	8.88	16.96	17.62	14.13	25.23	21.81	13.49	11.67	18.32
NP_954549.1	Gaa	lysosomal alpha-glucosidase precursor	0.01	0.44	0.56	0.82	0.62	0.36	0.41	0.71	0.98	1.04	0.24	0.21	0.86	0.82	0.41	0.28	0.39	0.59	0.78	0.01	0.13	0.79	0.76	1.32
NP_001102311.1	Gabpa	GA-binding protein alpha chain	0.38	0.01	0.01	0.31	0.01	0.16	0.22	0.32	0.01	0.18	0.13	0.13	0.37	0.34	0.33	0.55	0.16	0.13	0.3	0.14	0.21	0.01	0.16	0.37
NP_001093974.1	Gadd45gip1	growth arrest and DNA damage-inducible proteins-interacting protein 1	0.01	0.01	0.01	0.01	0.01	0.01	0.01	0.01	0.01	0.01	0.01	0.59	0.01	0.01	0.01	0.01	0.01	0.01	0.01	0.01	0.01	0.01	0.01	0.01
XP_006250646.1	Gak	PREDICTED: cyclin-G-associated kinase isoform X2	0.14	0.22	0.07	0.48	0.04	0.12	0.17	0.11	0.2	0.12	0.18	0.3	0.15	0.36	0.07	0.08	0.45	0.05	0.19	0.28	0.01	0.18	0.22	0.32
NP_150240.1	Gal	galanin peptides preproprotein	0.01	0.01	1.31	0.01	1.22	0.01	1.21	0.01	1.54	0.01	1.55	1.77	0.01	0.01	3.2	1.1	2.25	1.02	2.88	3.83	1.69	2.58	2.65	1.67
XP_006239196.1	Gale	PREDICTED: UDP-glucose 4-epimerase isoform X1	8.33	9.62	8.48	11.32	5.57	8.65	7.89	4.93	8.85	9.37	6.14	8.19	11.16	9.25	7.31	6.84	8.79	10.11	10.82	10.75	14.68	7.85	8.39	10.38
NP_001008283.1	Galk1	galactokinase	5.52	5.36	5.64	2.95	3.14	3.75	3.11	4.85	3.97	3.57	5.14	5.2	2.96	4.38	5.05	2.55	2.48	3.83	3.8	1.46	5.2	3.95	4.03	1.97
NP_001013941.1	Galk2	N-acetylgalactosamine kinase	2.33	2.23	3.05	3.17	3.39	3.1	2.07	2.81	2.75	3.73	2.71	2.72	3.2	1.74	2.65	2.55	3.43	3.14	3.1	2.14	3.44	2.85	3.09	3.28
NP_001007705.1	Galm	aldose 1-epimerase	3.46	2.82	1.6	3.89	1.45	1.61	3.25	1.17	1.59	5.69	3.42	1.14	5.19	3.16	3.54	6.58	2.61	4.28	2.96	3.7	3.83	4.76	3.47	2.01
NP_001041316.1	Galns	N-acetylgalactosamine-6-sulfatase precursor	0.01	0.44	0.18	0.01	0.29	0.18	0.87	0.49	0.27	0.21	0.01	0.01	0.51	0.01	0.33	0.01	0.53	0.28	0.01	0.23	0.3	0.53	0.55	2.07
XP_006254533.1	Galnt1	PREDICTED: polypeptide N-acetylgalactosaminyltransferase 1 isoform X1	0.01	0.01	0.18	0.11	0.25	0.09	0.1	0.17	0.01	0.38	0.08	0.14	0.01	0.01	0.01	0.01	0.09	0.01	0.26	0.01	0.01	0.01	0.01	0.13
XP_001066416.1	Galnt12	PREDICTED: polypeptide N-acetylgalactosaminyltransferase 12 isoform	0.01	0.1	0.01	0.33	0.11	0.01	0.3	0.17	0.16	0.01	0.1	0.01	0.13	0.12	0.01	0.01	0.17	0.1	0.2	0.13	0.01	0.17	0.12	0.01
XP_008770827.1	Galnt2	PREDICTED: polypeptide N-acetylgalactosaminyltransferase 2 isoform X1	1.36	0.86	0.69	0.98	0.66	1.29	0.77	1.71	1.37	0.32	0.6	0.65	1.36	0.48	0.37	1.39	0.98	0.01	0.89	0.38	0.36	0.86	0.56	0.48
XP_006234352.1	Galnt3	PREDICTED: polypeptide N-acetylgalactosaminyltransferase 3 isoform X1	1.45	1.67	1.5	0.93	1	0.79	1.62	0.96	1.84	1.41	0.94	1.57	1.68	1.62	0.4	1.13	1.84	1.23	1.89	1.79	1.55	0.61	0.93	1.41
XP_017450537.1	Galnt4	PREDICTED: polypeptide N-acetylgalactosaminyltransferase 4 isoform X2	2.45	0.79	2.57	2.42	1.39	1.07	2.05	1.12	1.25	2.94	0.89	0.16	1.09	1.09	1.22	2.76	2.1	2.34	0.94	0.48	0.87	1.01	0.26	2.58
NP_113984.1	Galnt5	polypeptide N-acetylgalactosaminyltransferase 5	0.01	0.01	0.01	0.13	0.14	0.36	0.24	0.24	0.01	0.01	0.01	0.01	0.15	0.08	0.12	0.01	0.02	0.01	0.06	0.11	0.01	0.16	0.01	0.01
XP_006253145.1	Galnt7	PREDICTED: N-acetylgalactosaminyltransferase 7 isoform X1	2.8	2.43	1.7	1.77	2.89	2.3	2.71	1.56	2.82	1.9	2.07	1.78	2.33	2.12	1.57	1.99	1.76	2.95	2.18	3.46	2.77	1.79	2.56	2.43
NP_001013107.1	Galt	galactose-1-phosphate uridylyltransferase	1.35	0.2	0.45	0.01	0.38	2.19	0.8	1.98	0.22	2.28	0.89	0.48	0.82	0.9	1.3	0.01	0.2	1.36	0.91	0.78	1.55	0.29	0.55	0.31
NP_036925.2	Gamt	guanidinoacetate N-methyltransferase	0.01	0.01	0.01	0.51	0.01	0.01	0.32	0.26	0.01	0.01	0.34	0.38	0.01	0.01	0.75	0.01	0.29	1.07	0.42	0.01	0.01	0.01	0.36	0.01
XP_006231038.1	Ganab	PREDICTED: neutral alpha-glucosidase AB isoform X1	22.24	22.76	24.46	27.25	25.06	23.06	23.41	19.99	24.45	26.9	24.35	19.06	24.6	18.6	16.31	25.82	22.23	22.99	19.85	20.05	22.78	21.52	13.58	24.32
NP_058891.1	Gap43	neuromodulin	0.01	0.01	0.01	0.01	0.4	0.33	0.01	0.66	0.01	0.43	0.22	0.08	0.01	0.32	0.01	0.3	0.01	0.39	0.01	0.01	0.01	0.01	0.01	0.08
XP_008773555.1	Gapvd1	PREDICTED: GTPase-activating protein and VPS9 domain-containing	0.01	0.07	0.01	0.01	0.05	0.01	0.01	0.15	0.01	0.01	0.01	0.12	0.01	0.05	0.01	0.09	0.01	0.09	0.11	0.06	0.01	0.06	0.01	0.11
NP_001019477.1	Gar1	H/ACA ribonucleoprotein complex subunit 1	0.76	0.64	0.69	0.79	0.01	0.53	0.84	0.01	0.46	0.48	0.5	0.01	0.01	0.69	0.64	0.86	0.47	0.68	0.01	0.01	0.01	0.6	0.01	0.42
NP_001258068.1	Gars	glycine--tRNA ligase	5.11	5.61	5.4	8.27	5.19	6.26	4.04	1.85	4.14	3.29	4.38	2.95	7.09	4.84	3.18	6.94	5.04	6.51	1.84	3.53	4.19	4.21	2.79	4.05
XP_017453430.1	Gart	PREDICTED: trifunctional purine biosynthetic protein adenosine-3 isoform X1	0.88	0.77	0.42	1.14	0.86	1.1	0.4	1.01	0.78	1.07	1.26	0.94	0.9	0.76	0.96	0.62	0.73	0.65	1.01	0.72	1.78	1.26	1.4	1.24
XP_017452526.1	Gast	PREDICTED: gastrin isoform X1	0.01	0.01	0.01	0.01	0.01	0.01	0.01	0.01	0.01	0.01	1.1	0.01	0.01	0.01	0.01	0.01	13.69	0.48	0.01	64.74	4.95	0.01	0.01	0.01
NP_653331.1	Gata4	transcription factor GATA-4	1.22	2.76	2.39	2.26	0.36	0.46	2	0.74	1.55	1.89	1.45	1.03	1.44	2.75	1.21	2.47	1.85	0.01	1.86	0.89	2.15	1.09	1.88	1.77
NP_001013903.2	Gatad2a	transcriptional repressor p66-alpha	0.01	0.01	0.01	0.01	0.01	0.01	0.01	0.01	0.01	0.01	0.01	0.11	0.12	0.01	0.01	0.01	0.01	0.11	0.08	0.11	0.01	0.01	0.01	0.01
XP_008759367.1	Gatad2b	PREDICTED: transcriptional repressor p66-beta isoform X2	0.3	0.3	0.29	0.46	0.17	0.01	0.01	0.32	0.01	0.29	0.34	0.22	0.31	0.27	0.26	0.01	0.24	0.01	0.35	0.25	0.55	0.28	0.34	0.41
XP_017446596.1	Gba	PREDICTED: glucosylceramidase isoform X1	0.01	0.7	0.25	0.64	0.22	0.27	0.63	0.28	0.46	0.88	0.01	0.01	0.3	0.64	0.26	0.57	0.27	0.31	0.79	0.28	0.79	0.82	0.34	0.29
XP_008767423.1	Gbas	PREDICTED: protein NipSnap homolog 2 isoform X2	10.87	13.4	14.16	14.36	11.77	8.14	13.33	10.72	15.79	19.93	16.47	11.31	16.71	11.24	11.5	13.13	8.88	14.55	7.91	3.85	14.01	10.91	7.68	13.78
NP_001093972.1	Gbe1	1,4-alpha-glucan-branching enzyme	1.86	1.94	1.77	3.37	3.1	2.83	2.76	3.82	2.79	3.6	4.01	1.31	1.65	3.09	1.44	2.2	2.25	1.82	3.7	1.27	2.62	2.04	1.68	1.43
XP_006231564.1	Gbf1	PREDICTED: Golgi-specific brefeldin A-resistance guanine nucleotide exchange factor 1 isoform X6	0.36	0.18	0.31	0.64	0.35	0.45	0.17	0.09	0.12	0.45	0.44	0.19	0.12	0.35	0.34	0.36	0.25	0.24	0.34	0.22	0.35	0.18	0.12	0.5
NP_598308.1	Gbp2	guanylate-binding protein 1	0.21	0.25	0.4	0.01	0.57	0.49	0.3	0.53	0.57	0.61	0.01	0.96	0.55	0.48	0.39	0.01	0.46	0.83	0.43	0.82	0.44	0.36	0.29	1.06
NP_036696.2	Gc	vitamin D-binding protein precursor	4.89	4.09	4.31	2.98	4.03	3.81	8.33	4.34	6.64	3.33	3.71	4.29	5.07	4.15	2.72	1.96	5.16	6.31	3.18	19.09	7.33	2.28	4.12	3.21
NP_001099953.1	Gca	grancalcin	3.17	4.8	1.93	2.83	1.29	2.76	3.99	3.89	2.95	6.67	3.57	1.2	5.09	4.94	2.85	4.23	3.16	6.15	2.08	0.01	3.03	3.14	3.26	3.74
NP_001019448.1	Gcat	2-amino-3-ketobutyrate coenzyme A ligase, mitochondrial	1.27	1.14	2.44	3.53	4.37	5.04	5.91	2.1	3.24	2.82	4.16	4.99	1.46	1.01	2.28	3.29	1.9	4.45	0.73	0.01	0.94	2.79	3.07	2.98
NP_001101103.1	Gcc2	GRIP and coiled-coil domain-containing protein 2	0.01	0.02	0.01	0.01	0.01	0.02	0.04	0.01	0.01	0.01	0.02	0.02	0.02	0.01	0.01	0.03	0.18	0.03	0.03	0.02	0.03	0.01	0.01	0.02
NP_001102366.1	Gcdh	glutaryl-CoA dehydrogenase, mitochondrial	11.68	11.62	10.63	17.71	13.74	17.5	13.02	9.27	11.38	17.2	12.78	7.14	8.57	9.95	12.02	14.66	6.08	9.51	5.83	0.76	6.35	11.4	5.29	13.54
NP_036947.1	Gclc	glutamate--cysteine ligase catalytic subunit	2.16	1.92	2.08	1.81	1.59	2.79	3.32	1.95	0.98	2.76	1.96	0.67	1.76	2.12	0.99	1.07	3.14	2.29	1.77	1.36	1.5	1.84	2.81	2.46
NP_059001.1	Gclm	glutamate--cysteine ligase regulatory subunit	6.93	9.34	6.21	5.47	13.98	7.47	13.4	10.38	14.28	17.24	7.83	11.52	7.18	8.39	8.43	5.9	12.26	10.63	19.67	8.14	14.45	15.95	4.24	13.15
NP_001162135.1	Gcn1l1	eIF-2-alpha kinase activator GCN1	1.1	0.66	0.75	0.79	0.57	0.79	0.47	0.14	0.42	0.38	0.68	0.43	0.62	0.72	0.55	0.76	0.49	0.63	0.33	0.27	0.41	0.51	0.25	0.56
XP_017450988.1	Gcnt3	PREDICTED: beta-1,3-galactosyl-O-glycosyl-glycoprotein beta-1,6-N-acetylglucosaminyltransferase 3 isoform X1	0.01	0.09	0.01	0.01	0.01	0.01	0.01	0.01	0.01	0.01	0.28	0.12	0.01	0.19	0.01	0.01	0.14	0.3	0.2	0.18	0.5	0.01	0.01	0.01
NP_598282.2	Gcsh	glycine cleavage system H protein, mitochondrial precursor	5.34	10.27	4.55	4.8	10.76	7.01	7.84	6.98	5.89	3.92	9.42	2.9	5.91	8.33	3.03	10.29	3.7	8.32	1.43	3.11	0.91	3.7	3.95	9.16
NP_113964.2	Gda	guanine deaminase	10.09	13.91	11.15	14.93	13.19	14.38	14.32	17.19	17.6	15.97	14.53	15.21	13.84	12.63	12.8	10.41	17.35	12.19	13.84	24.69	25.01	16.58	15.94	13.6
NP_116004.2	Gde1	glycerophosphodiester phosphodiesterase 1	0.01	0.09	0.01	0.08	0.35	0.01	0.01	0.23	0.01	0.32	0.01	0.01	0.34	0.01	0.01	0.01	0.01	0.08	0.01	0.01	0.01	0.01	0.01	0.01
NP_058784.2	Gdi1	rab GDP dissociation inhibitor alpha	16.42	14.77	17.94	15.23	20.12	22.22	16.91	20.17	20.35	24.58	24.45	17.31	21.67	19.03	16.29	23.1	17.96	18.47	19.83	21.47	24.5	16.73	21.58	20.82
NP_058972.2	Gdi2	rab GDP dissociation inhibitor beta	34.93	48.12	43.25	50.04	37.84	41.68	53.28	47.54	52.84	65.84	51.52	52.13	49.57	54.61	46.83	40.01	50.66	49.67	51.24	58.05	59.33	52.05	47.85	49.3
XP_006248989.1	Get4	PREDICTED: Golgi to ER traffic protein 4 homolog isoform X1	1.03	0.01	0.01	0.01	0.51	0.01	0.01	0.01	0.01	0.01	0.56	0.01	0.14	0.53	0.01	0.01	0.51	0.01	0.01	0.01	0.34	0.01	0.38	0.01
NP_058705.2	Gfap	glial fibrillary acidic protein	0.01	0.32	0.01	0.11	0.01	0.01	0.01	0.34	0.01	0.01	0.01	0.01	0.01	0.01	0.01	0.01	0.09	0.01	0.01	0.01	0.16	0.01	0.01	0.01
NP_446077.1	Gfm1	elongation factor G, mitochondrial	1.48	1.22	0.65	1.83	1.56	1.41	1.97	0.79	1	1.88	0.91	1.36	1.2	0.8	0.76	1.09	1.28	0.75	0.65	0.2	1.46	1.02	1.4	1.33
XP_006231892.1	Gfm2	PREDICTED: ribosome-releasing factor 2, mitochondrial isoform X1	0.01	0.01	0.01	0.01	0.11	0.08	0.06	0.01	0.01	0.08	0.06	0.01	0.01	0.06	0.01	0.07	0.01	0.01	0.01	0.01	0.01	0.06	0.01	0.08
NP_001005879.1	Gfpt1	glutamine--fructose-6-phosphate aminotransferase	12.41	12.54	6.8	11.14	5.96	7.69	8.59	8.59	11.54	8.43	8.37	5.96	7.46	9.91	4.3	8.87	10.08	7.79	10.27	15.49	13.84	6.99	7.3	8.39
XP_008763903.1	Gga1	PREDICTED: ADP-ribosylation factor-binding protein GGA1 isoform X2	1.11	0.4	0.01	1.53	0.01	0.01	1.08	1.25	0.41	1.55	1.95	0.45	0.47	1.68	1.15	0.53	1.24	0.38	0.89	0.35	0.31	0.41	1.09	0.39
XP_017455129.1	Ggact	PREDICTED: gamma-glutamylaminecyclotransferase isoform X2	0.01	0.01	0.01	0.01	0.23	0.01	0.01	0.01	0.01	0.01	0.01	0.01	0.01	0.01	0.01	0.01	0.01	0.01	0.01	0.01	0.01	0.01	0.01	0.01
NP_001102099.1	Ggct	gamma-glutamylcyclotransferase	1.46	1.42	1.46	1.63	1.77	3.06	0.69	0.01	0.01	0.62	0.93	1.11	0.78	1.12	0.31	0.66	0.88	1.04	0.35	0.7	0.39	1.67	0.52	1.08
NP_113944.1	Ggcx	vitamin K-dependent gamma-carboxylase	0.01	0.01	0.01	0.01	0.01	0.01	0.01	0.05	0.01	0.22	0.01	0.01	0.1	0.01	0.01	0.01	0.01	0.01	0.01	0.01	0.01	0.01	0.01	0.01
NP_037092.1	Ggh	gamma-glutamyl hydrolase precursor	1.03	1.06	0.58	4.29	1.34	0.59	3.14	0.52	1.41	0.81	1.23	0.32	1.61	1.27	1.41	2.72	1.58	0.76	0.35	0.01	0.68	0.55	0.33	0.78
XP_006252848.1	Ghitm	PREDICTED: growth hormone-inducible transmembrane protein isoform X1	0.01	0.01	1.26	0.01	0.01	0.01	1.41	1.26	1.55	0.01	1.08	1.24	1.2	0.01	0.97	1.06	1.45	0.01	1.25	0.75	0.01	1.38	1	1.16
NP_067701.1	Ghrl	appetite-regulating hormone preproprotein	1111.94	1081.71	870.25	284.34	361.29	615.77	492.79	487.11	595.85	483.67	401.89	754.69	749.88	369.7	465.71	389.67	693.81	498.5	758.85	97.04	157.84	639.34	864.17	643.9
NP_942038.1	Gid8	glucose-induced degradation protein 8 homolog	0.55	0.44	1.23	1.33	0.58	0.43	0.41	0.45	0.51	1.39	0.01	0.01	0.01	1.15	0.85	0.01	1.08	0.13	1.08	0.01	0.01	0.45	0.4	0.44
NP_058858.1	Gif	gastric intrinsic factor precursor	53.2	62.41	82.61	70.68	130.92	62.44	42.74	23.36	63.23	51.54	31.44	40.94	47.54	43.37	93.76	51.99	33.7	61.22	12.82	1.38	9.53	58.3	29.81	45.29
XP_006226986.1	Gigyf2	PREDICTED: PERQ amino acid-rich with GYF domain-containing protein	0.08	0.01	0.05	0.15	0.01	0.06	0.01	0.15	0.01	0.01	0.07	0.01	0.06	0.14	0.01	0.01	0.01	0.06	0.01	0.07	0.07	0.19	0.05	0.01
XP_017456861.1	Gipc1	PREDICTED: PDZ domain-containing protein GIPC1 isoform X2	0.01	0.01	0.01	0.01	0.73	0.01	0.01	0.72	0.01	0.57	0.01	0.01	0.01	0.61	0.25	0.01	0.01	0.01	0.01	0.47	0.01	0.52	0.61	0.63
NP_001032287.1	Gipc2	PDZ domain-containing protein GIPC2	0.66	0.43	0.47	1.42	0.01	0.01	0.01	0.22	0.62	0.52	0.31	0.25	0.13	0.26	0.01	0.17	0.01	0.27	1.87	5.99	1.31	1.02	0.28	0.58
NP_114002.1	Git1	ARF GTPase-activating protein GIT1	0.01	0.33	0.35	0.23	0.13	0.01	0.19	0.15	0.01	0.36	0.3	0.01	0.15	0.01	0.01	0.01	0.4	0.01	0.01	0.35	0.07	0.17	0.15	0.01
XP_006249512.1	Git2	PREDICTED: ARF GTPase-activating protein GIT2 isoform X11	0.01	0.01	0.01	0.01	0.01	0.37	0.01	0.01	0.01	0.01	0.29	0.01	0.01	0.01	0.01	0.01	0.15	0.01	0.18	0.01	0.24	0.01	0.01	0.01
NP_036699.1	Gja1	gap junction alpha-1 protein	0.15	0.01	0.01	0.01	0.01	0.01	0.11	0.01	0.01	0.01	0.09	0.16	0.01	0.01	0.16	0.01	0.11	0.01	0.2	0.19	0.01	0.01	0.01	0.01
XP_017457434.1	Gjb1	PREDICTED: gap junction beta-1 protein isoform X1	0.01	0.16	0.21	0.01	0.01	0.13	0.01	0.2	0.23	0.01	0.22	0.01	0.36	0.21	0.13	0.19	0.22	0.38	0.01	1.19	0.48	0.25	0.01	0.35
NP_945323.1	Gkn1	gastrokine-1 precursor	1604.94	1440.52	2032.65	1669.72	1856.74	1385.51	1883.76	2016.76	2051.99	2287.27	2734.15	2989.83	2426.75	3013.23	2667.99	1899.89	2367.32	3757.43	2073.35	2631.81	3407.05	2192.49	2885.95	2505.17
NP_001034775.1	Gkn2	gastrokine-2 precursor	274.71	249.66	481.81	359.89	397.86	298.69	441.61	374.51	384.4	491.47	471.81	375.92	608.47	654.41	498.68	403.24	404.86	852.66	426.98	814.9	643.4	469.66	453.03	489.18
XP_017458317.1	Gkn3	PREDICTED: gastrokine-3	1.31	5.46	0.01	1.31	3.93	1.15	22.07	15.72	25.89	8.42	3.69	19.67	0.01	21.02	7.14	5.21	3.92	15.01	8.25	19.26	26.76	3.24	20.59	10.69
NP_001102290.2	Gla	alpha-galactosidase A	3.51	3.91	3.08	3.63	4.67	3.82	4.57	3.98	4.4	5.47	2.64	3.71	4.02	3.37	1.57	4.22	4.55	4.35	3.02	3.46	3.52	4.4	4.06	4.33
NP_001101662.1	Glb1	beta-galactosidase precursor	1.46	2.7	1.79	2.67	2.53	1.48	3.42	2.97	1.52	2.59	1.19	1.1	3.77	2.41	2.33	1.89	2.86	3.48	2.51	2.25	2.99	2.89	2.21	2.72
NP_058907.1	Glg1	Golgi apparatus protein 1 precursor	0.68	0.44	0.83	0.91	1.07	0.95	0.68	0.25	0.44	0.65	0.68	0.62	0.7	0.57	0.67	0.66	0.87	0.76	0.54	0.69	0.47	0.5	0.38	0.78
XP_002726558.2	Glipr2	PREDICTED: golgi-associated plant pathogenesis-related protein 1	0.01	0.01	0.01	0.01	0.01	0.01	0.01	0.01	0.01	0.85	0.01	0.01	0.01	1.26	0.01	0.01	0.01	0.01	0.01	0.01	0.01	0.83	0.01	0.01
NP_997477.1	Glo1	lactoylglutathione lyase	66.44	39.2	50.61	47.75	46.41	58.61	32.34	44.75	51.72	33.72	45.64	26.1	58.64	45.37	50.62	52.65	39.62	41.62	50.28	35.71	57.31	37.28	48.88	44.66
NP_001014249.1	Glod4	glyoxalase domain-containing protein 4	18.61	24.37	22.46	26.67	20.85	20.33	19.42	17.99	19.14	24.22	21.01	21.36	23.07	18.17	20.63	22.89	17.91	26.37	20.24	26.84	21.29	16.33	22.1	22.56
NP_071614.1	Glrx	glutaredoxin-1	2.16	5.15	2.03	7.14	7.24	1.88	1.77	1.88	1.42	4.1	0.01	0.01	2.24	2.18	1.68	6.74	1.74	2.28	2.31	2.36	3.4	2.07	3.01	2.34
XP_008767748.1	Glrx2	PREDICTED: glutaredoxin-2, mitochondrial isoform X2	0.01	0.01	0.65	0.01	0.01	0.01	0.01	0.69	0.01	1.38	0.01	0.01	0.72	0.68	0.01	0.01	0.01	0.01	0.01	0.01	0.01	0.52	0.81	0.01
NP_116003.2	Glrx3	glutaredoxin-3	3.76	3.39	3.4	4.52	1.68	3.45	3.45	2.43	3.9	9.13	4.14	4.81	4.46	2.71	1.92	3.56	3.06	3.74	5.39	5.08	4.96	5.29	3.04	4.34
NP_001102192.1	Glrx5	glutaredoxin-related protein 5, mitochondrial	0.01	8.66	0.53	0.89	0.01	9.91	1.26	7.92	11.03	2.74	0.01	0.01	8.17	8	0.01	11.14	0.69	0.01	7.36	0.01	0.01	2.18	0.79	0.89
NP_001103438.1	Gls	glutaminase kidney isoform, mitochondrial isoform b	0.37	0.34	0.19	0.01	0.15	0.18	0.2	0.42	0.16	0.23	0.11	0.35	0.4	0.14	0.36	0.16	0.15	0.1	0.46	0.38	0.42	0.01	0.36	0.16
NP_001127885.1	Gltp	glycolipid transfer protein	3.1	2.53	2.67	3.06	2.64	1.62	1.91	2.19	3.58	4.25	2.96	3.17	1.66	3.05	1.68	2.92	1.89	1.82	1.38	1.94	2.73	2.21	1.89	3.16
XP_017455481.1	Glud1	PREDICTED: glutamate dehydrogenase 1, mitochondrial isoform X1	53.69	56.56	62.89	76.51	62.74	49.14	59.81	49.72	66.93	72.68	61.85	60.86	71.83	51.91	58.74	71.06	54.9	49.26	51.94	33.23	41.07	52.9	45.73	55.98
NP_058769.4	Glul	glutamine synthetase	205.77	191.57	149.56	165.46	123.08	184.47	207.06	114.01	186.84	203.64	176.27	157.47	234.85	142.89	167.12	240.98	180.05	178.33	179.12	27.43	152.56	255.99	208.08	196.79
NP_001007801.1	Glyr1	putative oxidoreductase GLYR1	0.78	0.88	0.54	1.68	1.16	0.63	0.91	0.84	0.88	2.52	1.26	0.01	1.27	0.99	0.55	1.5	0.67	0.96	0.7	0.67	0.95	0.85	0.62	0.74
NP_758838.2	Gm2a	ganglioside GM2 activator precursor	7.41	8.02	12.23	16.83	14.41	9.42	10	13.4	11.62	9.77	5	15.29	6.17	10.22	10.95	16.47	15.56	17.28	9.96	8.97	10.13	10.1	2.18	7.17
NP_001034695.1	Gmds	GDP-mannose 4,6 dehydratase	14.94	15.45	12.64	18.75	13.17	11.81	16.24	15.72	14.16	21.88	15.38	15.63	17.81	18.07	8.28	14.98	17.96	14.26	17.23	19.63	20.54	17.4	13.02	17.78
NP_112294.1	Gmfb	glia maturation factor beta	1.59	0.01	4.99	1.53	0.93	2.63	2.78	8.38	2.35	4.78	1.82	2.5	0.01	2.74	2.06	4.26	0.01	1.68	0.01	2.81	1.55	2.84	0.01	1.19
XP_006245333.1	Gmppa	PREDICTED: mannose-1-phosphate guanyltransferase alpha isoform X2	2.51	4.96	2.38	5.38	3.38	3.75	2.3	2.85	2.43	4.98	3.03	3.03	3.37	4.73	2.67	4.46	4.8	3.18	2.95	2.16	2.71	4.59	2.7	3.07
NP_001102251.1	Gmppb	mannose-1-phosphate guanyltransferase beta	8.17	8.32	8.7	10.5	6.58	7.79	6.89	6.45	6.26	11.83	6.48	6.15	8.64	7.65	5.37	6.47	8	7.68	5.5	5.56	8.86	7.8	5.17	7.77
NP_001019925.1	Gmps	GMP synthase	2.24	1.51	1.37	2.33	2.28	1.61	1.47	1.26	1.85	2.91	1.41	1.32	1.69	2.57	0.8	1.26	2.37	1.79	1.01	1.23	1.7	1.13	1.39	1.6
NP_112295.1	Gna11	guanine nucleotide-binding protein subunit alpha-11	1.59	0.55	1.28	1.69	1.38	1.54	2.26	1.16	1.05	1.35	1.29	2.71	1.59	2.05	1.26	2.04	1.05	1.35	2.13	0.76	1.7	1.61	1.78	1.35
NP_001013137.1	Gna13	guanine nucleotide-binding protein subunit alpha-13	2.07	2.01	2.07	3.37	1.65	1.73	2.73	1.82	1.86	0.79	2.82	1.32	1.29	1.83	2.24	1.74	1.45	1.55	2.18	2.02	1.35	5.37	1.41	1.61
NP_037277.1	Gnai1	guanine nucleotide-binding protein G(i) subunit alpha-1	0.96	1.19	0.86	1.45	0.67	0.99	0.72	0.51	0.63	1.13	1.16	0.8	0.97	0.81	0.44	1.3	0.25	0.81	0.51	0.01	0.61	0.75	0.01	0.72
XP_006243920.1	Gnai2	PREDICTED: guanine nucleotide-binding protein G(i) subunit alpha-2 isoform X1	6.94	7.37	5.65	6.31	5.55	8.73	6.95	6.86	4.15	6.05	7.42	6.89	4.94	5.14	5.77	7.92	7.72	7.09	6.42	6.61	8.17	7.07	5.81	6.38
NP_037238.1	Gnai3	guanine nucleotide-binding protein G(k) subunit alpha	5.61	5.41	4.63	6.61	4.52	5.19	5.05	3.32	5.37	2.34	6.82	5.4	4.9	5.97	4.65	5.12	4.34	4.32	4.27	2.77	4.08	4.08	4.04	5.08
XP_008770543.1	Gnao1	PREDICTED: guanine nucleotide-binding protein G(o) subunit alpha isoform X1	8.45	8.24	7.86	8.73	10.06	7.97	8.21	6.92	6.68	9.2	7.86	10.7	5.82	7.26	9.95	6.86	7.59	7.92	8.32	6.47	7.4	8.06	5.71	6.67
NP_112298.1	Gnaq	guanine nucleotide-binding protein G(q) subunit alpha	3.73	2.64	2.9	2.23	1.96	2.9	3.37	2.38	1.85	4.74	0.49	4.5	2.21	1.51	2.09	3.46	2.65	2.18	1.43	0.76	2.37	3.31	3.02	1.34
NP_062005.1	Gnas	GNAS isoform GNASL	1.77	1.08	0.64	1.41	2.99	3.18	2.41	1.69	2.13	2.85	2.93	3	1.81	1.1	1.14	1.5	0.93	1.43	1.97	2.22	1.07	2.47	1.49	1.49
XP_017448638.1	Gnb1	PREDICTED: guanine nucleotide-binding protein G(I)/G(S)/G(T) subunit beta-1 isoform X1	0.01	0.01	0.01	0.65	2.45	2.73	0.01	4.85	0.01	4.56	0.8	0.01	0.01	1.8	2.42	0.01	0.01	3.87	1.59	0.01	2.99	0.01	2.52	4.91
NP_112299.1	Gnb2	guanine nucleotide-binding protein G(I)/G(S)/G(T) subunit beta-2	37.7	37.64	37.2	34.77	40.88	40.18	33.25	36.31	22.27	28.37	30.92	35.53	36.78	35.7	33.93	35.27	34.2	37.24	44.45	32.85	44.42	24.86	36.08	39.76
XP_006238071.1	Gne	PREDICTED: bifunctional UDP-N-acetylglucosamine 2-epimerase/N-acetylmannosamine kinase isoform X3	0.01	0.25	0.01	0.01	0.01	0.01	0.01	0.01	0.35	0.01	0.01	0.01	0.01	0.01	0.01	0.11	0.01	0.01	0.21	0.01	0.27	0.01	0.01	0.01
XP_017448605.1	Gng10	PREDICTED: guanine nucleotide-binding protein G(I)/G(S)/G(O) subunit gamma-10 isoform X1	0.01	0.01	0.01	3.62	3.51	3.4	0.01	0.01	0.01	0.01	0.01	3.31	0.01	0.01	0.01	3.66	0.01	0.01	0.01	0.01	0.01	2.62	0.01	0.01
XP_008761194.1	Gng12	PREDICTED: guanine nucleotide-binding protein G(I)/G(S)/G(O) subunit gamma-12 isoform X1	58.51	36.77	43.11	47.24	43.63	46.5	47.92	35.36	43.04	49.31	44.48	15.06	47.14	41.51	48.9	58.71	44.42	42.28	41.08	34.12	28.93	40.44	40.88	44.54
NP_113942.1	Gng2	guanine nucleotide-binding protein G(I)/G(S)/G(O) subunit gamma-2	0.75	0.01	0.01	0.01	2.61	0.01	1.5	4.58	0.01	1.16	3.41	3.76	0.01	0.01	1.7	0.01	1.36	0.01	2.52	0.01	0.01	3	0.01	0.01
NP_997665.1	Gnl1	guanine nucleotide-binding protein-like 1	0.18	0.01	0.14	0.01	0.17	0.08	0.24	0.01	0.01	0.08	0.19	0.27	0.2	0.13	0.07	0.11	0.4	0.1	0.57	0.42	0.33	0.32	0.35	0.22
NP_058780.1	Gnmt	glycine N-methyltransferase	5.11	3.35	0.95	3.29	1.11	2.7	1.59	0.82	2.44	2.36	1.03	2.48	2.27	2.68	2.37	5.28	0.71	1.42	0.78	0.12	0.87	4.92	1.32	1.58
NP_001128467.1	Gnpda1	glucosamine-6-phosphate isomerase 1	2.56	4.78	4.25	4.84	4.12	4.32	4.34	2.93	4.35	2.78	4.43	4.45	4.38	5.18	4.59	2.67	6.28	4.2	3.84	6.74	4.34	3.34	3.56	4.44
XP_006251846.1	Gnpnat1	PREDICTED: glucosamine 6-phosphate N-acetyltransferase isoform X1	0.01	0.01	0.98	0.01	0.55	0.01	0.01	0.65	0.65	1.11	0.84	0.01	0.01	0.93	0.01	0.01	0.01	0.01	0.01	0.01	0.59	0.01	0.01	0.01
NP_001011989.1	Gns	N-acetylglucosamine-6-sulfatase precursor	0.01	0.01	0.27	0.01	0.01	0.01	0.42	0.11	0.01	0.17	0.01	0.45	0.01	0.01	0.01	0.01	0.01	0.01	0.33	0.21	0.26	0.51	0.23	0.25
XP_006234058.1	Golga2	PREDICTED: golgin subfamily A member 2 isoform X5	2.53	2.21	2.5	3.05	2.08	2.88	1.71	1.7	2.23	1.25	0.99	1.79	2.26	2.32	1.54	2.63	2.39	2.28	1.88	1.24	1.4	3.49	1.65	2.08
NP_001101317.1	Golga3	golgin subfamily A member 3	0.26	0.2	0.35	0.41	0.47	0.53	0.53	0.18	0.25	0.32	0.43	0.51	0.31	0.4	0.29	0.95	0.31	0.5	0.23	0.1	0.2	0.21	0.3	0.52
XP_006244195.1	Golga4	PREDICTED: golgin subfamily A member 4 isoform X10	0.02	0.01	0.01	0.4	0.19	0.01	0.14	0.01	0.03	0.01	0.19	0.01	0.06	0.01	0.01	0.04	0.11	0.05	0.01	0.05	0.01	0.14	0.02	0.11
XP_006240523.1	Golga5	PREDICTED: golgin subfamily A member 5 isoform X1	0.71	1.31	0.75	1.5	0.42	0.55	0.98	0.24	1.04	0.78	0.9	0.83	0.75	0.95	0.45	0.85	0.65	1.15	0.87	0.42	0.39	0.68	0.53	0.92
XP_006253382.1	Golga7	PREDICTED: golgin subfamily A member 7 isoform X2	0.01	0.16	0.01	0.92	0.18	0.01	0.01	0.01	0.01	0.01	0.1	0.01	0.15	0.5	0.01	0.1	0.01	0.15	0.2	0.13	0.22	0.14	0.12	0.17
XP_017453356.1	Golgb1	PREDICTED: golgin subfamily B member 1 isoform X4	0.19	0.23	0.16	0.26	0.32	0.23	0.72	0.1	0.11	0.17	0.17	0.35	0.31	0.21	0.08	0.22	0.12	0.18	0.12	0.34	0.04	0.22	0.1	0.3
XP_006232562.1	Golim4	PREDICTED: Golgi integral membrane protein 4 isoform X2	0.36	0.45	0.13	0.6	0.18	0.26	0.42	0.38	0.31	0.01	0.33	0.13	0.24	0.3	0.08	0.25	0.2	0.32	0.35	0.33	0.03	0.27	0.01	0.34
XP_001056825.3	Golm1	PREDICTED: Golgi membrane protein 1 isoform X1	4.47	3.98	3.18	4.33	2.98	3.33	5.38	4.4	3.66	3.27	4.2	4.08	3.51	3.99	2.13	3.26	2.77	5.21	3.07	5.11	3.13	3.57	3.9	5.71
NP_076467.2	Golph3	Golgi phosphoprotein 3	1.78	2.18	0.68	0.34	2.47	2.53	2.12	3.05	2.37	2.2	2.32	0.64	0.48	2.29	0.26	2.85	1.92	2.63	1.41	2.98	2.31	0.77	2.71	0.36
NP_001007699.1	Golph3l	Golgi phosphoprotein 3-like	0.01	0.55	0.01	0.17	0.01	0.01	0.01	0.01	0.28	0.02	0.25	0.01	0.01	0.36	0.01	0.06	0.01	0.01	0.84	0.01	0.01	0.33	0.01	0.01
NP_001107255.1	Golt1b	vesicle transport protein GOT1B	3.01	2.94	2.76	3.11	2.12	2.49	3.73	2.02	3.43	5.19	5.76	5.6	2.07	2.84	1.9	3.09	2.81	1.8	3.12	2.02	3.45	4.17	1.77	3.96
NP_001101101.1	Gopc	Golgi-associated PDZ and coiled-coil motif-containing protein	0.42	0.01	0.01	0.01	0.01	0.01	0.27	0.01	0.36	0.54	0.29	0.01	0.43	0.01	0.01	0.01	0.65	0.55	0.28	0.01	0.01	0.9	0.01	0.01
NP_062258.2	Gorasp1	Golgi reassembly-stacking protein 1	1.38	0.01	1.28	2.57	4.5	1.19	1.94	0.82	1.15	1.83	3.34	2.62	1.1	1.27	6.18	2.98	5.53	0.92	3.07	1.34	0.92	2.11	1.85	0.69
XP_006246976.1	Gosr1	PREDICTED: Golgi SNAP receptor complex member 1 isoform X1	0.01	0.01	0.01	0.35	1.11	1.71	0.01	0.85	0.01	0.01	0.01	0.01	1.05	0.01	0.01	0.01	0.01	0.79	0.01	0.01	0.01	0.01	0.01	0.01
XP_017453009.1	Gosr2	PREDICTED: Golgi SNAP receptor complex member 2 isoform X1	3.59	3.23	0.82	5.2	3.74	1.51	2.29	2.05	3.35	3.76	2.32	2.73	1.46	1.81	0.01	0.01	0.01	1.97	3.66	0.74	0.01	5.67	0.01	3.35
NP_036703.2	Got1	aspartate aminotransferase, cytoplasmic	138.26	107.66	104.19	188.04	146.82	111.02	179.55	119.4	166.68	252.39	110.96	126.82	144.91	149.79	109.73	179.18	152.02	117.67	159.78	46.27	121.93	174	177.47	136.24
NP_037309.1	Got2	aspartate aminotransferase, mitochondrial	60.3	64.42	65.73	84.93	70.2	61.93	77.78	67.96	73.53	100.3	71.66	60.9	77.77	58.47	55.72	60.5	69.21	62.35	71.61	31.46	46.25	69.12	54.72	73.7
XP_008758756.1	Gpam	PREDICTED: glycerol-3-phosphate acyltransferase 1, mitochondrial isoform X1	0.4	0.28	0.09	0.17	0.01	0.01	0.13	0.08	0.14	0.2	0.01	0.01	0.08	0.01	0.01	0.01	0.53	0.1	0.2	0.01	0.01	0.07	0.11	0.18
XP_342934.3	Gpatch3	PREDICTED: G patch domain-containing protein 3	0.01	0.01	0.01	0.01	0.01	0.01	6.43	0.01	0.01	0.01	3.95	0.01	0.01	0.01	3.92	0.01	0.01	0.01	0.01	0.01	0.01	0.01	3.44	0.01
XP_006257642.1	Gpc4	PREDICTED: glypican-4 isoform X1	0.01	0.01	0.01	0.01	0.35	0.01	0.01	0.01	0.01	0.14	0.01	0.26	0.01	0.01	0.31	0.01	0.01	0.01	0.18	0.22	0.01	0.01	0.16	0.01
XP_006257438.1	Gpd1	PREDICTED: glycerol-3-phosphate dehydrogenase	0.69	1.96	1.58	1.2	8.42	0.99	0.61	1	1.24	3.31	0.94	4.81	0.44	0.46	1.28	0.93	1.45	1.43	6.14	0.26	6.37	5.9	2.36	1.04
NP_001178814.1	Gpd1l	glycerol-3-phosphate dehydrogenase 1-like protein	5.41	5.41	7.22	8.8	8.25	7.96	7.3	6.73	7.78	13.01	7.92	7.77	9.87	7.77	5.21	6.82	6.74	7.89	9.23	4.53	9.65	6.82	6.99	6.45
NP_036868.1	Gpd2	glycerol-3-phosphate dehydrogenase, mitochondrial precursor	5.58	7.68	6.41	9.65	7.1	7.37	7.17	2.64	6.6	6.74	6.12	6.83	7.93	5.01	5.37	7.25	5.28	5.38	6.84	2.89	4.73	4.61	4.9	5.16
NP_074056.2	Gphn	gephyrin	0.01	0.08	0.01	0.01	0.29	0.01	0.01	0.05	0.14	0.12	0.08	0.01	0.17	0.1	0.01	0.01	0.06	0.3	0.01	0.01	0.01	0.42	0.01	0.15
NP_997475.1	Gpi	glucose-6-phosphate isomerase	71.08	96.22	72.22	77.03	87.27	77.31	92.98	74.69	71.97	71.81	87.9	65.27	86.62	78.81	75.8	74.33	82.31	75.4	82.01	83.89	109.35	83.26	71.05	67.13
XP_006234419.1	Gpr155	PREDICTED: integral membrane protein GPR155 isoform X3	0.23	0.25	0.25	0.3	0.17	0.01	0.38	0.01	0.01	0.01	0.15	0.28	0.14	0.01	0.01	0.14	0.2	0.01	0.21	0.01	0.24	0.38	0.14	0.09
NP_001107864.1	Gpr39	G-protein coupled receptor 39 isoform 1	0.53	0.56	0.36	1.26	0.74	0.62	0.71	0.41	0.47	0.62	0.83	1.29	0.66	0.34	0.37	0.55	0.51	0.39	0.76	0.01	7.7	0.51	0.33	0.46
XP_006233038.1	Gpr89b	PREDICTED: G protein-coupled receptor 89 isoform X1	0.01	0.01	0.01	0.01	0.01	0.01	0.01	0.01	0.01	0.01	0.01	0.01	0.01	0.01	0.01	0.01	0.01	0.01	0.01	0.01	0.01	0.01	0.01	0.01
NP_001073359.1	Gprc5a	retinoic acid-induced protein 3	0.61	1.82	0.75	1.36	0.26	0.95	1.29	0.01	0.94	0.01	0.26	0.24	1.42	1.49	1.72	0.01	1.64	0.01	0.32	0.01	0.01	0.86	0.37	1.07
NP_001257868.1	Gps1	COP9 signalosome complex subunit 1 isoform 2	2.11	1.36	1.25	0.45	2.37	1.39	1.53	2.14	2.23	1.61	1.38	2	2.17	2.25	1.38	2.7	1.82	1.95	2.6	1.77	2.31	0.9	1.11	1.23
XP_006233732.1	Gpsm1	PREDICTED: G-protein-signaling modulator 1 isoform X2	0.01	0.01	0.01	0.01	0.01	0.01	0.01	0.01	0.01	0.01	0.01	0.01	0.38	0.01	0.01	0.01	0.01	0.1	0.01	0.01	0.01	0.01	0.01	0.01
NP_112301.1	Gpt	alanine aminotransferase 1	24.77	29.83	27.24	35.96	34.62	26.39	34.72	32.85	46.39	38.81	35	25.72	30.89	42.41	23.68	32.35	22.34	27.79	34.76	13.22	38.13	30.76	28.65	28.01
XP_008770628.1	Gpt2	PREDICTED: alanine aminotransferase 2 isoform X1	2.89	2.2	2.2	2.93	2.73	1.58	3.71	2.22	2.51	1.49	2.87	3.39	4.51	1.74	1.87	2.22	2.6	2.06	2.33	0.37	1.91	3.94	2.88	2.81
NP_110453.3	Gpx1	glutathione peroxidase 1	161	141.42	167.43	169.67	131.64	141.42	191.74	134.61	173.5	220.93	126.45	114.82	149.48	104.58	104.88	174.22	155.58	137.67	143.78	65.52	88.61	137.65	170.87	112.76
NP_899653.2	Gpx2	glutathione peroxidase 2	0.84	0.01	0.42	0.41	0.3	0.01	1.06	0.01	1.08	0.42	0.01	0.31	0.56	0.43	0.39	0.01	2.15	0.51	1.73	0.59	2.94	0.01	2.39	1.15
NP_071970.2	Gpx3	glutathione peroxidase 3 precursor	13.64	11.18	7.23	7.78	7.8	12.03	9.25	14.93	5.22	9.32	12.29	11.34	11.81	1.59	4.38	3.22	19.07	16.23	7.35	25.34	16.58	4.05	7.94	9.26
NP_058861.3	Gpx4	phospholipid hydroperoxide glutathione peroxidase, mitochondrial isoform A precursor	2.6	1.87	3.99	4	0.01	0.36	5.02	5.34	2.73	4.15	2.34	2.5	0.01	2.78	2.97	4.31	2.29	2.63	2.7	3.02	4.5	0.46	5.72	2.19
XP_017458967.1	Gramd4	PREDICTED: GRAM domain-containing protein 4 isoform X3	0.01	0.01	0.01	0.14	0.06	0.1	0.01	0.01	0.01	0.01	0.01	0.08	0.01	0.01	0.01	0.08	0.01	0.01	0.01	0.01	0.07	0.01	0.01	0.01
NP_110473.2	Grb2	growth factor receptor-bound protein 2	2.69	2.59	2.27	4.56	3.4	5.6	2.75	3.91	3.33	2.87	3.36	4.3	2.84	1.56	2.13	1.73	2.04	1.96	1.58	4.68	1.93	4.09	1.7	4.27
XP_017453050.1	Grb7	PREDICTED: growth factor receptor-bound protein 7 isoform X1	0.01	0.01	0.01	0.01	0.01	0.01	0.01	0.01	0.01	0.01	0.12	0.01	0.01	0.01	0.01	0.01	0.01	0.01	0.01	0.15	0.17	0.01	0.01	0.01
NP_001107226.1	Grhpr	glyoxylate reductase/hydroxypyruvate reductase	10.39	6.22	7.32	5.88	4.87	3.69	3.05	1.87	3.19	4.52	8.88	3.29	4.62	8.16	5.84	8.32	3.5	3.69	2.65	1.52	3.79	6.31	6.38	7.78
NP_446259.1	Gripap1	GRIP1-associated protein 1	0.08	0.01	0.11	0.04	0.05	0.22	0.16	0.04	0.14	0.17	0.14	0.11	0.04	0.05	0.15	0.28	0.05	0.08	0.06	0.01	0.01	0.05	0.01	0.18
NP_598254.2	Grp	gastrin-releasing peptide preproprotein	1.14	4.67	5.56	5.69	3.89	0.01	2.08	1.2	0.01	5.76	1.5	0.01	1.53	1.3	0.01	2.96	3.46	0.01	2.12	0.92	0.69	4.67	0.72	0.98
NP_077813.1	Grpel1	grpE protein homolog 1, mitochondrial precursor	6.29	7.09	5.35	7.92	7.62	6.84	5.51	6.72	6.11	5.25	3.49	5.4	4.88	4.12	4	7.31	6.62	6.75	8.41	1.78	4	6.11	6.96	4.38
XP_006250837.1	Grsf1	PREDICTED: G-rich sequence factor 1 isoform X1	0.81	0.84	1.72	1.33	0.64	0.89	1.59	0.74	1.62	2.47	0.55	1.38	1.04	1.22	0.88	2.88	0.72	0.43	0.47	0.01	0.37	0.34	0.59	1.61
NP_001124025.1	Gsdmd	gasdermin-D	0.24	0.15	0.46	0.01	0.2	0.01	0.01	0.01	0.2	0.14	0.13	0.2	0.09	0.48	0.4	0.21	0.2	0.18	0.66	0.24	0.26	0.19	0.17	0.11
NP_059040.1	Gsk3a	glycogen synthase kinase-3 alpha	0.27	0.38	0.01	0.14	0.28	0.38	0.37	0.01	0.28	0.01	0.32	0.01	0.01	0.35	0.36	0.3	0.4	0.35	0.01	0.33	0.46	0.01	0.58	0.01
NP_114469.1	Gsk3b	glycogen synthase kinase-3 beta	0.87	0.6	0.74	0.62	0.84	0.99	1	0.79	0.61	0.83	0.85	1.22	0.86	0.97	0.51	1.26	0.81	1.01	0.38	0.89	0.69	0.99	0.74	0.76
XP_006234102.1	Gsn	PREDICTED: gelsolin isoform X2	0.86	0.86	0.92	0.74	1.07	1.08	0.01	2.81	0.01	0.93	0.01	0.01	1.11	1.24	1.1	0.87	1.43	1.83	2.11	3.86	1.67	1.37	1.5	1.05
NP_001004080.1	Gsn	gelsolin precursor	49.06	51.95	67.12	45.68	62.44	68.4	77.4	96.26	80.39	69.23	71.32	56.76	63.25	65.36	81.59	63.33	79.17	84.64	96.29	162.07	85.24	74.34	84.02	75.41
XP_017452485.1	Gspt1	PREDICTED: eukaryotic peptide chain release factor GTP-binding subunit ERF3A isoform X1	6.85	8.77	7.06	8.17	3.71	5.53	6.51	5.45	6.06	6.71	6.95	3.41	6.02	9.01	6.38	9.62	6	7.95	4.71	5.78	6.01	6.32	4.88	7.76
NP_446358.2	Gsr	glutathione reductase	32.42	27.43	24.81	37.16	35.77	37.63	35.38	27.6	23.43	47.97	25.4	23.62	31.19	17.98	21.04	33.12	34.74	24.55	36.13	35.72	29.94	33.67	21.36	33.33
NP_037094.1	Gss	glutathione synthetase	3.91	5.48	5	5.85	5.22	5.03	5.83	3.56	5.15	9.28	7.88	4.16	5.14	4.29	4.02	5.93	4.69	5.4	4.13	2.57	7.81	4.14	3.34	4.94
XP_017451587.1	Gsta2	PREDICTED: glutathione S-transferase alpha-1 isoform X1	0.01	0.01	0.75	0.01	0.01	0.01	0.45	0.01	0.73	2.33	0.01	0.01	0.01	0.74	0.01	0.01	0.01	0.01	0.01	0.01	0.01	0.01	0.01	2.52
NP_001153211.1	Gsta3	glutathione S-transferase alpha-5 isoform 1	3.23	3.16	4.85	5.32	4.05	3.55	5.39	4.81	4.95	10.47	5.53	3.45	2.74	6.88	0.01	3.12	4.89	4.01	6.11	1.09	5.48	4.91	5.1	4.37
NP_001100310.1	Gsta4	glutathione S-transferase alpha-4	9.59	7.78	18.62	9.4	3.21	4.08	22.65	1.44	16.57	6.68	4.63	2.33	5.32	7.19	3.23	0.25	0.01	1.35	10.12	2.02	10.07	7.72	0.01	10.18
NP_852036.1	Gstk1	glutathione S-transferase kappa 1	7.2	6.12	7.33	7.34	12.09	10.41	12.68	7.59	12.94	21.93	5.92	5.14	9.67	8.64	5.85	9.99	8.6	6.55	9.65	1.26	5.5	7.99	5.41	15
NP_058710.1	Gstm1	glutathione S-transferase Mu 1	66.2	94.69	85.97	88.26	74.19	67.56	84.63	33.47	46.25	59.95	34.1	49.21	102.41	71.48	57.3	37.68	61.48	66.85	55.16	78.21	61.18	68.37	68.2	104.47
NP_803175.1	Gstm2	glutathione S-transferase Mu 2	399.55	388.32	367.8	290.27	384.55	393.91	277.03	242.22	293	410.72	212.35	236.82	328.83	355.3	228.43	365.18	291	271.53	274.88	138	292.53	318.38	300.02	363.52
XP_017452258.1	Gstm3	PREDICTED: glutathione S-transferase Mu 3	0.72	0.84	0.66	0.59	1.05	1.01	1.23	1.85	0.01	2.51	2.85	1.31	0.44	0.84	1.33	0.8	1.5	0.01	1.88	0.33	1.99	0.01	1.4	0.51
NP_001019475.1	Gstm4	glutathione S-transferase Mu 4	0.01	0.01	0.01	0.01	0.01	0.01	0.01	0.01	0.7	2.77	0.01	1.04	0.01	0.01	0.01	0.01	0.01	0.01	0.01	0.01	0.01	0.01	0.01	0.01
NP_112416.1	Gstm7	glutathione S-transferase Yb-3	5.66	4.89	3.74	6.14	7.92	3.94	1.71	5.74	1.71	3.21	2.13	7.49	11.97	3.78	4.09	3.75	4.55	4.13	8.6	1.72	5.76	3.21	7.7	4.83
NP_001007603.1	Gsto1	glutathione S-transferase omega-1	18.55	16.08	103.11	96.7	115.53	95.16	150.96	99.58	115.45	126.74	87.03	129.75	123.2	97.38	98.75	93.79	94.68	81.42	146.26	54.63	93.17	93.99	102.41	85.81
NP_036709.1	Gstp1	glutathione S-transferase P	277.78	280.19	245.12	340.82	332.11	189.53	222.5	365.87	363.95	396.84	296.88	212.05	286.81	299.39	252.77	274.68	359.58	350.3	265.07	332.86	382.51	287.78	261.24	309.19
NP_445745.1	Gstt1	glutathione S-transferase theta-1	0.61	2.67	0.87	0.01	0.01	0.01	0.56	0.01	1.48	0.42	0.86	0.49	0.75	1.99	0.57	0.01	1.65	0.72	0.65	0.01	0.47	0.45	0.74	0.01
NP_036928.1	Gstt2	glutathione S-transferase theta-2	29.27	28.13	29.79	31.64	22.83	23.42	18.66	18.86	23.79	33.59	23.37	15.96	21.44	21.46	19.12	26.47	20.84	18.98	18.55	4.3	20.58	16.47	20.85	23.53
NP_001131115.1	Gstt3	glutathione S-transferase, theta 3	5.79	8.23	15.01	6.52	8.01	6.36	8.14	7.82	8.78	23.15	9.56	13.95	9.49	14.21	5.87	0.01	10.77	3.65	5.9	7.29	5.51	8.76	4.64	12.49
XP_006240461.1	Gstz1	PREDICTED: maleylacetoacetate isomerase isoform X1	13.51	15.69	13.1	16.01	8.44	10.06	8.12	5.97	10.87	10.44	10.7	11.05	6.21	11.9	5.46	12.85	8.29	11.4	5.55	1.33	8.7	9.63	8.13	8.58
XP_006244383.1	Gtf2f1	PREDICTED: general transcription factor IIF subunit 1 isoform X1	0.01	0.01	0.55	0.16	0.01	0.15	0.18	0.3	0.01	0.01	0.24	0.01	0.17	0.31	0.39	0.28	0.01	0.61	0.01	0.23	0.13	0.37	0.35	0.12
NP_112304.2	Gtf2f2	general transcription factor IIF subunit 2	0.01	0.32	0.01	0.01	0.01	0.01	0.13	0.13	0.13	0.01	0.01	0.01	0.44	0.35	0.01	0.01	0.1	0.15	0.01	0.16	0.01	0.01	0.28	0.01
NP_001001512.2	Gtf2i	general transcription factor II-I	0.16	0.04	0.11	0.19	0.15	0.02	0.24	0.36	0.15	0.26	0.2	0.13	0.18	0.24	0.23	0.35	0.13	0.11	0.94	0.28	0.05	0.34	0.12	0.11
NP_001186244.1	Gtpbp1	GTP-binding protein 1	0.34	0.38	0.36	0.01	0.28	0.23	0.39	0.01	0.25	0.21	0.27	0.61	0.26	0.32	0.24	0.58	0.4	0.42	0.42	0.69	0.53	0.3	0.26	0.86
XP_017446500.1	Gucy1a3	PREDICTED: guanylate cyclase soluble subunit alpha-3 isoform X1	0.01	0.01	0.01	0.01	0.01	0.01	0.1	0.01	0.01	0.01	0.2	0.28	0.01	0.01	0.05	0.01	0.01	0.01	0.01	0.01	0.25	0.07	0.01	0.01
NP_036901.2	Gucy1b3	guanylate cyclase soluble subunit beta-1	0.07	0.01	0.08	0.01	0.11	0.01	0.01	0.11	0.1	0.01	0.19	0.14	0.09	0.07	0.21	0.1	0.01	0.09	0.01	0.49	0.69	0.24	0.01	0.09
XP_006246545.1	Guk1	PREDICTED: guanylate kinase isoform X2	6.54	10.47	5.09	7.55	8.13	6.28	5.85	3.01	6.3	11.11	9.57	5.49	6.36	6.01	4.73	5.99	3.76	3.74	3.49	2.96	5.28	6.79	4.4	4.19
NP_058711.2	Gusb	beta-glucuronidase precursor	0.01	0.01	0.07	0.01	0.8	0.01	0.01	0.01	0.11	0.18	0.06	0.11	0.01	0.01	0.01	0.01	0.01	0.09	0.01	0.01	1.08	0.01	0.01	0.14
NP_112305.1	Gyg1	glycogenin-1	4.13	4.13	2.2	2.93	2.62	2.85	4.62	6.08	3.13	3.59	4.32	6.09	4.9	4.26	6.15	6.56	5.27	2.91	3.4	10.13	4.7	2.55	5.82	3.67
NP_001103085.1	Gys1	glycogen	0.72	0.42	0.32	0.21	0.24	0.2	0.68	0.3	0.74	0.33	0.52	0.37	0.2	0.77	0.25	0.67	0.28	0.01	0.47	0.22	0.81	0.52	0.27	0.48
NP_036710.1	H1f0	histone H1.0	26.5	24.58	20.65	5.63	55.12	22.27	8.99	19.63	12.29	20.51	20.02	10.83	8.93	22.13	29.94	35.75	17.43	16.3	21.99	6.6	10.5	14.51	17.53	19.45
XP_575600.1	H1fx	PREDICTED: histone H1x	0.44	0.01	0.01	0.15	0.01	0.01	0.01	0.01	0.01	0.01	0.01	0.01	0.43	0.01	0.01	0.34	0.35	0.01	0.01	0.01	0.01	0.01	0.01	0.01
NP_001102761.1	H2afx	H2A histone family, member X	0.01	0.01	0.01	0.01	0.01	0.01	0.01	0.01	0.01	0.01	0.01	0.01	0.01	0.01	0.01	0.01	0.01	0.01	0.01	0.01	0.01	0.01	0.01	0.01
NP_058878.1	H2afy	core histone macro-H2A.1	18.72	18.73	18.88	18.09	5.97	14.68	15.11	11.45	9.68	17.95	8.58	11.97	16.03	15.32	16.8	20.22	15.08	16.38	15.35	15.17	16.39	15.14	15.83	17.85
NP_073165.1	H2afz	histone H2A.Z	53.31	57.52	64.38	50.91	48.81	63.77	41.11	47.57	56	57.03	51.58	47.15	44.96	44.04	54.84	77.22	42.2	53.5	44.53	49.03	53.19	58.91	43.72	78.36
XP_006239522.1	H6pd	PREDICTED: GDH/6PGL endoplasmic bifunctional protein isoform X1	0.01	0.01	0.01	0.01	0.26	0.07	0.2	0.01	0.01	0.11	0.18	0.08	0.01	0.01	0.11	0.01	0.01	0.01	0.01	0.01	0.11	0.15	0.01	0.24
NP_001100301.1	Hacd3	very-long-chain (3R)-3-hydroxyacyl-CoA dehydratase 3	3.01	2.77	3.34	7.1	7.12	3.33	2.36	2.83	4.6	5.33	3.25	3.96	4.3	3.52	3.25	3.59	3.52	3.47	4.76	3.6	2.87	5.72	1.75	4.63
NP_445945.1	Hacl1	2-hydroxyacyl-CoA lyase 1	0.01	1.22	1.28	0.01	0.01	0.01	0.01	0.01	0.01	0.01	1.24	0.01	0.58	0.01	0.01	0.01	0.71	0.01	0.92	0.9	0.01	0.01	0.2	0.77
NP_476534.1	Hadh	hydroxyacyl-coenzyme A dehydrogenase, mitochondrial precursor	100.66	143.98	114.96	134.44	141.01	147.33	155.76	105.16	133.16	153.82	106.16	102.62	142.52	121.05	123.32	151.4	110.98	161.67	138.15	66.58	71.04	163.6	117.15	136.29
NP_570839.2	Hadha	trifunctional enzyme subunit alpha, mitochondrial precursor	57.19	51.33	44.67	59.17	61.28	49.1	54.27	41.55	45.38	71.63	40.75	55.41	63.78	50.1	46.94	50.5	46.55	40.14	52.06	25.06	39.57	56.19	50.21	47.6
XP_006239851.1	Hadhb	PREDICTED: trifunctional enzyme subunit beta, mitochondrial isoform X1	58.27	61.23	58.29	56.85	70.2	51.06	70.49	57.11	69.14	94.82	51.05	54.97	77.17	56.91	51.86	55.59	67.2	50.59	58.94	31.25	48.3	59.92	50.01	60.46
XP_006245962.1	Hagh	PREDICTED: hydroxyacylglutathione hydrolase, mitochondrial isoform X1	8.4	12.69	10.96	14.75	11.76	13.08	15.83	10.73	12.86	20.05	9	12.29	11.64	13.31	13.44	14.74	12.17	11.48	15.91	9.37	9.57	12.68	12.2	12.95
NP_001020585.1	Hars	histidine--tRNA ligase, cytoplasmic	4.6	5.14	2.96	2.96	4.08	4.41	4.04	3.37	3.49	3.22	2.67	2.05	5.71	4.9	4.79	6.46	3.55	3.23	4.25	6.09	3.49	5.09	4.39	3.97
NP_853658.1	Hax1	HCLS1-associated protein X-1	0.15	0.2	0.01	0.18	0.19	0.2	0.15	0.01	0.23	0.29	0.01	0.01	0.19	0.48	0.01	0.19	0.22	0.11	0.12	0.01	0.01	0.38	0.19	0.22
NP_037228.1	Hba1	hemoglobin subunit alpha-1/2	3490.42	3519.37	2469.88	4336.84	3757.16	2893.52	5213.94	3591.14	3149.9	2358.31	3051.72	2946.79	4809.5	3214.15	3015.01	4025.43	3686.99	2622.99	2424.53	3569.27	3146.54	3886.41	3210.1	3298.03
NP_001013875.1	Hba-a1	hemoglobin alpha, adult chain 1	4.7	6.79	13.41	23.42	4.59	24.66	7.64	7.34	9.13	6.4	18.08	4.57	4.95	11.69	7.56	10.98	9.67	13.67	3.27	6.08	10.8	16.52	17.85	2.17
NP_150237.1	Hbb	hemoglobin subunit beta-1	2954.44	3622.76	2590.53	3268.58	2192.03	3253.57	3273.8	2567.49	2587.62	1754.58	2879.23	3368.58	2313.7	2919.44	2872.89	3462.72	2391.28	1951.11	2566.37	2352.78	2502.27	2485.51	3184.44	2717.02
NP_001011934.1	Hbs1l	HBS1-like protein	0.83	0.47	0.35	0.76	0.48	0.77	0.43	0.31	0.22	0.4	0.51	0.2	0.74	0.28	0.8	0.88	0.21	0.41	0.27	0.2	0.36	0.77	0.18	0.34
XP_006256896.1	Hccs	PREDICTED: holocytochrome c synthase isoform X1	0.21	0.2	0.68	1.13	0.76	0.72	1.22	0.48	1.17	0.52	0.94	0.29	1.2	1.17	0.16	0.18	0.64	0.18	0.79	0.24	0.29	0.81	0.77	0.19
NP_001132979.1	Hcfc1	host cell factor 1	0.5	3.01	0.61	0.78	3.04	0.4	3.25	0.61	0.41	0.3	0.53	0.89	0.93	0.63	0.52	0.35	0.56	0.96	0.79	3.09	5.04	0.96	0.47	0.83
NP_001011898.1	Hcls1	hematopoietic lineage cell-specific protein	0.01	0.01	0.01	0.01	0.01	0.01	0.01	0.52	0.01	0.01	0.01	0.01	0.14	0.01	0.01	0.01	0.01	0.01	0.01	0.66	0.01	0.01	0.01	0.01
NP_001020580.1	Hdac1	histone deacetylase 1	2.51	2.17	2.05	2.35	1.36	0.01	1.05	1.5	1.78	0.35	1.21	3.13	2.46	3.83	2.07	0.01	3.82	2.53	2.17	4.12	2.56	2.8	3.44	2.85
NP_445899.1	Hdac2	histone deacetylase 2	1.47	1.65	1.14	0.56	0.58	1.6	0.41	1.18	1.22	1.19	1.5	0.75	0.97	0.38	0.82	0.41	1.12	0.86	0.83	2.12	0.01	0.78	1.05	1.18
XP_228753.4	Hdac6	PREDICTED: histone deacetylase 6	0.01	0.01	0.01	0.2	0.01	0.01	0.01	0.01	0.01	0.11	0.01	0.01	0.1	0.01	0.01	0.01	0.01	0.19	0.01	0.01	0.01	0.01	0.12	0.01
XP_008756894.1	Hddc2	PREDICTED: HD domain-containing protein 2 isoform X1	0.01	0.99	1.01	1.08	0.91	0.01	0.01	1.29	1.56	0.79	1.31	1.32	0.01	0.01	0.01	0.01	1.46	1.97	0.01	1.83	0.01	0.01	1.27	0.97
NP_001100998.1	Hddc3	guanosine-3\',5\'-bis(diphosphate) 3\'-pyrophosphohydrolase MESH1	3.43	4.03	3.09	4.55	0.45	5.42	1.32	2.36	6.38	4.04	0.32	2.73	4.65	2.76	5.12	3.71	2.16	2.37	2.13	7.38	1.3	4.19	1.88	3.51
NP_446159.1	Hdgf	hepatoma-derived growth factor	5.68	4.74	8.44	9.86	11.1	3.08	3.77	1.2	7.91	20.09	5.84	6.77	4.09	6.46	5.87	14.23	8.09	2.49	1.82	6.01	0.32	5.09	1.53	6.55
XP_006244353.1	Hdgfrp2	PREDICTED: hepatoma-derived growth factor-related protein 2 isoform X3	1.07	1.28	4.67	1.7	1.35	1.27	1.04	1.35	1.63	0.74	0.39	0.38	0.94	0.97	1.03	1.38	1.56	1.57	1.08	2.39	0.75	1.16	0.84	2.09
NP_665728.1	Hdgfrp3	hepatoma-derived growth factor-related protein 3	0.01	2.15	3.64	1.43	4.77	3.73	3.25	0.32	1.19	5.13	3.12	0.01	0.01	3.69	0.01	4.95	1.94	3.88	2.86	0.01	0.79	1.15	1.38	2.47
XP_006255028.1	Hdhd2	PREDICTED: haloacid dehalogenase-like hydrolase domain-containing protein 2 isoform X1	0.01	0.01	0.01	1.27	0.01	0.01	0.01	0.01	0.01	1.03	0.01	0.01	0.01	0.01	0.01	0.01	0.01	0.01	0.01	0.01	0.01	0.01	0.01	0.01
NP_001014173.2	Hdhd2	haloacid dehalogenase-like hydrolase domain-containing protein 2 precursor	4.56	12.16	7.58	32.59	8.96	9	9.8	3.96	3.78	14.95	8.1	5.16	6.32	7.88	4.37	6.87	4.32	16.08	11.16	4.29	3.27	4.1	10.97	9.64
NP_001102981.1	Hdhd3	haloacid dehalogenase-like hydrolase domain-containing protein 3	4.67	5.3	6.29	6.79	6.09	3.97	3.92	2.8	2.95	9.7	2.91	4.16	4.28	3.69	4.01	4.41	4.96	2.57	2.6	2.12	2.3	3.74	3.82	2.72
XP_017452113.1	Hdlbp	PREDICTED: vigilin isoform X1	28.41	28.25	29.52	37.97	21.7	33.55	19.64	16.62	18.74	25.32	25.92	20.82	25.51	27.84	22.22	39.89	21.49	25.62	17.36	13.52	15.31	27.03	14.5	25.09
NP_001177993.1	Heatr5b	HEAT repeat-containing protein 5B	0.04	0.05	0.11	0.1	0.13	0.06	0.14	0.04	0.01	0.11	0.01	0.13	0.02	0.12	0.05	0.03	0.1	0.1	0.05	0.03	0.01	0.1	0.04	0.04
XP_006237591.1	Hebp1	PREDICTED: heme-binding protein 1 isoform X1	16.03	9.87	23.58	18.83	14.07	9.21	36.34	24.53	27.33	42.15	18.68	18.22	18.41	29.19	26.93	20.38	30.74	13.53	20.24	16.69	15.15	34.8	18.97	19.06
XP_017458654.1	Hectd1	PREDICTED: E3 ubiquitin-protein ligase HECTD1 isoform X5	0.03	0.01	0.01	0.02	0.01	0.04	0.01	0.01	0.02	0.03	0.01	0.02	0.09	0.02	0.01	0.05	0.01	0.02	0.01	0.01	0.01	0.08	0.01	0.04
XP_008774269.1	Hectd3	PREDICTED: E3 ubiquitin-protein ligase HECTD3 isoform X2	0.15	0.1	1.9	0.09	0.24	0.09	0.12	1.74	0.01	0.01	0.24	0.08	0.08	0.22	0.1	0.11	0.13	0.12	0.01	0.01	1.57	0.13	0.13	0.08
XP_017458912.1	Helb	PREDICTED: DNA helicase B isoform X2	0.01	0.01	0.01	0.01	0.07	0.01	0.01	4.77	0.07	5.53	0.01	0.01	0.01	0.01	0.01	0.01	0.01	0.01	0.01	0.01	0.01	0.01	0.01	0.01
XP_006256198.1	Herc4	PREDICTED: probable E3 ubiquitin-protein ligase HERC4 isoform X3	0.24	0.1	0.22	0.11	0.21	0.1	0.18	0.14	0.13	0.21	0.27	0.15	0.12	0.27	0.28	0.12	0.17	0.28	0.16	0.05	0.5	0.23	0.21	0.2
NP_001004443.1	Hexa	beta-hexosaminidase subunit alpha precursor	1.58	1.48	2.28	1.94	3.92	0.66	1.75	1.65	1.56	3.18	1.42	1.97	3.46	3.04	1.43	0.58	3.08	2.08	1.97	3.2	5.43	1.48	1.05	1.54
NP_001011946.1	Hexb	beta-hexosaminidase subunit beta precursor	2.97	2.76	4.17	2	4.51	2.49	4.64	4.97	1.95	6.14	3.36	3.07	4.57	3.79	2.82	2.83	4.97	4.26	4.98	5.9	7.61	4.43	4.69	4.08
NP_001020307.1	Hexim1	protein HEXIM1	0.87	2.5	0.6	1.01	0.36	0.9	1.04	1.59	0.12	0.3	1.62	0.49	1.28	1.39	1.1	1.33	1.09	0.53	1.14	1.5	0.35	1.01	0.6	0.4
NP_062260.2	Hgs	hepatocyte growth factor-regulated tyrosine kinase substrate	0.01	0.01	0.01	0.81	0.01	0.31	0.01	0.43	0.31	0.33	0.28	0.61	0.01	0.4	0.14	0.01	0.51	0.01	0.16	0.47	0.42	0.01	0.01	0.3
NP_071579.1	Hibadh	3-hydroxyisobutyrate dehydrogenase, mitochondrial precursor	84.61	73.9	59.77	65.43	75.12	74.99	76.82	65.23	81.16	79.59	58.07	68.23	77.88	70	68.81	74.29	62.23	60.91	75.91	25.58	54.37	63.41	61.09	63.93
XP_006244957.1	Hibch	PREDICTED: 3-hydroxyisobutyryl-CoA hydrolase, mitochondrial isoform X1	14.38	14.75	12.24	19.95	19.38	14.24	25.12	12.87	14.76	27.8	17.8	14.62	19.24	15.62	14.06	17.7	18.02	12.26	14.54	1.17	7.26	19.26	14.27	12.31
NP_001291219.1	Hid1	protein HID1	3.09	2.98	2.34	2.97	2.81	3.3	2.04	1.22	1.6	2.2	2.58	2.78	2.74	2.59	1.86	1.9	1.64	2.61	1.69	0.6	3.11	2.48	1.45	2.25
NP_543178.2	Higd1a	HIG1 domain family member 1A, mitochondrial	2.81	2.78	0.01	4.54	2.46	3.72	4.28	4.13	4.89	3.51	3.73	3.79	3.57	3.86	2.76	4.67	3.84	4.06	2.54	5.02	2.69	3.81	3.74	3.82
NP_001099572.1	Higd2a	HIG1 domain family member 2A, mitochondrial	8.18	13.64	10.45	10.65	10.93	5.81	11.32	4.82	9.57	8.77	5.25	4.04	4.71	6.24	7.04	10.23	8.64	3.58	7.67	2.39	5.8	4.24	6.86	7.78
XP_006229724.1	Hikeshi	PREDICTED: protein Hikeshi isoform X1	1	1.13	0.01	1.83	3.65	1.22	0.83	3.74	1.28	1.33	1.55	0.01	1.32	0.01	0.9	1.16	2.64	1.05	2.77	0.01	1.98	1.33	1.49	1.04
NP_001103077.1	Hint1	histidine triad nucleotide-binding protein 1	79.16	105.39	66.95	108.01	59.73	53.53	74.36	96.33	86.47	158.52	124.57	54.72	82.42	82.8	90.23	140.52	107.78	109.99	113.34	116.35	87.45	87.52	103.33	104.15
NP_001101425.2	Hint2	histidine triad nucleotide-binding protein 2, mitochondrial	38.35	42.04	43.57	59.24	39.31	50.86	43.37	28.71	46.88	57.29	45.45	36.8	37.52	33.85	33.35	33.8	39.58	25.53	26.78	20.01	26.05	19.83	34.37	45.35
NP_001263362.1	Hint3	histidine triad nucleotide-binding protein 3 isoform 2	1.38	1.29	1.3	1.73	0.88	1.2	1.68	1.3	1.42	2.9	1.29	1.11	1.46	1.76	0.99	1.28	1.47	1.41	0.98	0.91	1.43	3.07	1.07	1.38
XP_006249162.1	Hip1	PREDICTED: huntingtin-interacting protein 1 isoform X4	0.01	0.01	0.01	0.01	0.04	0.01	0.01	0.07	0.01	0.09	0.01	0.01	0.01	0.01	0.01	0.01	0.01	0.01	0.01	0.01	0.01	0.01	0.01	0.01
NP_112513.1	Hip1r	huntingtin-interacting protein 1-related protein isoform 2	2.92	2.53	1.39	2.68	2.12	2.14	3.06	1.76	2.28	3.38	1.92	2.33	2.14	11.25	1.89	2.67	2.12	2.01	2.14	0.91	2.15	2.44	1.64	2.78
NP_001099583.1	Hist1h1a	histone H1.1	0.01	0.01	0.01	0.01	1.08	0.01	0.01	0.01	0.01	0.01	0.01	0.01	0.01	0.01	0.01	0.01	0.01	0.01	0.01	0.01	0.01	0.01	0.01	0.01
NP_001102887.1	Hist1h1b	histone H1.5	1.69	1.42	0.01	0.01	7.13	3.31	0.01	0.01	0.01	0.93	1.06	0.61	0.01	1.24	3.52	1.93	0.01	0.01	1.66	0.01	0.01	0.62	0.01	0.01
XP_003751742.1	Hist1h1c	PREDICTED: histone H1.2	0.01	2.38	1.93	2.01	3.61	3.32	0.01	0.01	1.62	0.01	1.98	1.5	1.18	2.19	2.22	3.54	1.55	1.33	0.01	0.01	1.36	1.16	1.03	1.97
NP_579819.1	Hist1h1d	histone H1.4	0.01	0.01	0.01	0.01	0.87	0.63	1.77	0.01	0.01	0.01	4.59	0.01	3.78	5.37	0.01	0.78	0.01	0.01	3.05	0.01	0.01	0.01	0.01	0.01
NP_072173.1	Hist1h2bl	histone H2B type 1	3218.13	2528.2	2399.22	2246.26	2282.87	2200.88	1816.85	1866.71	1720.6	1180.83	2020.59	2476.31	2108.59	2193.68	1775.33	2462.79	2421.59	2262.28	2195.84	2109.62	2970.81	1715.19	2608.49	2016.49
XP_574997.4	Hist2h2ac	PREDICTED: histone H2A type 2-C	2678.7	2620.62	2247.44	2453.12	2300.44	2529.63	2495.73	1679.73	2109.34	2562.56	2333.37	2347.65	2777.92	2515.07	1526.09	2677.22	2389.41	3184.99	2539.54	1919.68	2376.67	2500.68	1601.63	2791.78
XP_227459.1	Hist2h2be	PREDICTED: histone H2B type 2-E	0.01	0.01	0.01	0.01	0.01	1.49	0.01	0.01	0.01	0.01	0.01	0.01	0.01	1.86	0.01	0.01	0.01	0.01	0.01	0.01	0.01	0.01	0.01	0.01
NP_036866.1	Hk1	hexokinase-1	8.89	9.47	7.13	10.76	13.77	11.7	12.22	12.13	12.39	14.07	11.2	12.92	11.34	8.48	7.78	8.66	12.94	8.47	12.09	11.46	9.59	10.42	11.71	10.01
NP_036867.1	Hk2	hexokinase-2	0.4	0.41	0.16	0.68	1.28	1.19	1.24	0.3	0.8	0.77	0.71	0.43	0.26	0.15	0.01	1.43	0.48	0.17	0.68	0.01	0.13	0.36	0.54	0.15
XP_006235331.1	Hm13	PREDICTED: minor histocompatibility antigen H13 isoform X2	9.36	7.8	9.02	8.33	8.15	12.59	5.72	3.6	5.37	6.3	7.37	3.5	5.39	4.98	6.63	12.5	5.19	6.94	4.2	1.78	1.68	8.25	2.79	5.55
XP_006242958.2	Hmbs	PREDICTED: porphobilinogen deaminase isoform X2	1.02	1.04	0.4	0.01	0.8	0.15	1.03	0.57	0.6	0.62	0.6	0.43	1.3	0.78	0.97	0.82	0.59	0.18	0.47	0.69	0.38	0.79	0.9	0.01
NP_001101620.1	Hmg20a	high mobility group protein 20A	0.01	0.01	0.01	0.01	0.01	0.01	0.01	0.01	0.01	0.01	0.01	0.01	0.01	0.01	0.01	0.01	0.01	0.21	0.01	0.01	0.01	0.57	0.01	0.01
XP_006256220.1	Hmga1	PREDICTED: high mobility group protein HMG-I/HMG-Y isoform X1	1.6	0.82	0.37	0.01	0.01	0.01	0.91	0.01	0.49	0.01	0.01	0.49	0.01	0.01	0.01	1.01	0.01	0.01	0.43	0.01	0.01	0.01	0.01	0.01
NP_037095.1	Hmgb1	high mobility group protein B1	239.11	220.7	231.38	262.04	139.68	185.37	195.49	199.42	150.45	143.29	224.79	232.87	191.98	236.8	204.74	268.47	232.57	242.93	215.19	234.29	139.61	196.4	145.81	200.06
XP_017455541.1	Hmgb2	PREDICTED: high mobility group protein B2 isoform X1	22.28	33.55	32.97	16.71	17.99	22.31	30.79	27.86	35.97	28.88	34.94	42.57	39.33	25.25	27.57	26.04	42.19	32.96	35.53	52.76	26.48	28.46	25.98	34.9
NP_077362.1	Hmgcl	hydroxymethylglutaryl-CoA lyase, mitochondrial precursor	7.88	5.61	7.92	8.17	7.32	7.15	7.21	3.65	7.62	11.52	7.31	4.07	8.6	5.36	5.89	7.28	6.5	5.29	9.34	2.04	5.07	8.19	2.85	6.95
XP_006232021.1	Hmgcs1	PREDICTED: hydroxymethylglutaryl-CoA synthase, cytoplasmic isoform X1	1.27	2.43	0.79	0.92	0.01	0.01	0.01	0.66	0.68	0.01	0.79	0.68	0.28	0.61	0.01	0.01	1.02	0.71	0.94	2.26	1.42	0.01	0.27	0.86
XP_006233064.1	Hmgcs2	PREDICTED: hydroxymethylglutaryl-CoA synthase, mitochondrial isoform X1	12.23	1.76	5.39	6.29	3.14	4	5.87	0.73	3.64	4.34	0.41	2.43	13.66	3.53	8.57	7.01	6.83	3.12	5.67	3.45	0.83	6	0.49	3.68
NP_001188283.1	Hmgn3	high mobility group nucleosome-binding domain-containing protein 3 isoform 3	6.29	7.71	4.85	4.26	4.88	5.81	3.92	5.01	3.17	0.63	4.99	4.41	4.04	6.44	5.37	4.79	4.13	4.88	4.63	3.38	2.69	5.02	3.26	4.25
NP_001128178.1	Hmgn5b	high mobility group nucleosome-binding domain-containing protein 5	3.08	2.43	0.12	1.99	0.78	0.73	1.72	1.29	1.53	1.86	1.8	2.02	1.35	0.91	1.06	1.73	1.16	2.31	1.73	2.17	0.01	1.67	2.52	1.63
NP_036712.1	Hmox1	heme oxygenase 1	0.01	0.01	0.01	0.59	0.01	0.01	0.01	0.01	0.01	0.01	0.01	0.01	0.01	0.01	0.01	0.01	0.01	0.01	0.01	0.01	0.01	0.01	0.01	0.01
XP_006245889.1	Hmox2	PREDICTED: heme oxygenase 2 isoform X1	2.24	2.24	2.56	3.25	3.01	2.35	2.27	2.06	2.76	1.83	1.68	1.59	1.31	2.92	2.11	3.24	2.49	2.3	2.68	1.81	2.25	2.04	0.19	2.43
NP_001005876.1	Hn1	jupiter microtubule associated homolog 1	1.28	4.47	0.01	1.57	0.01	1.24	2.68	4.66	2.99	2.54	4.71	0.01	4.07	4.26	1.67	4.43	4.48	2.19	2.14	8.91	3.99	0.01	2.32	3.81
XP_006246056.1	Hn1l	PREDICTED: hematological and neurological expressed 1-like protein isoform X1	1.77	4.75	3.77	1.47	0.68	3.14	0.6	0.84	0.01	2.94	2.92	3	3.43	4.04	2.31	4.49	2.39	3.17	1.28	2.48	1.55	1.88	1.06	0.56
NP_058944.1	Hnrnpa1	heterogeneous nuclear ribonucleoprotein A1	20.65	32.24	27.63	21.42	17.52	20.89	20.69	19.78	23.43	22.83	26.1	20.29	20.19	24.51	20.27	25.77	25.54	23.07	27.62	33.98	20.31	22.62	24.67	17.5
NP_001098083.1	Hnrnpa2b1	heterogeneous nuclear ribonucleoproteins A2/B1	160.35	185.29	171.42	182.66	148.47	147.99	131.34	128.86	147.12	184.8	158.89	147.89	194.53	114.19	165.68	168.18	150.38	143.82	133.37	130.81	182.75	165.01	150.91	160.01
XP_008760134.1	Hnrnpa3	PREDICTED: heterogeneous nuclear ribonucleoprotein A3 isoform X1	6.31	5.44	11.51	14.37	10.6	4.18	12.18	1.75	12.65	3.38	5.55	4.16	0.77	10.71	10.17	5.96	3.91	8.21	1.67	1.87	4.75	2.8	8.19	2.88
NP_937765.1	Hnrnpa3	heterogeneous nuclear ribonucleoprotein A3 isoform a	103.28	102.22	99.55	89.27	66.4	94.12	73.24	100.93	77.84	82.08	69.88	73.39	74.66	89.53	82.69	88.09	84.54	80.9	81.19	126.03	101.33	98.41	68.24	92.37
XP_017455104.1	Hnrnpc	PREDICTED: heterogeneous nuclear ribonucleoprotein C isoform X1	0.99	1.15	1.47	1.8	0.75	1.65	2.04	2.39	1.74	1.59	1.69	0.01	1.24	0.87	0.01	2.53	1.15	1.53	1.08	3.03	1.21	1.77	1.03	1.69
XP_006251926.1	Hnrnpc	PREDICTED: heterogeneous nuclear ribonucleoprotein C isoform X4	28.86	24.31	22	22.5	12.59	15.12	18.71	17.38	22.13	18.2	23.81	19.42	22.12	18.24	10.87	16.94	27.73	22.93	16.97	25.81	25.56	17.96	19.34	23.19
NP_001076009.1	Hnrnpd	heterogeneous nuclear ribonucleoprotein D0 isoform c	24.25	32.89	27.23	35.91	31.61	29.48	25.79	29.21	26.89	21.5	31.93	14.57	27.77	24.28	25.15	33.9	24.24	23.17	28.4	35.38	16.13	23.8	31.81	33.65
NP_001028868.1	Hnrnpdl	heterogeneous nuclear ribonucleoprotein D-like	0.82	2.48	0.79	1.75	0.54	0.73	0.01	0.73	0.81	0.49	0.93	0.79	1.35	0.75	0.63	0.76	0.6	0.62	0.8	1.18	0.45	0.59	0.97	0.51
XP_017448364.1	Hnrnpf	PREDICTED: heterogeneous nuclear ribonucleoprotein F isoform X2	52.67	43.73	39.78	41.07	41.89	42.71	38.42	33.03	34.12	46.09	41.9	34.02	42.03	49.49	36.78	36.99	50.55	44.97	39.12	52.79	41.28	42.77	44.89	37.64
NP_543172.1	Hnrnph1	heterogeneous nuclear ribonucleoprotein H	1.61	5.25	1.72	2.86	1.1	3.1	2.85	5	1.43	2.79	0.86	1.39	2.3	4.26	5.2	3.66	3.55	2.87	2.35	0.01	2.42	2.51	3.11	1.88
XP_006257283.1	Hnrnph2	PREDICTED: heterogeneous nuclear ribonucleoprotein H2 isoform X1	12.06	12.13	14.56	16.16	10.9	12.83	13.94	15.69	11.57	19.79	15.15	7.21	13.67	13.54	11.27	15.48	14.97	14.79	19.19	14.57	14.85	15.68	12.15	19.57
XP_006256442.1	Hnrnph3	PREDICTED: heterogeneous nuclear ribonucleoprotein H3 isoform X2	1.57	0.74	1.01	0.86	2.52	1.67	0.71	0.85	1.1	1.62	2.06	1.18	1.9	1.41	1.6	1.71	1.32	1.48	1.33	2.16	1.77	1.51	1.13	1.87
XP_006253617.1	Hnrnpk	PREDICTED: heterogeneous nuclear ribonucleoprotein K isoform X3	99.32	70.09	90.8	93.71	68.79	73.61	79.88	92.87	76.48	71.1	80.65	97.7	88.46	95.13	86.67	90.58	68.4	65.18	91.36	102.52	77.25	89.13	87.69	88.9
NP_116008.2	Hnrnpl	heterogeneous nuclear ribonucleoprotein L isoform b	0.01	0.01	0.01	0.01	0.01	0.01	0.01	0.01	0.01	0.01	0.01	0.01	0.01	0.01	0.01	0.01	0.01	1.79	0.01	0.01	0.01	0.01	0.01	0.01
NP_001128232.1	Hnrnpl	heterogeneous nuclear ribonucleoprotein L isoform a	32.53	33.62	30.15	33.84	34.63	28.86	31.57	30.66	32.79	41.42	39.01	30.11	35.21	28.11	27.89	34.64	40.15	36.45	36.94	36.54	43.7	32.78	31.45	37.4
XP_233805.5	Hnrnpll	PREDICTED: heterogeneous nuclear ribonucleoprotein L-like	3.22	4.69	3.03	3.24	2.93	2.9	1.61	2.65	2.29	3.42	2.52	3.33	3.21	2.71	2.27	2.65	2.79	2.41	2.79	3.97	3.57	3.55	1.33	1.77
NP_446328.2	Hnrnpm	heterogeneous nuclear ribonucleoprotein M isoform b	27.39	26.12	29.92	34.25	21.89	22.81	24.76	22.97	26.05	23.83	25.14	33.42	34.17	25.46	24.84	28.8	30.04	29.41	27.74	26.58	31.42	22.96	23.42	25.61
NP_783193.2	Hnrnpr	heterogeneous nuclear ribonucleoprotein R	0.45	1.48	0.95	0.57	1.51	1.71	1.33	2.01	1.28	1.66	0.63	1.08	1.14	1.49	1.44	1.67	1.4	2.17	0.59	1.91	0.85	1.51	1.15	2.17
NP_476480.2	Hnrnpu	heterogeneous nuclear ribonucleoprotein U	31.36	29.68	28.93	38.06	19.76	23.51	19.63	24.42	21.13	32.39	28.08	28.18	33.54	30.05	23.43	33.59	25.83	26.09	29.55	29.09	32.61	30.26	23.22	31.85
NP_001101947.1	Hnrnpul1	heterogeneous nuclear ribonucleoprotein U-like protein 1	1.92	2.13	1.69	1.95	1.44	1.27	1.91	1.28	1.73	2.02	0.99	1.35	2.82	2.67	2.21	2.51	2.22	3.14	2.67	2.15	3.45	2.32	1.7	3.1
NP_001292149.1	Hnrnpul2	heterogeneous nuclear ribonucleoprotein U-like protein 2	3.61	3.78	3.44	4.69	2.04	3.23	3.93	4.25	1.94	1.76	2.04	3.87	3.36	3.53	3.34	3.87	3.86	3.59	2.15	4.98	5.53	3.71	3.73	3.97
NP_445761.1	Homer2	homer protein homolog 2	0.23	0.01	0.01	0.01	0.18	0.01	0.01	0.01	0.01	0.01	0.01	0.01	0.43	0.01	0.01	0.19	0.21	0.01	0.19	0.01	0.01	0.23	0.01	0.24
NP_001101416.1	Hook1	protein Hook homolog 1	0.03	0.03	0.03	0.12	0.27	0.05	0.02	0.01	0.03	0.13	0.23	0.01	0.06	0.01	0.01	0.01	0.02	0.02	0.12	0.01	0.01	0.24	0.08	0.01
NP_001129570.1	Hook3	protein Hook homolog 3	0.09	0.21	0.08	0.32	0.12	0.48	0.11	0.1	0.12	0.12	0.09	0.11	0.29	0.16	0.35	0.18	0.23	0.24	0.01	0.41	0.13	0.14	0.24	0.16
NP_036714.2	Hp	haptoglobin precursor	0.01	1.11	0.01	10.14	6.56	5.88	19.22	13.65	2	1.08	2.26	3.23	3.76	1.27	4.64	0.01	2.72	0.01	13.88	39.73	2.58	5.7	3.83	1.69
NP_954539.1	Hp1bp3	heterochromatin protein 1-binding protein 3	0.82	0.65	0.51	0.46	0.97	1.8	0.31	0.21	0.21	0.2	0.44	0.48	0.33	0.01	0.3	0.96	0.78	1	0.47	0.01	1.36	0.73	0.01	0.87
XP_006238983.1	Hpca	PREDICTED: neuron-specific calcium-binding protein hippocalcin isoform X1	0.22	0.4	0.41	0.21	0.28	0.32	0.32	0.4	0.01	0.31	0.37	0.57	0.22	0.01	0.28	0.01	0.2	0.21	0.33	0.53	0.57	0.47	0.43	0.28
XP_017449816.1	Hpcal1	PREDICTED: hippocalcin-like protein 1 isoform X1	28.71	16.56	18.59	25.6	27.95	24.01	29.59	15.84	21.07	19.99	24.79	19.95	23.38	22.56	19.7	19.34	18.62	16.17	24.88	9.17	15.41	25.37	16.94	22.46
NP_077366.2	Hpgd	15-hydroxyprostaglandin dehydrogenase	0.65	0.58	1.86	0.6	0.17	0.23	0.5	0.37	0.23	0.31	0.7	0.01	1.79	0.69	0.26	0.93	0.75	0.99	0.56	10.6	2.47	0.99	0.49	0.3
NP_113832.1	Hpgds	hematopoietic prostaglandin D synthase	0.01	0.39	0.23	0.01	0.01	0.01	0.48	0.59	0.33	0.01	0.4	0.4	0.01	0.26	0.33	0.01	0.69	0.34	0.87	1.15	0.01	0.41	0.56	0.86
NP_445770.1	Hpx	hemopexin precursor	36.31	35.22	31.13	45.24	33.14	54.94	46.44	49.39	39.99	22.19	34.29	18.54	24.77	30.83	31.05	17.46	30.55	28.11	52.47	120.34	60.21	29.03	23.64	19.38
NP_001123913.1	Hras	GTPase HRas precursor	0.45	0.01	0.01	1.79	0.52	0.01	0.43	0.01	0.01	0.01	0.36	0.56	0.01	0.01	0.47	0.01	0.01	0.01	0.01	0.01	0.01	0.46	0.01	0.33
NP_852034.1	Hrc	sarcoplasmic reticulum histidine-rich calcium-binding protein precursor	0.01	0.01	0.01	0.01	0.01	0.01	0.01	0.17	0.01	0.03	0.01	0.01	0.01	0.01	0.01	0.01	0.01	0.02	0.01	0.03	0.01	0.01	0.01	0.01
NP_596919.1	Hrg	histidine-rich glycoprotein precursor	0.71	0.32	0.28	0.5	0.62	0.94	0.18	1.29	0.23	0.01	0.69	0.01	0.75	0.98	1.2	0.77	0.01	0.34	0.81	4.26	2.31	0.24	0.43	0.26
XP_233975.5	Hs1bp3	PREDICTED: HCLS1-binding protein 3	0.19	0.01	0.32	0.12	0.01	0.18	0.2	0.42	0.77	0.55	0.42	0.73	0.23	0.01	0.37	0.01	0.38	0.2	0.53	1.08	0.35	0.01	0.77	0.19
NP_775142.1	Hsbp1	heat shock factor-binding protein 1	4.88	4.06	3.52	4.42	0.01	0.01	3.86	2.11	3.65	0.01	0.01	0.01	4.99	4.68	0.01	4.22	4.16	0.01	4.92	0.01	0.01	5.68	0.01	0.01
XP_006249626.1	Hscb	PREDICTED: iron-sulfur cluster co-chaperone protein HscB, mitochondrial isoform X2	0.01	0.31	0.29	0.65	0.01	0.23	0.01	0.23	0.01	0.01	0.01	0.01	0.01	2.09	0.33	0.28	0.34	0.38	0.01	0.24	0.46	0.32	0.3	0.95
NP_113870.1	Hsd17b10	3-hydroxyacyl-CoA dehydrogenase type-2	154.32	146.28	105.6	148.06	142.24	138.37	174.78	123.2	147.56	191.14	164.57	144.75	108.78	151.98	138.61	150.94	125.66	122.83	142.78	67.69	124.47	144.33	130.19	117.3
XP_017454586.1	Hsd17b11	PREDICTED: estradiol 17-beta-dehydrogenase 11 isoform X1	3.69	2.41	4.31	2.58	2.09	2.73	2.78	1.75	1.36	0.59	1.99	0.98	2.62	3.68	1.82	3.57	2.05	1.35	1.85	1.21	1.23	1.43	1.1	1.87
NP_114455.1	Hsd17b12	very-long-chain 3-oxoacyl-CoA reductase	0.01	0.01	0.01	1.91	0.19	0.36	0.19	0.24	0.01	1.37	1.51	1.54	0.29	0.01	0.3	0.01	0.32	1.7	0.36	1.59	0.01	1.34	0.21	0.01
NP_446459.1	Hsd17b3	testosterone 17-beta-dehydrogenase 3	38.94	41.85	28.74	46.42	52.18	37.89	43.87	28.32	47.25	55.97	38.02	43.42	37.12	34.8	36.07	36.36	40.67	31.97	44.17	3.33	24.62	37.31	37.55	39.04
NP_077368.2	Hsd17b4	peroxisomal multifunctional enzyme type 2	5.08	6.84	5.33	4.43	4.68	4.24	5.17	2.79	4.51	6.69	5.62	4.3	5.52	5.73	4.49	3.25	6.6	4.49	6.97	10.99	9.22	6.53	5.23	4.92
XP_017450177.1	Hsd17b6	PREDICTED: 17-beta-hydroxysteroid dehydrogenase type 6 isoform X1	0.92	0.86	0.52	0.82	2.03	0.52	2.29	0.27	0.26	0.01	1.66	1.78	1.37	0.78	2.6	1.14	1.08	1.17	1.27	0.01	0.66	2.43	2.08	2.04
NP_058931.1	Hsd17b7	3-keto-steroid reductase	0.01	0.01	0.01	0.01	0.01	0.2	0.01	0.01	0.01	0.01	0.01	0.25	0.01	0.01	0.01	0.01	0.01	0.01	0.01	0.34	0.32	0.01	0.01	0.01
NP_997694.1	Hsd17b8	estradiol 17-beta-dehydrogenase 8	1.4	0.82	0.34	2.57	1.1	1.46	0.82	0.67	1.38	3.26	1.54	0.91	4.14	1.38	0.46	1.41	1.43	1.05	1.21	0.25	1.3	2.3	0.62	0.78
XP_006255776.1	Hsdl1	PREDICTED: inactive hydroxysteroid dehydrogenase-like protein 1 isoform X1	0.01	0.01	0.01	0.01	0.01	0.01	0.01	0.01	0.01	0.01	0.01	0.01	0.01	0.01	0.01	0.01	0.01	0.01	0.01	0.01	0.14	0.01	0.01	0.01
NP_001020868.1	Hsdl2	hydroxysteroid dehydrogenase-like protein 2	5.19	5.23	4.8	6.43	5.12	4.02	7.53	3.43	4.69	9.4	3.03	2.17	4.27	4.23	4.42	7	2.86	4.67	4.41	1.94	2.43	5.49	4.14	4.28
NP_001004082.3	Hsp90ab1	heat shock protein HSP 90-beta	135.98	157.31	136.48	181.63	117.06	130.49	150.8	134.43	154.69	135.84	152.64	166.98	154.2	155.55	127.6	149.43	157.36	125.53	133.67	206.11	209.84	133.33	143.55	150.97
NP_001012197.2	Hsp90b1	endoplasmin precursor	230.79	241.16	234.69	284.98	190.31	246.73	161.5	116.1	175.69	202.6	201.31	184.12	181.37	198.7	169.04	272.63	194.42	214.94	142.39	115.25	146.07	242.16	130.06	176.79
NP_001100915.1	Hspa12a	heat shock 70 kDa protein 12A	0.01	0.01	0.01	0.01	0.01	0.01	0.01	0.08	0.08	0.01	0.01	0.01	0.02	0.01	0.01	0.01	0.01	0.04	0.01	0.01	0.01	0.01	0.04	0.01
XP_006235090.1	Hspa12b	PREDICTED: heat shock 70 kDa protein 12B isoform X1	0.47	0.21	0.01	0.08	0.18	0.13	0.17	0.12	0.07	0.35	0.19	0.26	0.39	0.05	0.19	0.14	0.22	0.14	0.01	0.01	0.16	0.08	0.21	0.28
NP_062144.2	Hspa13	heat shock 70 kDa protein 13 precursor	0.3	0.01	0.01	0.34	0.39	0.01	0.18	0.01	0.24	0.01	0.3	0.01	0.22	0.01	0.01	0.01	0.01	0.22	0.01	0.01	0.01	0.25	0.01	0.01
NP_001004257.1	Hspa14	heat shock 70 kDa protein 14	0.19	0.01	0.01	0.01	0.01	0.01	0.01	0.01	0.01	0.19	0.01	0.01	0.12	0.01	0.01	0.27	0.01	0.01	0.01	0.44	0.1	0.1	0.01	0.01
XP_006240309.1	Hspa2	PREDICTED: heat shock-related 70 kDa protein 2 isoform X1	4.2	6.26	5.63	1.99	4.31	4.23	5.51	9.99	5.36	5.65	10.15	8.27	5.08	3.21	7.21	3.96	7.17	6.97	8.27	14.71	12.3	8.63	10.08	7.31
NP_705893.1	Hspa4	heat shock 70 kDa protein 4	15.39	18.06	15.63	19	16.68	14.74	13.19	17.35	15.7	19.21	18.61	14.83	18.03	17.18	13.67	18.58	15.78	15.29	17.38	21.78	20.37	17.16	17.69	15.29
NP_001099898.2	Hspa4l	heat shock 70 kDa protein 4L	0.01	0.01	0.01	0.01	0.01	0.01	0.01	0.11	0.01	0.01	0.13	0.01	0.01	0.12	0.09	0.01	0.09	0.01	0.01	0.14	0.12	0.01	0.01	0.01
NP_037215.1	Hspa5	78 kDa glucose-regulated protein precursor	460.83	437.95	381.45	473.45	316.1	451.19	306.94	251.11	295.26	347.34	419.78	324.78	351.9	371.64	342.58	500.86	347.95	368.15	277.75	264.08	278.07	410.92	241.1	332.66
NP_077327.1	Hspa8	heat shock cognate 71 kDa protein	256.74	252.63	260.51	284.68	276.58	271.58	262.69	269.72	283.45	256.79	283.11	254.51	272.38	279.04	225.54	291.48	286.36	222.97	318.55	357.41	262.82	259.14	285.34	286.53
NP_001094128.2	Hspa9	stress-70 protein, mitochondrial	70.77	78.83	57.84	97.41	73.13	70.79	75.64	56.81	79.31	75.7	82.32	60.9	71.16	74.66	66.73	63.68	68.11	61.15	60.54	36	46.37	74.48	65.83	66.32
NP_114176.4	Hspb1	heat shock protein beta-1	86.65	100.39	94.57	45.92	81.44	89.36	80.61	156.65	82.05	85.25	95.6	112.03	64.45	86.9	130.52	86.94	94.56	81	124.05	174.5	118.71	69.26	125.5	92.03
NP_620242.1	Hspb6	heat shock protein beta-6	13.79	13.35	17.17	1.12	14.06	21.66	10.35	22.85	7.57	9.64	13.49	18.51	3.47	13.61	25.04	17.44	14.65	6.48	14.63	20.32	13.52	12.68	21.55	11.73
NP_113795.1	Hspb7	heat shock protein beta-7	3.32	3.37	4.36	0.42	2.72	2.7	2.22	7.52	4.44	3.77	3.69	4.56	3.22	3.11	4.96	2.61	3.26	3.8	5.05	5.71	3.26	4.12	6.11	3.89
XP_006228312.1	Hspbp1	PREDICTED: hsp70-binding protein 1 isoform X1	0.01	0.01	0.01	0.01	0.01	0.01	0.14	0.01	0.01	0.01	0.15	0.01	0.13	0.01	0.01	0.01	0.01	0.01	0.01	0.23	0.01	0.17	0.21	0.01
XP_006244994.1	Hspd1	PREDICTED: 60 kDa heat shock protein, mitochondrial isoform X1	140.07	162.81	129.78	177.17	166.47	172.15	153.06	129.42	146.65	171.53	133.5	132.31	165.98	133.55	119.29	155.76	140.64	174.8	162.14	79.66	112.43	144.72	130.6	169.68
NP_037098.1	Hspe1	10 kDa heat shock protein, mitochondrial	135.62	153.03	129.06	173.49	139.81	138.49	210.2	144.35	138.24	208.5	179.75	206.76	143.51	137.82	108.45	127.64	179.61	125.7	167.9	110.64	144.37	145.45	166.4	214.28
XP_017449341.1	Hspg2	PREDICTED: basement membrane-specific heparan sulfate proteoglycan core protein isoform X2	11.19	10.79	9.63	7.87	11.46	9.31	9.28	11.44	10.49	14.2	10.25	11.99	8.72	8.64	9.24	10.56	11.93	9.06	12.3	13.42	12.23	12.2	12.41	11.44
NP_001011901.1	Hsph1	heat shock protein 105 kDa	2.62	2.1	2.06	2.32	2.36	3.35	2.1	3.04	2.23	3.46	2.96	2.4	1.65	1.95	0.62	2.11	3.59	1.92	2.18	3.38	2.9	2.45	1.86	2.09
XP_006229313.1	Htatip2	PREDICTED: oxidoreductase HTATIP2 isoform X2	5.76	7.53	6.72	8.95	7.13	4.22	10.28	6.2	12.41	15.83	6.51	6.01	10.86	9.71	3.64	4.59	9.81	4.64	11.35	21.9	7.84	7.58	9.5	9.9
NP_001101729.1	Htatsf1	HIV Tat-specific factor 1	0.01	0.18	0.01	0.71	0.06	0.24	0.3	0.29	0.34	0.27	0.25	0.01	0.08	0.09	0.15	0.43	0.36	0.33	0.2	0.1	0.01	0.17	0.01	0.14
XP_017451795.1	Htr2b	PREDICTED: 5-hydroxytryptamine receptor 2B isoform X1	0.01	0.01	0.01	0.01	0.01	0.01	0.01	0.01	0.3	0.01	0.01	0.01	0.68	0.01	0.01	0.01	0.01	0.01	0.01	0.01	0.01	0.01	0.01	0.26
NP_113909.1	Htra1	serine protease HTRA1 precursor	0.01	0.12	0.01	0.01	0.01	0.01	0.01	0.01	0.01	0.01	0.01	0.01	0.01	0.01	0.01	0.01	0.01	0.01	0.01	0.01	0.01	0.01	0.09	0.01
NP_001100069.1	Htra2	serine protease HTRA2, mitochondrial	0.47	0.17	0.69	1.12	0.88	0.97	0.73	0.96	0.27	1.35	0.94	0.78	2	0.56	0.83	1.53	1.66	0.89	1.44	0.01	0.01	1.06	1.05	0.17
XP_002729578.2	Hyi	PREDICTED: putative hydroxypyruvate isomerase isoform X1	2.92	0.84	1.91	1.55	2.74	2.96	0.75	2.64	0.86	1.36	3.95	0.88	1.63	2.14	1.53	4.09	3.09	2.07	0.01	0.46	0.74	1.56	2.44	2.48
XP_006243134.1	Hykk	PREDICTED: hydroxylysine kinase isoform X1	1.83	1.83	5.2	2.51	3.02	4.46	1.36	3.18	3.35	2.68	1.03	1.79	4.36	5.78	2.38	2.59	3.75	3.65	2.78	3.6	3.31	4.19	3.14	2.46
XP_006242947.1	Hyou1	PREDICTED: hypoxia up-regulated protein 1 isoform X1	29.23	27.2	25.27	29.85	21.96	29.4	16.51	13.93	17.72	18.13	21.7	14.65	19.6	20.39	17.53	30.73	20.61	19.66	11.89	16.2	15.93	22.77	12.11	18.41
NP_001292192.1	Hypk	huntingtin-interacting protein K	1.35	0.32	3.02	0.92	0.57	3.29	0.01	0.91	3.35	0.8	0.01	0.01	0.01	3.4	0.01	3.09	2.66	0.79	2.07	0.01	0.01	3.93	2.13	1.02
NP_001094010.1	Iah1	isoamyl acetate-hydrolyzing esterase 1 homolog	2.71	2.05	1.88	5.64	2.68	0.01	2.63	3.79	2.87	0.73	2.32	3.13	2.81	3.12	4.63	2.88	0.01	2.65	1.11	2.52	3.88	3.49	1.85	3.01
XP_008769755.1	Iars	PREDICTED: isoleucine--tRNA ligase, cytoplasmic isoform X1	4.34	4.02	5.58	4.73	4.56	5.11	3.39	2.83	2.75	4.2	3.12	3.62	4.29	4.58	3.8	5.76	3.32	4.03	2.72	2.84	3.14	4.07	2.28	3.03
XP_017454497.1	Iars2	PREDICTED: LOW QUALITY PROTEIN: isoleucine--tRNA ligase, mitochondrial isoform X1	2.79	3.86	2.8	2.04	3.48	3.59	3.77	1.84	3.92	4.49	2.5	3.19	3.21	2.54	2.94	3.26	2.24	3.5	2.65	0.9	1.38	1.8	2.49	3.48
NP_001102297.1	Iba57	putative transferase CAF17, mitochondrial	2.03	1.9	1.68	2.57	2.66	1.12	3.1	1.11	3.33	4.33	0.82	2.09	1.41	1.15	2.14	1.79	0.99	2.31	2.36	0.01	1.22	2.67	2.12	2.47
XP_008764691.1	Ibtk	PREDICTED: LOW QUALITY PROTEIN: inhibitor of Bruton tyrosine kinase isoform X1	0.01	0.01	0.01	0.01	0.01	0.01	0.01	0.01	0.01	0.01	0.01	0.01	0.01	0.01	0.01	0.01	0.01	0.06	0.01	0.01	0.01	0.01	0.01	0.01
XP_008760950.1	Ica1	PREDICTED: islet cell autoantigen 1 isoform X2	0.08	0.08	0.01	0.11	0.01	0.1	0.09	0.1	0.01	0.01	0.01	0.16	0.07	0.09	0.09	0.01	0.24	0.1	0.01	0.06	0.01	0.13	0.04	0.31
XP_017444320.1	Ide	PREDICTED: insulin-degrading enzyme isoform X2	2.1	1.16	1.82	2.35	1.79	1.82	1.34	1.62	1.25	1.44	1.91	1.7	1.3	2.63	1.6	2.31	2.34	1.69	2.45	2.78	3.01	1.86	1.68	2.25
XP_008765298.1	Idh1	PREDICTED: isocitrate dehydrogenase	39.02	45.89	47.61	54.1	46.46	43.03	44.49	43.13	41.58	62.85	49.41	33.19	64.01	47.85	45.24	39.51	54.09	53.04	51.09	64.94	60.52	48.24	47.06	51.22
NP_001014183.1	Idh2	isocitrate dehydrogenase	406.69	482.78	404.37	480.96	445.9	487.42	420.69	352.74	415.85	564.12	409.05	350.14	422.49	360.35	417.01	457.84	334.34	397.62	356.77	154.47	294.79	453.16	370.38	265.77
NP_446090.1	Idh3a	isocitrate dehydrogenase	60.68	69.91	61.65	81.1	61.72	71.25	94.96	63.59	57.55	74.34	56.2	86.03	60.38	34.68	54.96	75.44	75.71	55.58	67.05	36.27	62.96	66.62	70.03	57.69
NP_446033.1	Idh3B	isocitrate dehydrogenase	52.59	56.35	51.59	64.47	56.06	45.23	62.12	48.5	61.47	82.59	50.14	48.1	62.48	49.43	47.69	58.47	58.58	46.68	59.65	22.76	40.83	57.96	50.72	51.51
XP_006229614.1	Idh3g	PREDICTED: isocitrate dehydrogenase	21.62	27.92	25.89	29.03	18.35	22.94	26.48	25.94	31	28.92	20.62	15.7	21.99	23.44	17.3	34.26	28.63	24.88	16.61	15.53	25.71	21.01	17.1	30.37
NP_445991.2	Idi1	isopentenyl-diphosphate Delta-isomerase 1	3.58	5.26	7.62	10.93	5.19	5.58	7.87	8.54	7.99	6.17	5.02	3.3	5.95	6.79	4.98	6.16	11.51	9.37	6.44	10.21	9	6	6.75	8.82
NP_001009625.1	Ifi35	interferon-induced 35 kDa protein	0.01	0.01	0.36	0.48	0.27	0.27	0.58	0.01	0.01	1.18	0.01	0.01	0.01	0.32	0.38	0.01	0.54	1.1	0.26	3.66	0.01	7.12	0.01	0.69
NP_742016.2	Ifi47	interferon gamma inducible protein 47	0.01	0.87	0.37	0.01	0.38	0.61	0.29	1.63	0.47	0.79	1.15	0.84	0.09	0.53	0.97	0.01	1.15	1.22	0.46	0.78	0.3	0.14	0.48	1.31
NP_001102669.1	Ifih1	interferon-induced helicase C domain-containing protein 1	0.01	0.01	0.01	0.01	0.01	0.01	0.01	0.01	0.01	0.01	0.01	0.01	0.01	0.03	0.01	0.01	0.01	0.01	0.01	0.01	0.01	0.01	0.01	0.01
NP_001129596.1	Ifitm3	interferon-induced transmembrane protein 3	4.55	3.04	2.36	1.81	0.01	1.6	1.46	3.32	3.37	1.68	2.98	6.18	1.6	1.41	3.78	3.75	3.66	1.32	2.05	3.04	2.24	3.26	0.01	4.63
NP_113812.1	Igbp1	immunoglobulin-binding protein 1	0.06	0.19	0.11	0.21	0.14	0.24	0.2	0.15	0.17	0.01	0.46	0.39	1.03	0.09	0.14	0.23	0.18	0.06	0.09	0.2	0.22	0.11	0.13	0.14
NP_445781.2	Igfals	insulin-like growth factor-binding protein complex acid labile subunit precursor	0.01	0.14	0.14	0.01	0.15	0.01	0.17	0.18	0.13	0.01	0.19	0.01	0.12	0.14	0.11	0.09	0.14	0.19	0.11	0.48	0.21	0.01	0.01	0.12
NP_001013066.1	Igfbp7	insulin-like growth factor-binding protein 7 precursor	0.56	0.51	0.57	0.51	1.11	1.16	0.17	0.7	0.4	0.88	0.01	0.01	0.01	0.79	0.28	0.01	0.43	0.01	0.36	0.01	0.01	1.12	0.01	0.01
NP_001008765.1	Igtp	interferon gamma induced GTPase	0.01	0.01	0.01	0.01	0.01	0.01	0.01	0.01	2.53	0.01	0.01	0.01	3.22	0.01	0.01	2.64	0.01	0.01	0.01	0.01	0.01	0.01	0.01	0.01
NP_001005537.1	Ik	protein Red	0.34	0.01	0.22	0.21	0.01	0.01	0.13	0.14	0.12	0.01	0.23	0.13	0.31	0.08	0.01	0.6	0.01	0.29	0.01	0.36	0.01	0.01	0.29	0.32
XP_006241312.1	Ikbip	PREDICTED: inhibitor of nuclear factor kappa-B kinase-interacting protein isoform X1	0.05	0.01	0.01	0.19	0.22	0.05	0.05	0.04	0.01	0.01	0.26	0.07	0.09	0.2	0.01	0.17	0.09	0.01	0.08	0.01	0.05	0.25	0.01	0.01
NP_543175.1	Ikbkap	elongator complex protein 1	0.38	0.22	0.19	0.25	0.34	0.08	0.39	0.15	0.1	0.17	0.14	0.25	0.28	0.31	0.16	0.21	0.19	0.22	0.14	0.13	0.47	0.35	0.01	0.27
NP_445807.2	Ikbkb	inhibitor of nuclear factor kappa-B kinase subunit beta	0.01	0.01	0.01	0.01	0.01	0.01	0.09	0.01	0.01	0.01	0.01	0.09	0.01	0.01	0.01	0.01	0.05	0.01	0.01	0.05	0.01	0.01	0.01	0.01
XP_006229647.1	Ikbkg	PREDICTED: NF-kappa-B essential modulator isoform X6	0.01	0.01	0.25	0.01	0.01	0.01	0.01	0.01	0.01	0.17	0.26	0.34	0.01	0.01	0.01	0.01	0.01	0.01	0.01	0.35	0.01	0.61	0.01	0.01
XP_006233700.1	Il1rn	PREDICTED: interleukin-1 receptor antagonist protein isoform X2	0.64	0.01	0.52	0.7	0.01	0.01	0.34	0.65	0.01	1.36	0.55	0.71	0.74	0.36	0.43	0.51	0.64	0.96	1.42	1.41	0.9	0.01	0.61	0.73
NP_001014188.1	Il33	interleukin-33	0.01	0.01	0.01	0.01	0.01	0.01	0.26	0.01	0.01	0.01	0.01	0.01	0.34	0.01	0.01	0.01	0.01	0.01	0.01	0.3	0.35	0.01	0.01	0.01
NP_001008725.2	Il6st	interleukin-6 receptor subunit beta precursor	0.01	0.01	0.01	0.01	0.01	0.01	0.01	0.01	0.01	0.01	0.01	0.01	0.01	0.01	0.01	0.01	0.01	0.01	0.29	0.01	0.01	0.01	0.31	0.01
XP_006232686.1	Ilf2	PREDICTED: interleukin enhancer-binding factor 2 isoform X1	4.05	4.67	3.72	4	3.93	4.75	3.42	2.73	3.77	3.87	4.47	2.79	3.58	3.38	2.69	2.74	4.05	3.69	3.13	3.95	3.53	2.17	2.75	3.77
XP_008764214.1	Ilf3	PREDICTED: interleukin enhancer-binding factor 3 isoform X3	0.86	1.7	1.2	1	1.06	1.68	1.02	0.75	1.06	1.46	1.05	1.75	1.65	1.32	1.22	1.22	1.19	0.95	1.49	0.98	1.25	1.11	0.83	1.48
NP_596900.1	Ilk	integrin-linked protein kinase	14.35	17.86	28.39	10.19	20.99	16.78	9.7	27.63	14.68	22.86	22.46	32.57	15.76	15.07	21.78	23.22	20.58	12.88	16.64	36.08	33.08	14.99	23.06	13.13
XP_006241133.1	Ilvbl	PREDICTED: acetolactate synthase-like protein isoform X1	0.89	0.48	0.19	0.87	0.79	0.53	0.12	0.37	0.91	0.82	0.09	0.41	0.24	0.65	0.27	1	0.26	0.31	0.44	0.11	0.27	0.22	0.23	0.26
XP_008761205.1	Immt	PREDICTED: MICOS complex subunit Mic60 isoform X6	38.42	38.6	30.23	52.3	50.1	46.12	53.18	38.09	46.63	55.79	43.53	39.98	39.61	38.07	35.28	42.18	37	43.28	42.74	13.96	29.67	43.37	36.73	38.6
XP_006232213.1	Impa1	PREDICTED: inositol monophosphatase 1 isoform X1	8.33	12.13	8.98	15.18	12.42	12.36	10.6	13.71	14.35	5.73	8.66	7.87	14.57	16.16	8.34	12.83	16.69	7.71	10.75	17.26	12.68	13.15	15.04	15.78
XP_006254918.1	Impa2	PREDICTED: inositol monophosphatase 2 isoform X1	2.79	2.88	2.4	1.59	2.16	2.29	2.57	2.42	2.58	1.05	2.87	2.66	3.6	2.14	1.31	2.45	2.38	2.26	2.95	3.25	4.83	2.14	3.21	2.34
XP_008774114.1	Impad1	PREDICTED: inositol monophosphatase 3	1.55	1.42	0.92	1.46	1.32	0.87	0.01	0.48	1.24	0.43	0.3	0.56	1.47	0.71	0.54	1.27	0.88	0.2	0.01	0.25	0.36	1.03	0.88	0.01
XP_008761016.2	Impdh1	PREDICTED: inosine-5\'-monophosphate dehydrogenase 1 isoform X7	1.2	0.82	0.88	1.47	1.06	1.54	0.28	0.11	0.27	0.34	0.39	0.47	1.14	1.01	0.74	0.39	0.52	1.08	0.01	0.21	0.01	0.98	0.01	1.07
NP_954530.1	Impdh2	inosine-5\'-monophosphate dehydrogenase 2	1.53	1.81	1.04	2.12	2.33	1.18	1.21	0.5	1.43	1.97	1.65	0.25	1.61	1.56	1.2	1.15	2.12	1.03	1.03	1.86	3.61	1.07	1.22	1.31
NP_062001.2	Ina	alpha-internexin	0.06	0.01	0.01	0.01	0.12	0.08	0.11	0.31	0.01	0.38	0.09	0.19	0.01	0.09	0.12	0.07	0.14	0.11	0.27	0.45	0.49	0.16	0.47	0.11
XP_008765314.1	Inpp1	PREDICTED: inositol polyphosphate 1-phosphatase isoform X1	4.64	3.05	2.51	2.62	1.96	3.25	4.47	2.5	3.89	5.16	2.48	3.12	3.83	3.79	2.61	4.01	3.76	2.85	4.06	0.92	2.72	1.63	3.16	3.56
NP_112264.3	Inpp4a	type I inositol 3,4-bisphosphate 4-phosphatase	0.01	0.01	0.09	0.01	0.06	0.01	0.01	0.01	0.01	0.01	0.07	0.01	0.01	0.01	0.01	0.01	0.01	0.01	0.06	0.01	0.01	0.01	0.01	0.01
NP_001102393.1	Inpp5a	type I inositol 1,4,5-trisphosphate 5-phosphatase	0.1	0.01	0.01	0.01	0.01	0.01	0.01	0.06	0.16	0.01	0.01	0.01	0.09	0.08	0.01	0.13	0.01	0.14	0.21	0.17	0.01	0.1	0.15	0.05
XP_006233383.1	Ints12	PREDICTED: integrator complex subunit 12 isoform X2	0.08	0.09	0.08	0.07	0.01	0.05	0.06	0.1	0.01	0.07	0.01	0.09	0.06	0.01	0.01	0.07	0.05	0.05	0.01	0.09	0.01	0.1	0.01	0.06
XP_342289.2	Ints3	PREDICTED: integrator complex subunit 3 isoform X2	0.05	0.06	0.08	0.04	0.04	0.1	0.02	0.01	0.05	0.06	0.06	0.04	0.05	0.08	0.03	0.03	0.08	0.03	0.01	0.09	0.01	0.05	0.05	0.08
XP_017455112.1	Ipo4	PREDICTED: importin-4 isoform X2	0.19	0.14	0.14	0.17	0.12	0.22	0.13	0.09	0.01	0.01	0.16	0.12	0.15	0.12	0.13	0.09	0.18	0.18	0.14	0.11	0.15	0.12	0.01	0.13
XP_224534.8	Ipo5	PREDICTED: importin-5	1.61	2.38	1.77	1.87	1.34	1.68	1.85	1.3	2.29	0.55	2.37	1.28	1.67	1.28	1.35	1.11	2.5	1.5	2.03	3.11	1.94	1.4	1.78	2.64
NP_001101015.1	Ipo7	importin-7	0.97	0.65	1.18	0.56	0.78	1.38	1.22	0.36	1.5	0.72	0.64	0.53	0.09	1.34	0.69	1.56	1.09	0.75	0.8	0.61	1.78	0.59	0.61	1.12
NP_001100650.1	Ipo9	importin-9	0.01	0.01	0.13	0.16	0.16	0.01	0.01	0.01	0.01	0.01	0.01	0.01	0.41	0.01	0.08	0.01	0.01	0.01	0.68	0.24	0.22	0.01	0.13	0.01
XP_017452394.1	Iqca1	PREDICTED: IQ and AAA domain-containing protein 1 isoform X1	0.34	0.44	0.42	0.51	0.54	0.4	0.83	0.35	0.37	0.4	0.26	2.64	0.01	0.01	0.85	0.01	0.01	0.79	0.42	0.01	0.37	0.42	0.01	0.39
NP_001101959.2	Iqgap1	ras GTPase-activating-like protein IQGAP1	20.32	21.47	19.38	22.37	19.61	19.6	20.7	19.42	19.8	21.16	21.82	17.48	19.54	19.83	15.82	17.6	20.8	17.58	19.15	23.52	21.16	19.34	17.53	17.87
XP_002729048.2	Iqgap2	PREDICTED: ras GTPase-activating-like protein IQGAP2 isoform X1	18.89	13.94	14.96	19.23	17.03	17.45	15.44	11.66	15.59	19.95	13.79	13.83	18.44	15.96	13.63	20.13	15.52	14.99	13.88	10.13	15.65	23.19	14.01	15.51
XP_003751945.1	Irf2bp2	PREDICTED: interferon regulatory factor 2-binding protein 2 isoform X1	0.81	0.68	1.73	1.06	0.11	0.67	0.3	0.89	0.66	1.02	0.73	0.65	0.85	0.73	0.61	0.7	0.69	0.89	0.77	0.42	0.95	0.44	1.08	0.48
NP_001012488.1	Irf2bpl	interferon regulatory factor 2-binding protein-like	0.13	0.3	0.1	0.29	0.01	0.08	0.18	0.14	0.16	0.16	0.01	0.17	0.01	0.09	0.01	0.25	0.22	0.13	0.13	0.16	0.34	0.18	0.14	0.3
XP_006229086.1	Irf3	PREDICTED: interferon regulatory factor 3 isoform X3	0.01	0.01	0.01	0.01	0.01	0.01	0.01	0.01	0.01	0.01	0.01	0.01	0.01	0.01	0.01	0.01	0.01	0.18	0.31	0.01	0.01	0.39	0.01	0.58
NP_001102329.1	Irf6	interferon regulatory factor 6	0.01	0.01	0.22	0.22	0.45	0.26	0.4	0.5	0.31	0.21	0.25	0.01	0.19	0.18	0.01	0.33	0.21	0.36	0.2	0.27	0.01	0.16	0.01	0.01
XP_006246241.1	Irgm	PREDICTED: immunity-related GTPase family M protein isoform X2	0.01	0.26	0.01	0.01	0.3	0.01	0.64	0.59	0.01	0.01	0.32	0.01	0.01	0.01	0.01	0.01	0.01	0.22	0.01	0.01	0.01	0.01	0.01	0.01
XP_008773133.1	Irgm2	PREDICTED: immunity-related GTPase family M protein 1	0.01	0.01	0.2	0.29	0.01	0.65	0.48	0.01	0.01	0.01	0.36	0.01	0.01	0.57	0.01	0.01	0.01	0.11	0.01	0.48	0.01	0.01	0.01	0.17
NP_001129214.2	Irgq	immunity-related GTPase family Q protein	0.11	0.01	0.01	0.19	0.15	0.19	0.36	0.01	0.15	0.01	0.01	0.01	0.19	0.01	0.28	0.01	0.21	0.2	0.27	0.21	0.35	0.37	0.09	0.01
NP_001100801.1	Irx1	iroquois-class homeodomain protein IRX-1	0.01	0.01	0.01	0.01	0.01	0.01	0.01	0.01	0.01	0.01	0.01	0.01	0.01	0.01	0.09	0.01	0.01	0.01	0.01	0.01	0.01	0.01	0.01	0.01
NP_001102748.1	Isca2	iron-sulfur cluster assembly 2 homolog, mitochondrial precursor	0.33	0.35	0.15	0.01	1.43	1	0.83	0.2	0.01	0.92	1.21	0.01	1.05	0.01	0.27	1.42	0.09	0.01	0.01	0.01	0.01	0.85	0.95	0.74
NP_001099406.1	Iscu	iron-sulfur cluster assembly enzyme ISCU, mitochondrial	0.01	0.26	0.15	0.01	1.38	0.55	0.39	0.14	0.54	1.66	0.01	0.01	0.35	0.17	0.18	0.01	0.31	0.16	0.01	0.01	0.01	0.26	0.13	0.3
XP_006239625.1	Isg15	PREDICTED: ubiquitin-like protein ISG15 isoform X1	0.01	0.01	0.01	1.39	0.01	0.01	0.01	0.01	0.01	2.45	0.01	0.01	0.01	3.39	0.01	0.01	0.61	0.9	0.01	10.12	0.01	0.01	0.01	1.45
NP_001008510.1	Isg20	interferon-stimulated gene 20 kDa protein	0.01	0.01	0.01	0.22	0.01	0.01	0.01	0.01	0.01	0.01	0.01	0.01	0.01	0.01	0.01	0.01	0.15	0.01	0.01	0.01	0.01	0.01	0.01	0.14
NP_001007742.1	Isg20l2	interferon-stimulated 20 kDa exonuclease-like 2	0.01	0.01	0.01	0.01	0.01	0.01	0.01	0.01	0.01	0.02	0.01	0.01	0.01	0.01	0.01	0.01	0.01	0.01	0.01	0.01	0.01	0.01	0.01	0.01
NP_001008368.1	Isoc2b	isochorismatase domain-containing protein 2	1.97	1.71	6.31	2.96	10.58	1.8	3.68	5.96	5.82	11.3	7.16	2.03	5.68	7.09	4	4.1	2.84	8.59	0.01	0.01	2.45	1.66	0.01	7.66
XP_008770729.1	Ist1	PREDICTED: IST1 homolog isoform X2	2	2.5	1.24	1.39	1.5	2.32	2.19	2.26	1.69	2.51	1.61	1.71	1.66	1.06	1.27	2.14	1.07	1.22	3.25	2.35	3.28	2.57	1.31	3.27
NP_001013902.2	Isyna1	inositol-3-phosphate synthase 1	0.87	4.23	2.24	4.09	2.7	2.53	0.75	2.23	1.9	1.93	2.65	1.63	2.94	2.32	0.59	2.21	3.13	0.59	3.23	2.13	1.74	2.84	0.5	2.71
NP_001005887.1	Itch	E3 ubiquitin-protein ligase Itchy homolog	0.08	0.01	0.04	0.01	0.01	0.01	0.01	0.01	0.01	0.1	0.01	0.01	0.01	0.01	0.01	0.01	0.01	0.01	0.01	0.01	0.01	0.01	0.01	0.06
NP_598241.2	Itfg1	T-cell immunomodulatory protein precursor	0.01	0.18	0.01	0.39	0.09	0.01	0.01	0.01	0.01	0.01	0.01	0.31	0.01	0.01	0.26	0.18	0.76	0.22	0.14	0.2	0.3	0.21	0.16	0.57
NP_112256.1	Itga1	integrin alpha-1 precursor	3.4	1.08	2.18	0.12	2.16	2.17	1.72	3.39	1.58	1.58	2.87	4	0.45	1.65	3.46	2.37	2.65	1.23	2.42	2.21	1.97	2.19	3.74	0.91
XP_003752417.1	Itga3	PREDICTED: integrin alpha-3 isoform X2	0.13	0.01	0.45	0.01	0.14	0.14	0.01	0.01	0.01	0.22	0.01	0.01	0.01	0.17	0.15	0.01	0.01	0.18	0.01	0.01	0.23	0.01	0.34	0.01
NP_001101588.1	Itga5	integrin alpha-5	0.32	0.73	0.86	0.38	1.55	0.53	0.61	1.18	0.86	0.62	0.47	0.5	0.43	0.62	1.28	0.7	1.42	0.93	2.26	2.34	0.59	1.07	1.31	0.29
NP_446177.1	Itga6	integrin alpha-6 precursor	1.18	1.65	0.26	1.14	1.42	0.83	1.12	0.33	0.89	1.65	1.17	1.33	1.24	1.03	0.85	0.73	0.88	0.28	0.68	0.4	0.61	0.68	0.28	0.64
XP_006240862.1	Itga7	PREDICTED: integrin alpha-7 isoform X1	0.44	0.56	1.16	0.01	1.45	0.45	0.71	2.14	1	1.08	1.27	1.69	0.28	0.74	1.41	0.75	1.41	0.67	1.26	3.53	0.91	0.87	2.1	0.75
XP_008764934.2	Itga9	PREDICTED: integrin alpha-9	0.01	0.01	0.01	0.01	0.01	0.01	0.01	0.11	0.01	0.01	0.01	0.01	0.01	0.01	0.01	0.01	0.01	0.01	0.01	0.01	0.01	0.01	0.01	0.01
XP_017456512.1	Itgav	PREDICTED: integrin alpha-V isoform X2	0.19	0.22	0.59	0.53	0.49	0.81	0.53	0.61	0.97	0.94	0.55	0.23	0.35	0.49	0.45	0.53	0.6	0.63	0.25	0.54	0.53	0.14	0.43	0.41
NP_058718.2	Itgb1	integrin beta-1 precursor	10.24	6.7	10.01	5.37	6.72	9.92	5.31	8.59	8.17	7.13	10.2	9.87	6.8	8.87	9.23	10.01	10.35	7.13	8.13	8.39	7.92	7.31	12.56	7.3
NP_714942.1	Itgb3	integrin beta-3 precursor	0.13	0.09	0.01	0.11	0.14	0.06	0.11	0.06	0.12	0.09	0.22	0.14	0.06	0.06	0.11	0.12	0.18	0.17	0.08	0.09	0.08	0.1	0.1	0.19
NP_037312.1	Itgb4	integrin beta-4 precursor	1.31	0.69	0.38	1.2	0.82	0.39	0.55	0.29	0.61	0.61	0.73	0.68	0.89	0.47	0.47	0.34	0.77	0.41	0.61	0.89	0.4	0.46	0.37	0.56
XP_008769217.1	Itih1	PREDICTED: inter-alpha-trypsin inhibitor heavy chain H1 isoform X1	0.52	1.52	0.19	0.87	0.75	0.3	0.8	0.63	0.97	0.89	0.68	0.01	0.6	0.58	0.55	0.31	0.4	0.68	1.71	4.63	1.41	0.28	0.78	0.56
XP_006252715.1	Itih3	PREDICTED: inter-alpha-trypsin inhibitor heavy chain H3 isoform X5	1.81	1.58	1.83	2.52	1.91	1.8	2.19	2.34	1.91	0.8	1.87	1.1	1.78	1.68	1.78	1.57	2.47	1.76	1.97	9.14	2.75	1.58	1.99	1.78
NP_062242.2	Itih4	inter-alpha-trypsin inhibitor heavy chain H4 precursor	1.99	1.16	1.99	2.75	0.93	2.25	2.21	2.41	1.15	0.51	1.61	0.89	1.67	2.2	0.85	0.51	1.34	1.29	1.92	9.35	2.07	0.91	1.27	0.73
NP_001006964.1	Itm2b	integral membrane protein 2B	0.01	0.01	0.01	0.96	1.21	0.35	0.01	0.01	0.28	0.01	0.01	0.58	0.01	0.5	0.01	0.35	0.65	0.01	0.01	0.01	0.01	0.01	0.01	0.72
NP_001101244.1	Itpa	inosine triphosphate pyrophosphatase	8.97	9.46	12.66	9.8	8.65	7.63	9.14	8.98	10.74	17.09	15.07	8.83	8.2	9.23	8.72	16.13	10.89	8.36	11.59	12.84	10.13	6.12	8.76	9.87
NP_001178914.1	Itpk1	inositol-tetrakisphosphate 1-kinase	0.04	0.01	0.01	0.01	0.01	0.01	0.01	0.01	0.01	0.01	0.08	0.05	0.08	0.06	0.06	0.01	0.13	0.07	0.08	0.46	0.11	0.07	0.12	0.01
XP_008761400.2	Itpr1	PREDICTED: inositol 1,4,5-trisphosphate receptor type 1 isoform X12	0.01	0.01	0.01	0.01	0.02	0.01	0.01	0.03	0.01	0.01	0.01	0.05	0.01	0.01	0.01	0.02	0.01	0.1	0.01	0.02	0.01	0.01	0.01	0.01
NP_112308.1	Itpr2	inositol 1,4,5-trisphosphate receptor type 2	0.02	0.02	0.01	0.03	0.02	0.02	0.02	0.03	0.09	0.08	0.01	0.03	0.01	0.05	0.02	0.02	0.06	0.06	0.03	0.01	0.02	0.02	0.02	0.01
XP_008770932.1	Itpr3	PREDICTED: inositol 1,4,5-trisphosphate receptor type 3 isoform X1	0.83	0.57	1.23	1.29	0.71	0.65	0.82	0.52	0.77	0.56	0.56	0.92	0.75	0.74	0.48	0.97	1.03	0.76	0.58	1.1	0.79	0.76	0.37	0.42
NP_001129568.1	Itsn1	intersectin-1 isoform a	0.11	0.02	0.01	0.01	0.01	0.05	0.03	0.12	0.01	0.07	0.01	0.08	0.01	0.06	0.07	0.06	0.13	0.04	0.14	0.01	0.01	0.01	0.19	0.06
XP_017458699.1	Itsn2	PREDICTED: intersectin-2 isoform X10	0.01	0.01	0.01	0.04	0.08	0.01	0.06	0.05	0.22	0.01	0.11	0.01	0.1	0.01	0.07	0.01	0.09	0.01	0.06	0.05	0.01	0.06	0.06	0.01
NP_036724.1	Ivd	isovaleryl-CoA dehydrogenase, mitochondrial precursor	61.05	48.46	50.78	67.03	59.54	66.04	60.1	42.73	47.92	63.29	51.3	34.44	51.14	47.09	46.34	58.39	52.02	49.95	52.01	14.82	33.39	61.8	48.66	43.34
XP_006254636.1	Iws1	PREDICTED: protein IWS1 homolog isoform X5	0.01	0.01	0.01	0.01	0.01	0.01	0.01	0.08	0.01	0.01	0.08	0.01	0.01	0.15	0.01	0.01	0.01	0.06	0.01	0.01	0.01	0.01	0.01	0.01
NP_001037737.1	Jagn1	protein jagunal homolog 1	4.18	4.33	5.92	6.58	1.59	5.63	0.81	3.92	3.17	0.01	5.86	3.25	5.8	3.99	3.15	3.6	5.08	1.01	4.75	1.39	0.99	5.35	3.44	5.31
XP_006235588.1	Jph2	PREDICTED: junctophilin-2 isoform X1	0.01	0.01	0.01	0.01	0.07	0.12	0.09	0.79	0.01	0.1	0.15	0.23	0.01	0.01	0.22	0.23	0.23	0.19	0.45	0.17	0.54	0.01	0.25	0.12
XP_017453037.1	Jup	PREDICTED: junction plakoglobin isoform X1	5.77	5.76	7.13	6.96	5.17	4.39	5.21	4.52	5.15	5.88	5.91	5.62	4.98	7.03	3.12	6.19	6.23	6.43	5.61	10.91	8.94	5.02	5.37	5.45
NP_114451.2	Kalrn	kalirin	0.06	0.16	0.09	0.15	0.13	0.12	0.1	0.02	0.06	0.02	0.04	0.02	0.1	0.14	0.09	0.05	0.07	0.09	0.09	0.01	0.09	0.08	0.1	0.1
XP_017444766.1	Kank1	PREDICTED: KN motif and ankyrin repeat domain-containing protein 1 isoform X4	0.01	0.01	0.01	0.01	0.01	0.09	0.01	0.11	0.01	0.01	0.05	0.01	0.01	0.01	0.01	0.01	0.01	0.01	0.01	0.21	0.01	0.01	0.01	0.01
NP_001257342.1	Kank2	KN motif and ankyrin repeat domain-containing protein 2	4.51	4.57	5.5	1.38	4.43	5.1	4.05	8.13	4.25	5.78	4	5.4	5.04	5.53	6.83	5.22	7.28	5.22	7.88	11.68	9.67	4.29	8.03	5.83
XP_006255692.1	Kars	PREDICTED: lysine--tRNA ligase isoform X1	8.92	9.87	8.51	9.78	7.63	7.71	5.97	5.85	5.6	7.71	7.85	7.76	6.63	6.59	6.12	8.26	6.42	6.88	6.71	6.75	6.94	6.64	5.4	8.19
XP_017456625.1	Katnal2	PREDICTED: katanin p60 ATPase-containing subunit A-like 2 isoform X5	4.49	0.01	3.71	5.28	0.3	4.37	3.08	3.37	0.01	4.09	4.03	3.9	4.97	0.01	0.01	4.04	4.07	0.01	2.92	4.34	3.8	0.01	3.35	3.55
XP_006255140.1	Katnb1	PREDICTED: katanin p80 WD40 repeat-containing subunit B1 isoform X3	3.98	4.27	0.01	4.07	0.01	0.01	4.25	3.58	4.5	9.19	0.01	3.57	0.01	3.04	0.01	4.86	3.55	3.62	0.01	0.96	1.26	3.95	3.95	3.37
NP_001121664.1	Kcmf1	E3 ubiquitin-protein ligase KCMF1	0.31	0.01	0.01	0.01	0.01	0.01	0.54	0.38	0.01	0.01	0.01	0.01	0.01	0.01	0.01	0.39	0.43	0.01	0.01	0.01	0.26	0.01	0.01	0.01
XP_008766776.1	Kcne2	PREDICTED: potassium voltage-gated channel subfamily E member 2 isoform X1	1.17	3.5	1.34	5.51	3.62	3.76	4.31	1.41	2.05	2.56	2.51	2.95	0.71	0.01	0.78	4.99	4.58	1.38	3.96	0.01	0.01	0.62	1.54	3.33
NP_114462.1	Kcnq1	potassium voltage-gated channel subfamily KQT member 1	0.36	0.24	0.13	0.77	0.32	0.59	0.46	0.65	0.36	0.72	0.24	0.37	0.6	0.01	0.15	0.13	0.67	0.1	0.78	0.78	0.01	0.54	0.32	0.28
XP_006252482.1	Kctd12	PREDICTED: BTB/POZ domain-containing protein KCTD12	5.13	5.37	6.58	6.92	6.14	6.19	6.49	6.8	7	9.6	6.51	6.7	7.41	5.01	7.47	4.82	7.81	7.23	8.43	9.83	9.5	6.67	7.51	7.03
NP_942031.1	Kctd13	BTB/POZ domain-containing adapter for CUL3-mediated RhoA degradation protein 1	0.01	0.01	0.01	0.01	0.01	0.01	0.01	0.01	0.01	0.01	0.01	0.88	0.01	0.01	0.01	0.01	0.01	0.01	0.54	0.01	0.01	0.01	0.01	0.01
XP_006229857.1	Kctd14	PREDICTED: BTB/POZ domain-containing protein KCTD14	0.01	0.01	0.27	0.27	0.01	0.01	0.01	0.01	0.4	0.01	0.01	0.01	0.36	0.01	0.01	0.24	0.31	0.12	0.22	0.01	0.31	0.01	0.01	0.01
NP_001020294.3	Kdelc2	KDEL motif-containing protein 2 precursor	0.01	0.19	0.22	0.01	0.28	0.12	0.01	0.2	0.17	0.01	0.65	0.24	0.17	0.2	0.19	0.01	0.01	0.01	0.3	0.01	0.69	0.18	0.17	0.36
NP_001017385.1	Kdelr1	ER lumen protein-retaining receptor 1	2.05	1.19	3.23	7.51	5.23	4.71	4.31	4.43	1.11	4.53	1.63	1.26	1.57	4.48	1.25	1.55	3.95	3.81	5.08	0.94	1.96	1.09	3.32	1.69
XP_017450360.1	Kdelr3	PREDICTED: ER lumen protein-retaining receptor 3 isoform X1, partial	0.01	0.01	0.01	0.01	0.01	0.01	0.01	0.01	0.01	0.61	0.84	0.01	0.01	0.01	0.01	0.01	0.01	0.87	0.01	0.01	0.01	0.01	0.01	0.73
NP_001123570.1	Kdm1a	lysine-specific histone demethylase 1A	0.18	0.29	0.12	0.23	0.01	0.1	0.23	0.18	0.15	0.01	0.29	0.01	0.09	0.14	0.23	0.01	0.23	0.37	0.37	0.22	0.05	0.51	0.01	0.01
NP_001101557.1	Kera	keratocan precursor	0.01	0.01	0.01	0.01	0.01	0.01	0.01	0.01	0.01	0.01	0.01	0.01	0.01	0.01	0.01	0.01	0.01	0.01	2.05	0.01	0.01	0.01	0.01	0.01
NP_569089.1	Khdrbs1	KH domain-containing, RNA-binding, signal transduction-associated protein 1	5.89	9.06	4.55	5.49	5.28	5.35	3.93	5.64	4.05	4.2	4.59	5.38	8.5	6.93	4.53	8.12	3.27	4.97	3.94	7.87	7.12	4.43	3.78	3.04
XP_017449536.1	Khk	PREDICTED: ketohexokinase isoform X3	0.47	0.42	0.49	0.58	0.66	0.54	0.41	0.46	0.37	0.61	0.43	0.66	0.65	0.43	0.69	0.61	0.4	0.51	0.01	0.01	0.59	0.69	0.46	0.46
NP_598286.1	Khsrp	far upstream element-binding protein 2	5.96	8.35	9.21	8.31	6.43	8.16	7.24	7.68	8.38	11.65	7.3	10.35	10.69	7.97	8.54	8.18	11	10.12	9.51	10.62	5.59	10.11	7.4	9.04
XP_008768975.1	Kif13b	PREDICTED: kinesin-like protein KIF13B isoform X1	4.48	3.07	2.87	4.72	2.74	4.45	4.23	2.43	3.72	4.9	3.35	3.06	3.86	4.4	3.45	4.02	2.83	3.04	4.35	1.51	3.84	4.19	3.49	4.34
NP_665884.1	Kif1c	kinesin-like protein KIF1C	0.01	0.01	0.01	0.01	0.01	0.01	0.01	0.1	0.01	0.01	0.05	0.12	0.01	0.01	0.01	0.05	0.05	0.01	0.05	0.01	0.01	0.06	0.04	0.08
XP_008774787.1	Kif21a	PREDICTED: kinesin-like protein KIF21A isoform X6	0.11	1.34	0.65	1.4	0.87	0.78	0.83	0.01	0.12	0.07	0.84	0.99	1.26	0.99	0.01	0.18	0.77	0.07	1.23	0.86	0.95	0.08	1.88	0.07
NP_445828.1	Kif2a	kinesin-like protein KIF2A	0.18	0.07	0.19	0.17	0.09	0.09	0.08	0.17	0.14	0.01	0.1	0.01	0.22	0.08	0.01	0.12	0.1	0.17	0.1	0.08	0.01	0.11	0.12	0.05
XP_017447091.1	Kif3b	PREDICTED: kinesin-like protein KIF3B isoform X1	0.04	0.04	0.01	0.07	0.02	0.01	0.04	0.01	0.02	0.01	0.03	0.01	0.03	0.01	0.01	0.02	0.01	0.04	0.02	0.02	0.11	0.06	0.03	0.01
XP_006254067.1	Kif5b	PREDICTED: kinesin-1 heavy chain isoform X1	3.74	4.2	3.18	4.06	4.47	5.2	5.48	5.65	4.67	5.22	5.22	4.53	5.48	4.23	5.03	4.6	4.78	5.56	6.01	6.35	6.48	5.94	4.55	6.23
NP_068616.1	Kitlg	kit ligand isoform 2 precursor	0.01	0.01	0.01	4.23	0.01	0.01	2.78	0.01	0.01	0.01	0.01	0.01	0.01	2.77	0.01	2.61	0.01	0.01	0.01	0.01	2.14	0.01	0.01	0.01
NP_001075441.1	Klc1	kinesin light chain 1 isoform A	0.11	0.01	0.09	0.23	0.23	0.4	0.16	0.39	0.27	0.26	0.18	0.49	0.2	0.44	0.46	0.42	0.34	0.71	0.18	0.29	0.25	0.4	0.01	0.39
XP_017459758.1	Klc2	PREDICTED: kinesin light chain 2	0.01	0.01	0.01	0.14	0.1	0.15	0.01	0.01	0.01	0.01	0.01	0.01	0.01	0.01	0.01	0.01	0.01	0.13	0.01	0.01	0.01	0.01	0.01	0.01
XP_006244579.1	Klc4	PREDICTED: kinesin light chain 4 isoform X1	1.29	1.09	1.46	1.87	0.94	1.48	1.91	1.38	1.47	1.43	1.23	1.72	1.33	1.59	1.15	1.6	1.94	1.65	0.01	1.74	1.86	1.64	1.76	1.25
NP_001017456.1	Klhdc10	kelch domain-containing protein 10	0.01	0.09	0.01	0.01	0.01	0.11	0.01	0.01	0.08	0.11	0.01	0.01	0.01	0.01	0.01	0.07	0.01	0.01	0.01	0.01	0.01	0.09	0.01	0.06
XP_006239359.1	Klhdc7a	PREDICTED: kelch domain-containing protein 7A isoform X2	0.33	0.01	0.15	0.18	0.23	0.01	0.16	0.01	0.01	0.01	0.01	0.18	0.16	0.23	0.01	0.37	0.16	0.01	0.18	0.01	0.01	0.01	0.01	0.16
NP_113711.1	Klk1b3	kallikrein 1-related peptidase B3 precursor	0.01	0.01	0.01	2.78	2.51	0.01	0.01	0.01	0.01	0.01	0.75	0.01	0.01	0.01	1.42	0.01	0.01	0.01	0.01	0.01	0.01	0.01	0.01	0.01
NP_036828.2	Kng1	T-kininogen 1 precursor	2.74	1.2	0.9	1.37	0.99	0.94	0.99	1.02	0.22	1.08	1.75	0.39	0.44	0.54	0.75	0.23	1.42	0.65	2.46	6.44	2.61	0.92	0.33	0.44
NP_001009628.1	Kng1l1	T-kininogen 2 precursor	1.97	1.55	2.02	2.14	0.27	2.2	2.06	1.22	0.36	0.61	1.99	0.32	0.7	0.89	1.01	0.69	1.32	0.75	6.11	8.28	1.26	1.13	0.86	0.93
NP_001095888.1	Kng2	kininogen-1 isoform 2 precursor	0.01	0.01	0.01	0.01	0.01	0.01	0.01	0.01	0.01	0.01	0.24	0.01	0.01	0.01	0.01	0.01	0.01	0.01	0.01	0.01	0.52	0.01	0.01	0.01
XP_017453411.1	Kpna1	PREDICTED: importin subunit alpha-5 isoform X2	1.82	0.7	0.63	2.1	1.82	0.71	2.01	0.96	0.27	2.27	1.23	1.74	1.03	0.96	1.55	1.52	1.09	0.37	1.95	1.24	1.51	2.05	0.01	1.26
NP_445935.2	Kpna2	importin subunit alpha-1	1.51	1.15	0.95	0.72	0.69	1.12	0.45	0.55	0.55	0.41	1.05	1.02	1	0.69	0.01	0.79	1.22	0.78	0.98	1.9	1.99	1.4	0.6	1.46
NP_001014792.1	Kpna3	importin subunit alpha-4	1.52	1.04	0.66	0.98	1.3	0.7	0.63	0.58	0.01	0.01	0.96	0.71	1.11	0.99	1.62	1.02	0.99	0.01	1.24	0.92	1.24	1.41	1	1.02
NP_001014793.1	Kpna4	importin subunit alpha-3	0.32	0.48	0.01	1.12	1.01	0.28	0.3	0.86	0.29	1.95	1.29	0.35	0.22	0.25	0.54	1.13	0.2	0.23	1.14	1.63	1.17	0.61	0.31	1.4
NP_001015029.2	Kpna6	importin subunit alpha-7	0.28	0.31	0.35	0.31	0.01	0.24	0.3	0.27	0.01	0.01	0.01	0.27	0.24	0.21	0.24	0.28	0.01	0.18	0.22	0.29	0.24	0.23	0.24	0.01
NP_058759.1	Kpnb1	importin subunit beta-1	10.74	11.92	12.39	9.48	10.17	10.84	10.79	11.49	8.2	12.58	14.78	12.03	12.79	8.05	11.25	12.17	12.22	11.73	11.83	11.65	14.67	13.02	12.32	10.88
XP_008761576.1	Kras	PREDICTED: GTPase KRas isoform X2	12.18	6.25	8.49	10.76	9.32	9.64	11.61	10.56	12.04	13.28	11.18	6.76	12.01	6.4	10.79	11.15	9.84	9.76	9.47	7.52	9.93	9.37	11.07	11.24
NP_001008802.2	Krt1	keratin, type II cytoskeletal 1	53.93	63.18	9.83	0.03	0.04	43.34	56.06	0.01	66.72	35.45	0.05	0.01	74.95	0.01	0.03	0.01	0.01	0.27	0.01	71.78	0.01	0.05	0.05	0.05
XP_006247453.1	Krt10	PREDICTED: keratin, type I cytoskeletal 10 isoform X2	0.01	0.01	4.57	0.01	0.01	0.2	0.01	0.01	0.01	0.01	0.01	0.01	0.01	0.01	0.01	0.01	0.01	0.01	0.01	0.01	0.01	0.01	0.01	0.01
NP_001004021.1	Krt13	keratin, type I cytoskeletal 13	0.01	1.27	0.82	1.74	0.01	0.28	0.01	0.01	0.44	0.01	0.37	0.01	0.01	0.41	0.01	0.01	0.01	0.49	0.01	2.22	0.59	0.01	0.01	0.01
NP_997710.1	Krt17	keratin, type I cytoskeletal 17	0.01	0.01	0.01	0.01	0.01	0.01	0.13	0.24	0.01	0.01	0.22	0.01	0.2	0.01	0.01	0.01	0.01	0.01	0.24	0.43	0.01	0.17	0.01	0.01
NP_446428.1	Krt18	keratin, type I cytoskeletal 18	423.38	354.04	419.63	454.76	347.47	366.39	371	299.29	327.39	474.37	431.47	345.83	384.44	419.21	292.92	391.63	387.68	401.92	350.05	320.6	409.01	463.77	350.09	393.52
NP_955792.1	Krt19	keratin, type I cytoskeletal 19	462.53	431	408.04	506.74	369.44	273.21	494.26	511.73	471.8	413.41	558.68	540.07	611.03	571.59	390.48	414.28	633.03	433.68	639.51	1050.15	790.92	482.49	540.56	483.14
NP_775151.1	Krt20	keratin, type I cytoskeletal 20	0.01	0.01	0.01	0.01	0.01	0.01	0.01	0.01	0.2	0.01	0.58	0.25	0.01	0.4	0.01	0.01	3.67	0.39	0.01	23.19	3.87	0.01	0.01	0.01
NP_001008753.1	Krt23	keratin, type I cytoskeletal 23	0.01	0.01	0.35	0.17	0.01	0.01	0.06	0.21	0.18	0.01	0.3	0.01	0.01	0.27	0.01	0.01	0.45	0.01	0.39	2.15	0.27	0.01	0.4	0.25
XP_017459005.1	Krt7	PREDICTED: keratin, type II cytoskeletal 7	3.81	5.09	8.66	9.4	3.06	3.39	4.76	4.44	4.4	6.86	6.27	8.33	5.95	9	4.25	4.52	7.72	4.71	5.17	39.11	16.81	5.29	5.4	6.79
NP_955402.1	Krt8	keratin, type II cytoskeletal 8	1062.97	1111.84	1209.36	1205.55	889.54	907.72	1138.81	964.79	1037.92	1027.36	1238.01	1171.51	1242	1251.69	924.67	1007.98	1202.6	1163.67	1062.94	1577.62	1511.36	1120.45	1177.23	1152.75
NP_001099914.1	Krtcap2	keratinocyte-associated protein 2	13.98	14.14	11.95	13.98	13.96	18.69	11.15	8.64	10.91	10.1	0.01	8.16	8.48	10.26	9.01	14.71	10.44	10.56	6.7	5.46	5.68	13.04	5.39	13.86
XP_008768836.1	Ktn1	PREDICTED: kinectin isoform X12	0.9	1.22	1.1	1.55	1.02	1.27	2.12	0.82	1.19	0.65	1.1	1.02	1.43	1.19	0.86	0.9	0.8	1.19	1.15	0.72	0.75	0.62	0.67	1.11
XP_006252986.1	Kxd1	PREDICTED: kxDL motif-containing protein 1 isoform X2	0.01	0.01	0.01	0.01	0.01	0.01	0.01	0.01	0.01	0.01	0.01	0.7	0.62	0.64	0.01	0.01	0.01	0.01	0.01	0.01	0.01	0.01	0.01	0.01
XP_006233874.1	Kyat1	PREDICTED: kynurenine--oxoglutarate transaminase 1, mitochondrial isoform X2	12.95	12.61	11.01	16.15	13.08	8.85	4.25	4.21	12.03	11.1	10.81	9.98	5.89	6.2	9.89	13.29	7.66	7.55	5.92	1.54	11.37	6.2	6.26	10.49
NP_001015037.1	Kyat3	kynurenine--oxoglutarate transaminase 3	5.28	4.34	4.38	8.44	8.56	7.06	2.7	3.23	3.57	6.39	4.7	1.98	4.57	2.59	5.12	7.27	2.08	2.82	2.73	0.34	1.79	4.4	2.39	3.05
XP_017457630.1	L1cam	PREDICTED: neural cell adhesion molecule L1 isoform X4	0.11	0.01	0.01	0.01	0.09	0.01	0.01	0.01	0.01	0.07	0.01	0.09	0.01	0.01	0.01	0.01	0.01	0.01	0.01	0.01	0.01	0.01	0.06	0.01
NP_001101498.1	L2hgdh	L-2-hydroxyglutarate dehydrogenase, mitochondrial	3.71	3.5	3.26	3.86	4.47	6.36	4.2	2.37	3.99	4.99	1.48	3.48	3.64	1.81	1.92	4.79	2.34	2.49	4.3	0.01	1.28	1.77	2.23	2.22
NP_001032745.1	Lace1	AFG1-like ATPase	0.15	0.01	0.01	0.39	0.52	0.01	0.01	0.01	0.4	0.31	0.01	0.21	0.27	0.01	0.01	0.39	0.01	0.13	0.21	0.01	0.01	0.01	0.2	0.15
NP_001100303.1	Lactb	serine beta-lactamase-like protein LACTB, mitochondrial	0.95	1.15	0.85	1.56	2.23	1.81	1.08	1.1	0.57	2	0.64	1.29	0.61	0.69	1.42	0.39	0.92	0.77	0.87	0.01	0.89	0.91	0.94	0.69
NP_001019418.1	Lactb2	endoribonuclease LACTB2	0.57	0.43	0.01	0.47	1.33	0.54	1.6	0.01	0.5	1.67	0.8	0.29	0.52	0.01	0.01	0.71	0.32	0.15	1.62	0.01	0.35	0.62	0.53	0.44
NP_001101412.2	Lad1	ladinin-1	9.33	7.39	6.58	7.44	4.23	5.68	11.17	5.27	12.15	10.9	6.18	7.07	7.13	9.13	4.77	7.67	8.74	6.56	10.24	6.79	7.98	7.54	8.91	7.43
NP_001099815.1	Lage3	EKC/KEOPS complex subunit LAGE3	1.51	0.01	1.58	0.01	1.01	0.01	1.22	0.01	1.2	1.31	0.01	0.01	1.53	2.38	0.01	0.7	1.36	1.5	1.37	1	1.47	1.87	1.49	1.36
NP_001101707.2	Lama1	laminin subunit alpha-1 precursor	0.19	0.14	0.04	0.07	0.13	0.03	0.04	0.02	0.02	0.09	0.01	0.04	0.03	0.02	0.02	0.11	0.01	0.01	0.01	0.01	0.02	0.09	0.02	0.07
XP_017446400.1	Lama2	PREDICTED: laminin subunit alpha-2 isoform X4	0.7	0.22	0.34	0.24	0.79	0.47	0.29	0.18	0.34	0.6	0.36	0.45	0.42	0.45	0.31	1.01	0.43	0.12	0.32	0.05	0.35	1.02	0.33	0.63
XP_017456642.1	Lama3	PREDICTED: LOW QUALITY PROTEIN: laminin subunit alpha-3 isoform X1	0.04	0.01	0.05	0.12	0.03	0.01	0.01	0.01	0.01	0.03	0.01	0.03	0.04	0.02	0.01	0.02	0.14	0.12	0.01	0.01	0.01	0.01	0.01	0.11
NP_001296376.1	Lama4	laminin subunit alpha-4 precursor	1.37	1.33	2.06	0.84	1.87	2.32	1.72	3.5	2.05	2.23	2.55	2.61	1.27	1.57	3.68	2.32	2.27	1.7	3.75	5.77	5.04	2.45	4.35	2.38
NP_001178538.1	Lama5	laminin subunit alpha-5 precursor	1.47	1	1.21	0.43	1.44	1.43	1.04	1.19	1.15	1.26	1.19	1.92	0.85	0.82	1.55	1.3	1.17	0.98	1.63	1.14	1.37	1.59	1.75	1.13
XP_017458651.1	Lamb1	PREDICTED: laminin subunit beta-1 isoform X3	2.19	3.11	2.31	2.61	4.28	3.52	2.95	2.14	2.41	3.57	3.11	3.72	3.05	2.51	3.02	3.85	2.66	2.16	3.78	3.16	1.77	5.3	2.31	4.93
XP_006243771.1	Lamb2	PREDICTED: laminin subunit beta-2 isoform X1	4.02	2.97	4.37	0.89	3.72	3.46	3.79	3.04	3.18	4.58	5.08	4.71	1.64	2.05	4.65	4.23	3.4	2.47	3.4	5.12	4.63	3.49	5.85	2.99
NP_446418.1	Lamc1	laminin subunit gamma-1 precursor	12.74	9.73	10.94	5.92	13.01	12.08	10.37	12.88	9.75	13.66	12.7	13	9.24	10.33	11.37	15.52	9.78	8.79	14.74	17.43	15.4	15.01	11.77	11.51
XP_017455483.1	Lamp1	PREDICTED: lysosome-associated membrane glycoprotein 1 isoform X1	3.14	4.11	4.9	5.38	5.25	4.93	5.94	5	3.81	5.61	1.18	5.34	5.17	3.98	4.48	4.08	5.87	3.88	5.47	2.63	5.27	5.02	4.3	6.38
XP_006257548.1	Lamp2	PREDICTED: lysosome-associated membrane glycoprotein 2 isoform X1	2.34	2.1	2.04	2.67	2.07	2.31	2.13	1.96	3.1	2.15	2.12	0.87	1.91	4.14	2.39	2.37	2.12	2.33	2	0.65	1.32	2	1.95	3.7
NP_001099911.1	Lamtor2	ragulator complex protein LAMTOR2	1.19	0.74	3.23	2.92	1.76	3.01	1.98	1.94	1.22	1.2	1.48	2.94	3.03	2.37	3.35	2.71	1.35	0.01	0.66	1.27	3.18	0.93	3.52	2.76
XP_006233447.1	Lamtor3	PREDICTED: ragulator complex protein LAMTOR3 isoform X1	2.12	7.24	3.77	5.9	6.26	7.58	8.08	5.99	7.97	5.33	2.05	1.7	5.38	7.92	1.87	5.4	4.73	5.43	8.07	2.08	6.35	6.34	4.12	4.71
NP_001101800.1	Lamtor4	ragulator complex protein LAMTOR4	2.31	0.01	0.01	2.18	1.53	0.01	0.01	0.01	0.01	0.01	0.01	7.19	0.01	0.01	2.77	0.01	0.01	3.16	0.01	0.01	0.01	0.01	3.34	3.43
NP_001099932.1	Lamtor5	ragulator complex protein LAMTOR5	0.01	0.31	1.06	1.2	0.5	4.72	0.01	4.52	1.33	4.77	0.62	0.01	1.93	0.78	0.68	0.95	4.19	5.19	2.8	1.05	0.01	3.75	1.42	3.43
NP_446175.1	Lancl1	lanC-like protein 1	2.46	2.07	2.42	2.76	2.54	3.23	2.27	3.19	2.9	1.69	0.91	3.6	2.28	2.38	2.77	2.09	0.99	3.05	2.62	3.41	3.03	2.89	2.65	1.42
XP_006236643.1	Lancl2	PREDICTED: lanC-like protein 2 isoform X1	0.69	0.7	0.01	1	0.01	0.68	0.78	0.53	0.55	0.8	0.62	0.01	0.69	1.52	0.79	1.21	0.65	0.01	0.5	0.54	0.67	1.18	0.5	0.61
NP_001011910.1	Lap3	cytosol aminopeptidase	26.11	26.41	30.57	26.72	29.02	28.32	24.81	24.11	26.06	31.02	22.98	23.08	33.91	26.97	22.36	31.81	25.29	26.95	23.59	19.64	30.85	30.62	27.06	29.15
XP_017453124.1	Larp1	PREDICTED: LOW QUALITY PROTEIN: la-related protein 1 isoform X1	1.16	0.87	0.86	1.42	0.69	0.84	0.55	0.36	0.65	0.72	0.72	0.53	1.3	1.02	1.18	0.62	1.02	0.75	0.57	0.41	0.42	0.52	0.94	0.98
XP_017450859.1	Larp4	PREDICTED: la-related protein 4 isoform X1	0.37	0.4	0.67	0.48	0.69	0.64	0.3	0.28	0.22	0.01	0.39	0.31	0.52	0.93	0.67	0.93	0.39	0.35	0.59	0.01	0.36	0.35	0.23	0.27
NP_001100831.1	Larp4b	la-related protein 4B	0.04	0.16	0.13	0.47	0.12	0.2	0.11	0.09	0.01	0.01	0.27	0.27	0.19	0.13	0.17	0.16	0.24	0.16	0.22	0.22	0.01	0.16	0.12	0.23
NP_001009637.1	Lars	leucine--tRNA ligase, cytoplasmic	3.42	3.55	4.15	2.95	3.39	3.58	1.84	1.51	2	3.12	2.41	1.57	2.52	2.67	2.64	3.52	2.87	2.6	2.12	2.43	2.4	3.58	1.79	2.38
NP_116002.1	Lasp1	LIM and SH3 domain protein 1	67.54	64.52	65.43	86.62	49.22	55.98	71.4	71.84	70.54	75.44	78.62	81.19	84.08	76.42	52.21	85.13	54.12	75.36	76.78	55.23	60.26	72.78	66.97	74.05
NP_001123352.1	Lbh	protein LBH	0.01	0.01	0.01	0.01	0.01	0.01	0.01	0.93	0.01	0.01	0.01	0.01	0.01	0.01	0.01	0.01	0.01	0.55	0.01	1.08	0.01	0.01	0.01	0.01
NP_604448.1	Lbr	lamin-B receptor	1.85	2.27	2.1	2.02	2.38	2.85	1.56	2.28	2.37	2.28	2.45	1.58	2.62	1.86	2.48	1.59	1.37	3.03	2.35	0.97	1.43	2.71	0.85	2.58
XP_006230253.1	Lcmt1	PREDICTED: leucine carboxyl methyltransferase 1 isoform X1	0.62	0.01	0.01	0.01	0.53	0.34	0.22	0.51	0.01	0.01	0.01	0.47	0.55	0.37	0.43	0.01	0.58	0.01	0.54	0.22	0.45	0.01	0.01	0.8
XP_017455198.1	Lcp1	PREDICTED: plastin-2 isoform X2	23.95	29.86	25.77	33.1	26.8	21.32	25.76	22.27	24.7	23.75	25.12	21.64	28	21.11	18.21	25.14	23.26	24.33	23.86	20.03	23.03	27.14	21	23.82
XP_006252703.2	Ldb3	PREDICTED: LIM domain-binding protein 3 isoform X4	0.01	0.33	0.21	0.01	0.33	0.31	0.64	1.61	1	0.85	0.47	0.27	0.13	0.45	1.63	0.34	0.55	0.21	1.08	1.98	0.57	0.66	1.07	0.14
NP_058721.1	Ldha	L-lactate dehydrogenase A chain	202.02	225.29	201.95	236.29	210.72	226.1	278.21	242.75	307.01	302.74	243.02	247.45	224.32	228.18	220.29	219.79	288.95	179.35	337.96	244.85	300.31	241.62	274.92	209.77
NP_036727.1	Ldhb	L-lactate dehydrogenase B chain isoform Ldhb	144.52	206.83	151.62	241.95	214.11	194.42	213.79	186.54	227.26	250.23	213.98	181.04	211.85	182.34	153.35	197.94	226.45	144.87	243.74	80.47	172.81	191	236.61	201.12
XP_006255693.1	Ldhd	PREDICTED: probable D-lactate dehydrogenase, mitochondrial isoform X1	3.94	4.37	5.37	6.05	4.68	3.17	1.39	2.06	1.62	1.75	2.5	1.84	3.17	4.57	1.34	4.84	2.4	4.06	1.48	1.73	3.31	1.39	1.47	0.55
NP_786938.1	Ldlr	low-density lipoprotein receptor precursor	0.01	0.17	0.01	0.18	0.01	0.01	0.01	0.11	0.01	0.01	0.01	0.09	0.01	0.01	0.01	0.01	0.1	0.01	0.01	0.01	0.01	0.07	0.01	0.01
NP_001005884.1	Letm1	mitochondrial proton/calcium exchanger protein precursor	5.6	7.69	4.81	10.48	7.44	6.6	10.61	5.89	8.81	10.18	7.5	6.25	5.24	6.71	4.58	6.41	5.05	5.72	3.65	1.17	3.31	6.32	5.16	5.61
NP_001116253.3	Letmd1	LETM1 domain-containing protein 1	0.19	0.01	0.01	0.01	0.01	0.01	0.01	0.01	0.01	0.01	0.18	0.01	0.01	0.01	0.01	0.45	0.01	0.01	0.01	0.01	0.01	0.01	0.01	0.01
NP_063969.1	Lgals1	galectin-1	82.05	80.17	99.2	50.96	101.7	92.2	84.16	148.12	90.63	92.66	71.53	114.27	85.74	83.51	139.78	87.68	125.07	92.63	113.11	160.68	107.45	96.48	140.57	116.77
NP_598283.1	Lgals2	galectin-2	205.61	264.39	239.82	303.9	273.68	219.35	367.89	239.01	252.46	362.08	243.58	247.68	345.39	312.06	201.66	229.67	262.23	250.4	297.99	111.31	354.96	269.4	286.53	272.14
NP_114020.1	Lgals3	galectin-3	12.54	11.34	7.56	9.17	9.35	13.24	10.49	14.38	13.68	20.75	18.29	15.92	20.19	12.56	10.76	9.01	17.71	15.14	26.84	53.53	38.91	8.46	9.1	16.56
NP_620796.1	Lgals3bp	galectin-3-binding protein precursor	0.01	0.14	0.01	1.28	0.68	0.15	0.78	0.95	0.45	0.01	0.18	0.88	0.14	1.07	0.34	0.51	0.17	0.56	0.2	0.72	0.45	0.61	0.11	1.19
NP_037107.1	Lgals4	galectin-4	17.44	13.66	14.35	17.98	4.95	9.01	13.89	12.85	12.2	13.21	11.01	16.96	24.35	20.63	10.23	13.63	25.11	16.94	17.87	41.43	26.11	12.96	17.01	20.26
NP_037109.1	Lgals9	galectin-9	5.54	5.24	4.09	6.75	5.79	5.1	8.47	4.66	6.97	7.16	7.91	6.06	6.23	7.63	4.23	4.4	7.81	7	6.49	10.72	9.99	4.37	5.57	10.1
NP_001128202.1	Lgalsl	galectin-related protein	2.63	0.87	0.67	0.44	1.33	0.97	0.01	0.57	0.01	0.01	1.13	0.97	0.6	1.32	0.79	0.39	0.01	1.32	2.27	2.52	1.42	1.4	1.98	0.01
NP_071562.2	Lgmn	legumain precursor	1.53	1.67	1.62	1.31	1.73	1.77	2.53	2.02	1.72	1.76	1.97	1.75	2.08	1.57	2.08	1.3	2.16	1.81	1.14	3.59	2.34	2.14	1.57	1.76
NP_001009706.1	Lhpp	phospholysine phosphohistidine inorganic pyrophosphate phosphatase	0.01	0.01	0.33	0.01	0.01	0.5	0.01	0.01	0.01	0.78	0.01	0.01	0.01	0.01	0.01	0.01	0.01	0.48	0.24	0.3	0.01	0.01	0.01	0.01
NP_001012037.1	Lias	lipoyl synthase, mitochondrial precursor	0.01	0.01	0.01	0.01	0.23	0.01	0.01	0.01	0.01	0.01	0.01	0.01	0.01	0.01	0.01	0.01	0.26	0.01	0.01	0.01	0.01	0.01	0.01	0.01
XP_008766243.1	Lig3	PREDICTED: DNA ligase 3 isoform X3	0.06	0.01	0.01	0.01	0.01	0.01	0.01	0.1	0.01	0.33	0.22	0.01	0.01	0.01	0.04	0.01	0.3	0.26	0.01	0.12	0.01	0.01	0.01	0.04
XP_006257417.1	Lima1	PREDICTED: LIM domain and actin-binding protein 1 isoform X2	8.86	9.72	8.69	13.18	4.87	7.27	11.14	7.14	11.53	13.59	10.95	7.5	8.92	9.38	5.91	13.25	9.94	9.84	9.94	11.26	10.56	8.48	11.29	8.53
NP_001106208.1	Limd1	LIM domain-containing protein 1	0.13	0.17	0.35	0.01	0.01	0.01	0.01	0.27	0.34	0.01	0.01	0.01	0.11	0.01	0.36	0.26	0.17	0.01	0.25	0.52	0.01	0.23	0.01	0.01
XP_006256453.1	Lims1	PREDICTED: LIM and senescent cell antigen-like-containing domain protein 1 isoform X8	2.8	3.09	2.73	1.51	0.01	0.01	2.95	3.79	2.01	2.96	3.72	2.65	3.33	0.01	4.3	2.49	3.94	0.01	6.01	7.21	0.01	3.19	4.93	2.79
NP_068623.1	Lin7c	protein lin-7 homolog C	2.46	3.92	2.2	1.01	2.43	1.41	4.24	1.99	2.08	3.88	2.48	1.91	0.29	2.48	2.47	2.47	4.57	5.88	1.74	4.1	2.88	5.1	0.95	1.54
XP_006244880.1	Lipt1	PREDICTED: lipoyltransferase 1, mitochondrial isoform X3	0.01	0.01	0.01	0.24	0.01	0.01	0.01	0.01	0.01	0.01	0.01	0.01	0.01	0.01	0.01	0.01	0.01	0.01	0.01	0.01	0.01	0.01	0.01	0.01
XP_006247792.1	Llgl2	PREDICTED: lethal(2) giant larvae protein homolog 2 isoform X4	2.59	2.88	1.98	4.49	2.9	2.35	2.93	1.93	3.82	6.42	3.26	2.3	3.64	3.74	2.43	4.39	3.47	2.38	3.58	1.56	3.19	2.65	3.01	3.03
XP_017456301.1	Lman1	PREDICTED: protein ERGIC-53 isoform X1	40.25	31.86	35.23	30.53	27.63	51.88	20.43	9.73	21.1	20.18	31.75	15.14	23.55	25.74	35.02	35.74	16.86	26.34	20.63	10.31	19.99	23.64	13	26.85
NP_001108496.1	Lman2	vesicular integral-membrane protein VIP36 precursor	10.34	9.63	13.38	13.56	15.48	12.03	11.86	9.92	13.35	10.68	10.64	8.43	9.06	10.09	10.04	14.56	9.68	10.01	8.98	6.81	6.96	6.84	7.41	13.65
NP_631928.2	Lmbrd1	probable lysosomal cobalamin transporter	0.01	0.01	0.01	0.01	0.01	0.42	0.01	0.01	0.01	0.01	0.01	0.01	0.01	0.01	0.01	0.01	0.01	0.01	0.01	0.01	0.01	0.01	0.01	0.01
NP_001008562.1	Lmcd1	LIM and cysteine-rich domains protein 1	1.65	1.26	2.25	1.14	1.01	1.17	1.19	0.5	1.14	1.62	0.66	0.2	1.59	1.78	0.78	2.4	1.56	1.35	0.64	2.47	1.47	2.1	2.08	2.94
NP_001073408.1	Lmf2	lipase maturation factor 2	0.7	0.99	0.56	0.56	1.01	1.15	1.01	0.77	1.04	0.36	0.9	0.89	0.8	0.87	0.79	0.89	0.84	0.79	1.22	0.44	0.7	0.97	1.04	0.84
NP_001002016.2	Lmna	prelamin-A/C	107.36	106.91	105.97	94.75	99.67	100.51	87.84	97.62	81.21	98.51	109.36	100.72	109.93	99.07	99.3	101.87	99.25	92.59	104.6	163.09	139.98	100.06	108.35	95
NP_446357.1	Lmnb1	lamin-B1	25.93	26.23	25.01	25.84	22.3	25.01	22.9	24.72	21.64	26.39	21.42	27.89	28.39	20.59	21.93	27.88	24.34	27.09	22.78	31.05	28.81	24.11	22.75	25.97
XP_008763371.1	Lmnb2	PREDICTED: lamin-B2 isoform X1	4.25	4.25	2.8	3.89	5.94	3.6	5.35	3.91	2.82	3.59	4.19	4.76	5.32	3.33	2.46	5.29	4.04	4.64	5.22	5.36	3.53	4.8	3.37	3.68
XP_006252463.1	Lmo7	PREDICTED: LIM domain only protein 7 isoform X10	1.73	1.1	1.18	1.72	0.35	1.37	1.09	1	1.59	1.65	1	0.95	1.28	1.96	1.22	1.41	1.63	1.64	1.94	2.17	1.44	1.61	1.01	1.01
NP_001100649.1	Lmod1	leiomodin-1	4.45	5.19	6.41	0.62	4.76	5.44	6.87	8.31	5.88	5.09	7.38	10.56	4.13	4.24	12.2	6.11	6.65	6.95	10.94	17.67	11.33	6.44	13.43	6.87
XP_006234447.1	Lnp	PREDICTED: protein lunapark isoform X3	0.26	0.01	0.22	0.01	0.01	0.01	0.01	0.08	0.1	0.01	0.01	0.21	0.22	0.01	0.08	0.01	0.01	0.01	0.01	0.01	0.01	0.1	0.01	0.01
NP_598258.1	Lnpep	leucyl-cystinyl aminopeptidase isoform 2	0.16	0.01	0.24	0.16	0.07	0.01	0.12	0.36	0.19	0.11	0.01	0.13	0.01	0.01	0.08	0.13	0.18	0.01	0.24	0.09	0.01	0.32	0.01	0.06
XP_017459850.1	LOC100359498	PREDICTED: 60S ribosomal protein L35a	13.14	9.53	14.68	15.23	25.91	18.89	11.47	9.36	6.41	13.61	15.03	14.63	18.34	15.89	15.84	18.75	10.44	10.71	8.32	5.57	6.81	23.46	5.93	7.35
XP_008773113.1	LOC100359574	PREDICTED: NHP2-like protein 1	9.14	8.72	9.81	10.21	5.91	3.81	6.13	5.92	6.25	7.73	5.71	6.09	9	8.6	7.34	7.21	8.35	6.76	9.23	9.05	8.67	7.6	9.06	5.6
XP_003752724.1	LOC100359583	PREDICTED: prothymosin alpha	214.16	297.37	274.08	263.03	116.38	203.79	244.76	235.13	282.91	276.6	248.45	151.04	214.86	237.95	189.8	349.05	146.14	259.71	144.28	369.4	63.85	256.38	241.01	255.05
XP_003753964.1	LOC100360057	PREDICTED: 60S ribosomal protein L22	43.64	77.64	40.18	95.12	33.58	51.16	23.57	22.84	22.9	26.66	64.34	29.5	41.09	45.39	26.59	42.36	30.82	38.81	0.01	21.57	58.17	0.01	30.16	79.63
XP_002727980.1	LOC100360200	PREDICTED: cleavage and polyadenylation specificity factor subunit 4-like isoform X2	0.33	0.48	0.48	0.01	0.42	0.38	0.01	0.01	0.31	0.44	0.58	0.35	0.34	0.35	0.26	0.52	0.01	0.4	0.33	0.36	0.46	0.49	0.01	0.39
XP_008770350.1	LOC100360205	PREDICTED: palladin isoform X2	10.03	13.05	11.54	1.41	11.66	9.54	16.78	28.15	13.64	13.45	15.02	16.48	10.85	10.49	19.13	8.96	23.01	12.27	29.46	36.7	21.11	16	30.08	14.87
XP_003752945.1	LOC100360316	PREDICTED: non-histone chromosomal protein HMG-17	55.55	14.81	41.26	19.52	9.37	37.12	19.03	69.39	42.92	0.01	26.56	56.66	28.37	16.5	49.24	62.19	42.56	17.31	12.63	48.78	61.08	30.14	17.37	39.45
XP_003753735.1	LOC100360449	PREDICTED: 60S ribosomal protein L9	46.64	53.15	53.22	45.3	47.02	21.83	40.29	21.76	24.52	44.53	39.86	34.38	40.84	44.53	29.55	49.5	28.62	23.44	16.58	28.11	21.84	48.77	19.4	25.87
XP_017456175.1	LOC100360522	PREDICTED: 60S acidic ribosomal protein P1 isoform X2	376.71	336.28	274.72	13.17	284.02	324	5.63	171.11	238.46	338.4	5.38	233.1	294.71	333.95	293.42	347.37	273.07	399.67	228.5	184.71	137.61	342.85	4.49	295.44
XP_017459775.1	LOC100360601	PREDICTED: carbonyl reductase	2.89	3.07	4.62	3.03	2.95	2.86	2.1	1.79	1.74	1.65	3.04	1.04	2.01	1.7	1.02	3.47	2.62	2.98	2.01	1.73	4.25	1.72	3.37	2.16
XP_003750220.1	LOC100360647	PREDICTED: ubiquitin-like protein FUBI	66.28	66.37	48.98	73.98	42.91	41.5	44.4	27.3	40.94	40.92	45.47	39.05	63.46	60.63	44.24	64.27	48.29	32.06	21.71	37.01	15.83	0.01	28.71	29.36
XP_002727879.1	LOC100360679	PREDICTED: 40S ribosomal protein S18	95.13	82.25	60.93	109.35	91.28	90.28	59.06	49.24	63.16	87.71	75.25	61.28	79.76	80.8	77.38	72.62	72.36	81.24	66.34	51.24	71.57	86.81	51.39	62.47
XP_017460079.1	LOC100360750	PREDICTED: U6 snRNA-associated Sm-like protein LSm6	4.03	3.27	5.92	8.45	7.05	5.5	5.67	5.31	5.83	3.8	2.41	0.01	6.25	6.08	2.99	5.62	3.29	3.23	3.49	3.09	8.54	2.38	3.37	3.14
XP_002730018.2	LOC100360828	PREDICTED: cAMP-regulated phosphoprotein 19	6.46	8.42	2.44	0.47	0.01	2.16	7.64	6.04	3.66	9.71	7.01	7.44	4.79	5.93	0.01	5.64	4.5	1.44	7.74	8.78	3.28	6.42	1.76	4.78
XP_008769995.2	LOC100360950	PREDICTED: histone H3.1	563.58	387.33	476.19	439.12	1161.04	743.26	421.89	578.99	467.43	441.61	511.39	503.16	479.6	679.49	610.51	721.58	507.23	396.14	712.3	311.35	508.58	572.82	433	457.12
XP_006250863.1	LOC100360977	PREDICTED: peptidyl-prolyl cis-trans isomerase A	291.89	297.39	331.09	199.87	245.46	208.13	342.84	366.43	362.28	309.5	389.65	380.64	213.1	127.51	304.14	334.49	131.5	286.59	260.07	371.61	483.33	232.38	204.57	372.38
XP_008772721.1	LOC100361079	PREDICTED: 60S ribosomal protein L36-like	100.36	92.92	92.24	47.78	57.32	84.62	64.68	62.99	68.04	66.05	35.46	73.2	87.33	98.81	91.74	151.31	88.3	34.18	66.04	54.43	55.05	79.31	58.97	89.01
XP_002730282.1	LOC100361543	PREDICTED: ragulator complex protein LAMTOR1	2.93	1.03	0.96	4.89	1.78	0.71	3.81	0.92	1.63	3.49	4.96	3.23	3.27	2.03	3.01	3.44	4.12	0.01	2.45	3.64	3.1	3.29	2.78	3.99
XP_003754842.2	LOC100361756	PREDICTED: 40S ribosomal protein S26-like, partial	60.25	47.75	25.48	26.71	42.77	51.59	33.65	14.96	33.58	46.25	45.49	16.86	43.15	50.76	48.48	57.52	20.34	35.78	28.41	27.54	25.8	20.02	19.94	19.37
XP_003753440.1	LOC100361898	PREDICTED: mitochondrial intermembrane space import and assembly	0.01	1.5	0.01	2.23	0.01	2.2	1.67	2.2	2.02	2.7	0.01	1.5	0.01	1.24	0.01	3	0.47	1.46	0.01	2.6	0.01	0.01	0.01	0.01
XP_003752376.1	LOC100362027	PREDICTED: 60S ribosomal protein L30	32.94	28.14	29.56	16.13	27.69	24.79	18.72	15.08	19.96	30.46	25.73	13.86	27.89	26.9	23.4	27.01	24.5	27.52	21.36	18.37	26.56	25.76	17.68	20.88
XP_003753765.1	LOC100362149	PREDICTED: 40S ribosomal protein S20	88.81	87.63	74.41	80.38	60.29	87.02	60.89	49.38	41.25	84.9	63.35	66.76	66.25	63.25	78.4	82.24	56.72	57.96	49.87	46.52	56.84	73.58	53.62	53.19
XP_003753414.1	LOC100362342	PREDICTED: uncharacterized protein LOC100362342	0.01	0.01	3.71	4.12	0.01	0.01	2.4	4.32	3.77	0.01	2.84	3.98	4.57	0.01	4.04	3.69	0.98	0.01	1.57	1.18	2.76	0.01	2.63	4.03
XP_003753798.1	LOC100362432	PREDICTED: mitochondrial import inner membrane translocase subunit	1.45	1.84	1.15	2.53	1.03	1.45	2.28	1.49	1.61	2.85	2.86	2.97	1.48	1.43	3.26	1.53	1.82	1.51	0.01	1.01	1.38	3.21	1.36	2.88
XP_003752867.1	LOC100362548	PREDICTED: elongator complex protein 3 isoform X2	0.19	0.16	0.14	0.01	0.01	0.1	0.01	0.01	0.01	0.01	0.1	0.01	0.35	0.12	0.19	0.01	0.21	0.28	0.15	0.05	0.27	0.25	0.28	0.19
XP_002729622.2	LOC100362830	PREDICTED: 40S ribosomal protein S7	52.99	84.7	87.98	78.81	36.62	55.62	58.77	62.79	59.51	62.1	51.44	56.8	67.42	83.01	59.67	99.44	43.6	72.09	50.86	51.82	59.52	70.41	39.24	68.13
XP_008768827.1	LOC100363368	PREDICTED: ankyrin repeat domain-containing protein 26-like isoform X3	0.01	0.01	0.28	0.01	0.06	0.01	0.01	0.01	0.01	0.01	0.01	0.01	0.01	0.01	0.51	0.01	0.01	0.21	0.01	0.01	0.01	0.01	0.01	0.01
XP_003753106.1	LOC100363502	PREDICTED: cytochrome c, somatic	726.09	668.9	482.98	895.47	626.96	627.29	952.72	690.89	880.07	935.27	596.76	642.58	828.29	769.11	606.26	877.23	501.13	587.76	834.1	376.26	541.99	916.64	541.75	704.45
XP_017456968.1	LOC100364335	PREDICTED: cold shock domain-containing protein E1 isoform X2	1.23	1.4	0.99	1.66	0.67	1.43	1.07	0.63	1.09	0.67	1.19	0.94	1.02	1.04	0.7	1.33	0.75	0.83	1.18	1.12	1.37	1	0.22	0.98
XP_017450884.1	LOC100364435	PREDICTED: thymosin beta-10	60.32	89.31	75.86	54.3	50.44	73.84	92.1	131.61	92.22	117.25	73.48	65.39	75.9	74.89	43.05	83.9	98.95	108.24	63.39	161.68	25.1	92.13	78.43	103.99
XP_002727023.1	LOC100365213	PREDICTED: keratin, type II cytoskeletal 6A	0.01	0.01	0.01	0.01	0.01	0.01	0.01	0.01	0.01	0.01	0.01	0.01	0.01	0.01	0.01	0.01	0.01	0.01	0.01	0.47	0.01	0.01	0.01	0.01
XP_006243666.1	LOC100365810	PREDICTED: 40S ribosomal protein S17	117.47	94.59	108.57	107.85	82.25	158.66	79.69	101.27	112.99	125	108.62	112.6	81.6	114.58	86.63	171.37	46.13	128.16	68.84	110.13	95.87	93	85.91	110.07
XP_003749402.1	LOC100909441	PREDICTED: tubulin alpha-1C chain	274.84	301.57	312.16	294.3	238.67	306.36	278.93	329.25	277.82	324.55	277.63	310.98	270.64	268.21	307.86	322.81	263.68	263.66	286.12	418.26	344.3	280.21	253.46	320.29
XP_017452194.1	LOC100909645	PREDICTED: ankyrin repeat domain-containing protein 24-like isoform X3	0.01	0.01	0.01	0.01	0.01	0.01	0.01	0.01	0.01	0.01	0.01	0.01	0.77	0.01	0.01	0.01	0.01	0.01	0.01	0.01	0.01	0.74	0.01	0.01
XP_003752317.3	LOC100909943	PREDICTED: LOW QUALITY PROTEIN: short/branched chain specific acyl-CoA dehydrogenase, mitochondrial-like, partial	0.96	0.74	0.7	1.21	0.77	0.76	0.51	0.01	0.01	0.01	0.61	0.01	1.01	0.57	0.64	0.84	0.37	0.01	0.01	0.01	0.01	0.01	0.59	0.01
XP_003749827.1	LOC100910130	PREDICTED: protein FAM50A	0.01	0.01	0.01	0.01	0.01	0.12	0.01	0.01	0.01	0.01	0.01	1.09	0.89	0.01	0.01	0.01	0.01	0.01	0.42	0.01	0.25	0.01	0.01	0.01
XP_017447696.1	LOC100910478	PREDICTED: leucine-rich repeat-containing protein 57-like isoform X2	0.01	0.3	0.01	0.01	0.01	0.36	0.33	0.01	0.01	0.01	0.01	0.01	0.01	0.01	0.31	0.01	0.4	0.33	0.01	0.01	0.01	0.42	0.24	0.35
XP_017443660.1	LOC100910506	PREDICTED: peripheral plasma membrane protein CASK isoform X21	0.87	0.59	0.63	0.69	0.93	0.94	1.21	0.29	0.64	1.29	1.23	0.72	0.78	0.89	0.62	0.84	1.18	0.42	0.95	0.35	1.08	0.65	1.04	0.51
XP_003751202.1	LOC100910540	PREDICTED: 7SK snRNA methylphosphate capping enzyme	0.01	0.01	0.01	0.06	0.01	0.01	0.01	0.01	0.01	0.07	0.01	0.01	0.01	0.07	0.01	0.01	0.01	0.01	0.01	0.01	0.01	0.01	0.01	0.01
XP_008767000.1	LOC100910732	PREDICTED: serine/threonine-protein kinase PAK 2	7.65	6.87	6.87	7.25	5.26	6.31	6.16	6.54	5.96	6.78	6.07	4.51	7.41	6.05	5.09	7.6	6.16	6.49	6.12	5.71	6.57	7.6	4.47	5.27
XP_003754135.1	LOC100910768	PREDICTED: ubiquitin	579.12	439.21	776.88	362.3	1021.68	1328.59	659.49	644.41	971.32	785.54	597.52	617.14	623.35	442.2	467.11	873.27	713.08	821.03	317.39	1023.91	666.23	771.68	603.74	790.11
XP_008773284.1	LOC100910823	PREDICTED: derlin-2 isoform X2	3.18	4.89	6.42	6.19	3.28	4.74	4.14	4.46	2.78	0.01	0.01	0.01	0.01	2.62	3.52	7.3	3.27	3.46	0.01	3.69	0.01	0.01	0.01	2.84
XP_017458152.1	LOC100910882	PREDICTED: RNA-binding protein 39 isoform X4	3.34	3.46	3.39	3.01	3.6	3.83	3.35	3.59	3.5	6.33	4.62	3.21	5.07	3.68	3.08	4.37	4.46	5.41	3.81	4.48	3.74	4.08	3.15	3.09
[truncated: 2,408 more rows]

## Sheet: amylase 
protein IDs	GENE SYMBOL	PROTEIN DESCRIPTION	normalized iBAQ value
			control 1	control 2	control 3	control 4	control 5	control 6	model 1	model 2	model 3	model 4	model 5	model 6	XEFP Medium Dose 1	XEFP Medium Dose 2	XEFP Medium Dose 3	XEFP Medium Dose 4	XEFP Medium Dose 5	XEFP Medium Dose 6	XEFP High Dose 1	XEFP High Dose 2	XEFP High Dose 3	XEFP High Dose 4	XEFP High Dose 5	XEFP High Dose 6
NP_071529.1	Acaca	acetyl-CoA carboxylase 1	0.3	0.14	0.33	0.22	0.29	0.55	0.31	0.18	0.1	0.24	0.28	0.31	0.41	0.47	0.25	0.32	0.43	0.23	0.38	0.22	0.11	0.33	0.31	0.36
NP_037027.2	Adk	adenosine kinase	35.59	19.74	38.96	20.73	29.21	23.58	21.39	18.1	15.72	27.64	26.57	21.09	31.81	24.57	21.9	31.81	23.12	27.97	27.57	10.26	22.84	31.38	19.05	17.07
NP_001099180.2	Cad	CAD protein	0.84	0.93	0.85	1.11	0.54	0.9	0.36	0.35	0.45	0.67	1.07	0.64	0.66	0.56	0.46	0.5	0.52	0.88	0.5	0.14	0.9	0.44	0.13	0.58
XP_006238071.1	Gne	PREDICTED: bifunctional UDP-N-acetylglucosamine 2-epimerase/N-acetylmannosamine kinase isoform X3	0.01	0.25	0.01	0.01	0.01	0.01	0.01	0.01	0.35	0.01	0.01	0.01	0.01	0.01	0.01	0.11	0.01	0.01	0.21	0.01	0.27	0.01	0.01	0.01
NP_037094.1	Gss	glutathione synthetase	3.91	5.48	5	5.85	5.22	5.03	5.83	3.56	5.15	9.28	7.88	4.16	5.14	4.29	4.02	5.93	4.69	5.4	4.13	2.57	7.81	4.14	3.34	4.94
NP_037293.1	Pnlip	pancreatic triacylglycerol lipase precursor	0.01	0.01	0.01	0.01	0.01	0.01	0.01	0.01	0.01	0.01	0.01	0.01	0.01	0.01	0.01	0.01	0.01	0.01	0.01	0.01	0.81	0.01	0.01	0.01
XP_017446988.1	Pygb	PREDICTED: glycogen phosphorylase, brain form isoform X1	16.15	16.51	13.64	11.29	11.69	14	16.29	15.52	13.44	19.63	18.28	19.35	14.47	10.03	20.86	13.38	15.67	15.21	24.27	29.47	26.24	16.29	21.55	16.66
NP_071604.1	Pygl	glycogen phosphorylase, liver form	0.01	0.01	0.01	0.01	0.09	0.07	0.15	0.01	0.01	0.34	0.22	0.09	0.01	0.01	0.01	0.01	0.01	0.08	0.01	0.01	0.01	0.01	0.01	0.01
NP_036770.1	Pygm	glycogen phosphorylase, muscle form	0.68	0.64	0.57	0.01	0.44	0.32	0.34	2.51	0.27	1.02	1.01	0.75	0.2	0.08	1.04	0.66	0.75	1.01	0.64	1.75	2.22	0.18	0.38	0.74
NP_001094220.1	Suclg2	succinyl-CoA ligase	59.15	49.16	47.36	55.13	57.56	45.64	71.5	42.75	52.33	50.61	37.38	32.66	62.13	55.46	40.2	46.61	45.55	45.51	39	15.18	33.66	52.03	39.85	49.01
	Si	No Identified
	Acacb	No Identified

## Sheet: motilin
GENE SYMBOL
Mapk9	No Identified
Trh	No Identified
Hdc	No Identified
Gna15	No Identified

## Sheet: CGRP
protein IDs	GENE SYMBOL	PROTEIN DESCRIPTION	normalized iBAQ value
			control 1	control 2	control 3	control 4	control 5	control 6	model 1	model 2	model 3	model 4	model 5	model 6	XEFP Medium Dose 1	XEFP Medium Dose 2	XEFP Medium Dose 3	XEFP Medium Dose 4	XEFP Medium Dose 5	XEFP Medium Dose 6	XEFP High Dose 1	XEFP High Dose 2	XEFP High Dose 3	XEFP High Dose 4	XEFP High Dose 5	XEFP High Dose 6
NP_036870.1	Apoa1	apolipoprotein A-I preproprotein	9.24	13.9	5.69	22.22	16.83	14.84	13.47	30.39	13.63	11.41	13.06	14.98	18.14	12.44	13.98	11.85	19.81	14.01	13.27	44.27	31.15	23.5	16.65	6.43
NP_037213.1	Ptk2	focal adhesion kinase 1	0.16	0.11	0.12	0.17	0.1	0.09	0.13	0.01	0.1	0.13	0.04	0.2	0.21	0.14	0.01	0.09	0.27	0.08	0.2	0.09	0.17	0.03	0.04	0.18
	Adcy5	No Identified
	Crhr1	No Identified
	Sct	No Identified
	Hrh2	No Identified
	Cyp27a1	No Identified
	Fxyd1	No Identified
	Fgfr1	No Identified
	Tnnc1	No Identified
	Ltf	No Identified
	Ptgir	No Identified
	Cdh3	No Identified
	Cyp27b1	No Identified
	Ret	No Identified
	Avp	No Identified
	Fos	No Identified
	Ghrh	No Identified
	Mc4r	No Identified
	Ptger2	No Identified
	Ptger4	No Identified
	Trpv1	No Identified
	Htr6	No Identified
	Crhr2	No Identified
	Htr4	No Identified
	Ptk2b	No Identified
	Crh	No Identified
	Fgfr2	No Identified
	Nppa	No Identified
	Adrb1	No Identified
	Taar1	No Identified
	Adrb3	No Identified
	Htr7	No Identified
	Adrb2	No Identified
	Adora2b	No Identified
	Adora2a	No Identified
	Drd1	No Identified
	Drd5	No Identified

## Sheet: lactate
protein IDs	GENE SYMBOL	PROTEIN DESCRIPTION	normalized iBAQ value
			control 1	control 2	control 3	control 4	control 5	control 6	model 1	model 2	model 3	model 4	model 5	model 6	XEFP Medium Dose 1	XEFP Medium Dose 2	XEFP Medium Dose 3	XEFP Medium Dose 4	XEFP Medium Dose 5	XEFP Medium Dose 6	XEFP High Dose 1	XEFP High Dose 2	XEFP High Dose 3	XEFP High Dose 4	XEFP High Dose 5	XEFP High Dose 6
NP_071529.1	Acaca	acetyl-CoA carboxylase 1	0.3	0.14	0.33	0.22	0.29	0.55	0.31	0.18	0.1	0.24	0.28	0.31	0.41	0.47	0.25	0.32	0.43	0.23	0.38	0.22	0.11	0.33	0.31	0.36
NP_077374.2	Aco2	aconitate hydratase, mitochondrial precursor	204.77	220.53	174.73	277.91	228.88	213.48	269.08	175.83	237.9	222.06	197.93	207.11	242.79	194.78	198.85	221.58	200.18	181.16	201.56	63.38	157.34	220.36	220.78	203.15
XP_008770819.1	Agt	PREDICTED: angiotensinogen isoform X1	0.01	0.18	0.15	0.27	0.2	0.51	1.41	0.5	0.28	0.01	0.48	0.48	0.45	1.19	0.01	0.16	0.71	0.23	0.87	2.42	0.26	0.29	0.34	0.14
XP_006240693.1	Akt1	PREDICTED: RAC-alpha serine/threonine-protein kinase isoform X1	0.12	0.29	0.01	0.02	0.03	0.01	0.35	0.01	0.24	0.01	0.01	0.01	0.01	0.03	0.01	0.01	0.01	0.01	0.01	0.22	0.01	0.05	0.28	0.01
NP_071852.2	Aldh1a1	retinal dehydrogenase 1	88.79	111.72	85.14	106.54	95.28	78.57	120.57	60.53	105.21	154.75	66.05	70.82	119.49	109.66	71.74	91.63	137.87	76.39	100.45	90.26	119.65	79.89	132.98	100.42
XP_006249447.1	Aldh2	PREDICTED: aldehyde dehydrogenase, mitochondrial isoform X1	0.16	0.01	0.01	0.01	0.01	0.01	0.01	0.01	12.84	0.01	7.45	0.01	11.14	0.01	0.34	0.01	0.01	0.01	0.19	7.3	0.01	16.48	0.28	0.01
NP_115792.1	Aldh2	aldehyde dehydrogenase, mitochondrial precursor	182.76	181.37	243.38	224.96	221.43	200.94	179.33	218.22	188.01	243	198.72	194.96	226.08	225.98	204.53	186.47	251.41	207.63	208.12	187.47	204.9	185.64	170.95	159.3
NP_114178.1	Aldh3a1	aldehyde dehydrogenase, dimeric NADP-preferring	11.34	9.79	18.23	11.59	6.61	3.58	2.9	1.76	2.13	7.38	9.64	9.87	12.24	8.77	19.55	17.12	10.81	8.35	9.63	16.57	7.99	7.87	12.06	8.82
NP_113919.2	Aldh3a2	fatty aldehyde dehydrogenase	26.52	27.51	28.16	22.93	12.61	18.48	23.38	19.31	20.99	27.57	20.8	17.57	21.28	27.52	21.34	20.23	22.95	21.96	26.5	16.77	21.45	26.88	30	22.08
NP_074042.1	Aldh5a1	succinate-semialdehyde dehydrogenase, mitochondrial precursor	0.85	0.86	0.65	1.68	2.52	1.27	1.65	0.72	1.63	1.78	0.01	1.43	1.1	0.92	1.19	1.59	1.53	0.86	1.01	0.01	0.34	0.73	0.28	1.28
NP_001258034.1	Aldh7a1	alpha-aminoadipic semialdehyde dehydrogenase	33.88	39.53	45.7	47.03	38.35	43.37	34.72	18.27	26.49	38.2	26.2	27.75	27.98	35.24	29.79	36.55	28.75	31.32	25.96	10.55	18.39	32.85	25.44	29.32
NP_071609.2	Aldh9a1	4-trimethylaminobutyraldehyde dehydrogenase	29.31	30.62	27	22.82	24.69	29.26	27.18	21.35	26.91	28.99	22.15	27.46	27.83	26.36	21.35	29.31	25.46	25.89	33.06	15.56	23.54	22.06	27.59	27.23
NP_036628.2	Aldob	fructose-bisphosphate aldolase B	93.09	107.33	84.67	135.18	123.06	101.84	120.03	69.74	105.68	164.85	98.07	79.63	118.28	105.97	90.74	109.54	94.88	81.32	104.55	14.4	66.18	117.7	116.49	78.81
NP_036629.1	Aldoc	fructose-bisphosphate aldolase C	0.42	0.61	0.67	0.01	0.68	0.5	0.01	0.74	0.01	0.91	0.74	0.22	0.08	0.4	0.61	0.45	0.43	0.31	0.74	1.31	0.94	0.55	1.01	0.39
XP_006251975.1	Apex1	PREDICTED: DNA-(apurinic or apyrimidinic site) lyase isoform X1	7.8	8.05	10.35	6.09	8.29	8.76	8.23	7.24	5.19	10.62	10.55	7.32	9.45	6.21	7.5	6.06	7.93	8.22	6.98	7.88	9.01	8.91	7.18	7.2
XP_006237923.1	Asph	PREDICTED: aspartyl/asparaginyl beta-hydroxylase isoform X6	1.52	0.63	0.28	1.85	0.53	1.64	0.36	0.78	1.53	1.54	1.1	1.07	0.22	0.18	0.74	0.8	0.26	0.91	0.75	0.97	0.49	0.56	0.17	1.33
XP_006233973.1	Ass1	PREDICTED: argininosuccinate synthase isoform X1	3.84	3.53	2.96	2.87	2.12	2.01	0.89	1.1	1.8	3.4	4.42	3.01	2.95	1.23	1.01	3.1	1.83	3.48	3.35	4.7	5.54	3.77	3.44	1.96
NP_058755.2	Bax	apoptosis regulator BAX	0.91	0.86	0.7	0.01	0.67	0.01	0.01	2.9	0.01	1.57	1.06	1.61	2.18	0.74	2.24	0.97	1.03	1.61	3.04	2.7	0.95	1.67	1.1	1.63
NP_062140.1	Bckdhb	2-oxoisovalerate dehydrogenase subunit beta, mitochondrial precursor	16.64	32.46	25.84	21.58	28.83	30.19	34.05	27.93	32.88	31.17	29.93	24.57	25.16	32.09	18.5	16.61	24.6	28.83	21.75	3.87	17.06	28.3	14.64	28.61
NP_001099180.2	Cad	CAD protein	0.84	0.93	0.85	1.11	0.54	0.9	0.36	0.35	0.45	0.67	1.07	0.64	0.66	0.56	0.46	0.5	0.52	0.88	0.5	0.14	0.9	0.44	0.13	0.58
NP_036652.1	Cat	catalase	8.26	9.97	9.12	10.31	9.34	7.84	16.01	7.24	11.07	15.88	7.83	6.23	10.45	12.72	8.29	7.45	9.9	6.68	11.18	6.26	11.64	13.04	9.23	11.76
NP_446038.1	Cox5b	cytochrome c oxidase subunit 5B, mitochondrial precursor	155.34	175.31	70.24	186.8	203.25	174.97	227.08	120.95	245.84	95.44	53.65	101.65	126.92	168.61	165.05	150.23	118.9	187.62	186.44	72.24	95.61	132.21	175.81	195.75
NP_001128177.1	Cox7c	cytochrome c oxidase subunit 7C, mitochondrial	30.72	36.72	24.99	36.25	15.04	22.92	32.57	23.49	29.46	49.2	0.01	36.94	39.11	26.71	28.09	30.55	39.82	31.05	30.42	10.52	24.61	30.22	23.91	29.79
XP_006245131.1	Creb1	PREDICTED: cyclic AMP-responsive element-binding protein 1 isoform X6	1.83	3.11	2.27	1.12	0.89	0.75	1.98	0.01	0.01	0.73	4.33	0.01	0.86	3.04	0.01	1.74	2.42	1.11	0.87	0.78	0.01	0.84	1.7	0.01
XP_006233582.1	Cryz	PREDICTED: quinone oxidoreductase isoform X1	0.87	0.52	1.19	0.49	0.25	0.19	0.55	0.01	0.97	0.01	0.01	0.22	0.53	0.28	0.67	1.34	0.01	0.68	0.25	0.42	0.01	0.01	0.58	0.46
NP_001100396.1	D2hgdh	D-2-hydroxyglutarate dehydrogenase, mitochondrial	0.93	3.66	0.01	2.08	0.01	2.05	1.69	2.36	2.74	2.91	1.75	1.94	2.38	1.79	1.66	1.61	1.17	0.49	1.41	0.01	1.91	1.57	1.61	0.01
NP_445764.1	Dbt	lipoamide acyltransferase component of branched-chain alpha-keto acid dehydrogenase complex, mitochondrial	41.01	40.4	32.02	49.73	45.56	35.48	49.87	25.51	38.04	52	36.15	33.47	35.27	29.38	28	35.89	34.69	31.59	34.19	5.94	23.2	37.06	33.92	30.13
XP_003754006.1	Dera	PREDICTED: putative deoxyribose-phosphate aldolase	1.23	1.57	1.07	1.26	1.55	1.32	1.46	1.25	2.29	1.16	0.8	1.2	0.61	1.12	1.7	0.01	1.24	2.23	1.23	1.68	1.68	1.87	1.84	2.22
NP_001020891.1	Dhtkd1	probable 2-oxoglutarate dehydrogenase E1 component DHKTD1, mitochondrial	2.84	3.76	1.94	3.71	1.48	3.54	5.75	2.99	6.54	4.09	1.86	2.33	5.24	5.73	4.63	5.01	3	3	2.44	0.49	2.83	4.94	3.42	5.42
XP_008762812.1	Dld	PREDICTED: dihydrolipoyl dehydrogenase, mitochondrial isoform X1	105.23	93.84	92.45	131.59	108.78	87.38	123.15	94.58	115.22	124.13	101.94	108.1	98.39	82.88	93.63	99.62	81.11	89.47	93.33	31.69	61.97	111.13	73.73	103.73
NP_001006982.2	Dlst	dihydrolipoyllysine-residue succinyltransferase component of 2-oxoglutarate dehydrogenase complex, mitochondrial	42.12	37.44	37.24	41.27	52.44	45.02	57.08	39.05	47.98	37.84	41.17	39.07	43.15	39.09	23.37	43.54	37.36	38.62	44.1	15.18	21.81	41.09	33.67	41.09
XP_006238161.1	Dnaja1	PREDICTED: dnaJ homolog subfamily A member 1 isoform X1	2.92	3.43	1.68	4.36	0.91	2.18	1.66	3.46	2.61	2.07	3.62	1.37	2.99	3.18	1.09	2.14	1.67	2.51	2.07	1.81	2.79	2.33	1.46	2.21
XP_006245879.1	Dnaja3	PREDICTED: dnaJ homolog subfamily A member 3, mitochondrial isoform X1	1.86	2.87	2.41	3.1	1.15	2.57	2.32	1.49	2.07	2.98	1.81	0.58	1.58	1.52	1.62	1.6	1.18	1.16	0.96	0.01	0.69	1.99	1.24	1.69
NP_942037.2	Etfdh	electron transfer flavoprotein-ubiquinone oxidoreductase, mitochondrial precursor	17.08	17.36	13.28	23.39	18.96	18.81	21.39	11.51	16.41	21.21	13.41	13.39	16.84	14.78	14.51	19.73	14.28	14.31	15.4	3.55	11.49	18.62	15.06	14.59
NP_001099704.1	Ethe1	persulfide dioxygenase ETHE1, mitochondrial	8.86	16.45	16.59	18.59	11.73	13.88	13.35	18.88	17.37	16.88	19.63	17.69	18.51	19.33	9.97	15.56	12.36	11.84	14.01	32.57	21.72	12	18.53	14.23
NP_062230.1	Ezr	ezrin	171.51	164.83	143.74	164.26	155.29	140.7	177.71	146.35	198.11	222.8	174.14	172.46	189.46	166.13	130.51	184.46	179.14	144.07	211.27	114.84	198.46	195.76	197.14	161.08
NP_001101904.1	Fech	ferrochelatase, mitochondrial	0.01	0.23	0.01	0.01	0.01	0.01	0.01	0.01	0.01	0.25	0.44	0.01	0.01	0.01	0.01	0.01	0.01	0.25	0.01	0.01	0.01	0.01	0.24	0.01
XP_008757778.1	Furin	PREDICTED: furin isoform X1	0.2	0.38	2.74	2.06	2.26	1.84	0.68	0.55	1.14	1.03	0.74	0.45	1.12	1.71	1.56	2.02	0.54	2.35	0.01	0.01	0.01	2.54	0.5	2.09
XP_017446596.1	Gba	PREDICTED: glucosylceramidase isoform X1	0.01	0.7	0.25	0.64	0.22	0.27	0.63	0.28	0.46	0.88	0.01	0.01	0.3	0.64	0.26	0.57	0.27	0.31	0.79	0.28	0.79	0.82	0.34	0.29
XP_006238071.1	Gne	PREDICTED: bifunctional UDP-N-acetylglucosamine 2-epimerase/N-acetylmannosamine kinase isoform X3	0.01	0.25	0.01	0.01	0.01	0.01	0.01	0.01	0.35	0.01	0.01	0.01	0.01	0.01	0.01	0.11	0.01	0.01	0.21	0.01	0.27	0.01	0.01	0.01
NP_036703.2	Got1	aspartate aminotransferase, cytoplasmic	138.26	107.66	104.19	188.04	146.82	111.02	179.55	119.4	166.68	252.39	110.96	126.82	144.91	149.79	109.73	179.18	152.02	117.67	159.78	46.27	121.93	174	177.47	136.24
NP_037309.1	Got2	aspartate aminotransferase, mitochondrial	60.3	64.42	65.73	84.93	70.2	61.93	77.78	67.96	73.53	100.3	71.66	60.9	77.77	58.47	55.72	60.5	69.21	62.35	71.61	31.46	46.25	69.12	54.72	73.7
NP_997475.1	Gpi	glucose-6-phosphate isomerase	71.08	96.22	72.22	77.03	87.27	77.31	92.98	74.69	71.97	71.81	87.9	65.27	86.62	78.81	75.8	74.33	82.31	75.4	82.01	83.89	109.35	83.26	71.05	67.13
NP_112301.1	Gpt	alanine aminotransferase 1	24.77	29.83	27.24	35.96	34.62	26.39	34.72	32.85	46.39	38.81	35	25.72	30.89	42.41	23.68	32.35	22.34	27.79	34.76	13.22	38.13	30.76	28.65	28.01
NP_059040.1	Gsk3a	glycogen synthase kinase-3 alpha	0.27	0.38	0.01	0.14	0.28	0.38	0.37	0.01	0.28	0.01	0.32	0.01	0.01	0.35	0.36	0.3	0.4	0.35	0.01	0.33	0.46	0.01	0.58	0.01
NP_001020580.1	Hdac1	histone deacetylase 1	2.51	2.17	2.05	2.35	1.36	0.01	1.05	1.5	1.78	0.35	1.21	3.13	2.46	3.83	2.07	0.01	3.82	2.53	2.17	4.12	2.56	2.8	3.44	2.85
NP_445899.1	Hdac2	histone deacetylase 2	1.47	1.65	1.14	0.56	0.58	1.6	0.41	1.18	1.22	1.19	1.5	0.75	0.97	0.38	0.82	0.41	1.12	0.86	0.83	2.12	0.01	0.78	1.05	1.18
NP_036712.1	Hmox1	heme oxygenase 1	0.01	0.01	0.01	0.59	0.01	0.01	0.01	0.01	0.01	0.01	0.01	0.01	0.01	0.01	0.01	0.01	0.01	0.01	0.01	0.01	0.01	0.01	0.01	0.01
NP_001004082.3	Hsp90ab1	heat shock protein HSP 90-beta	135.98	157.31	136.48	181.63	117.06	130.49	150.8	134.43	154.69	135.84	152.64	166.98	154.2	155.55	127.6	149.43	157.36	125.53	133.67	206.11	209.84	133.33	143.55	150.97
NP_037215.1	Hspa5	78 kDa glucose-regulated protein precursor	460.83	437.95	381.45	473.45	316.1	451.19	306.94	251.11	295.26	347.34	419.78	324.78	351.9	371.64	342.58	500.86	347.95	368.15	277.75	264.08	278.07	410.92	241.1	332.66
NP_077327.1	Hspa8	heat shock cognate 71 kDa protein	256.74	252.63	260.51	284.68	276.58	271.58	262.69	269.72	283.45	256.79	283.11	254.51	272.38	279.04	225.54	291.48	286.36	222.97	318.55	357.41	262.82	259.14	285.34	286.53
NP_954530.1	Impdh2	inosine-5\'-monophosphate dehydrogenase 2	1.53	1.81	1.04	2.12	2.33	1.18	1.21	0.5	1.43	1.97	1.65	0.25	1.61	1.56	1.2	1.15	2.12	1.03	1.03	1.86	3.61	1.07	1.22	1.31
XP_017456512.1	Itgav	PREDICTED: integrin alpha-V isoform X2	0.19	0.22	0.59	0.53	0.49	0.81	0.53	0.61	0.97	0.94	0.55	0.23	0.35	0.49	0.45	0.53	0.6	0.63	0.25	0.54	0.53	0.14	0.43	0.41
NP_714942.1	Itgb3	integrin beta-3 precursor	0.13	0.09	0.01	0.11	0.14	0.06	0.11	0.06	0.12	0.09	0.22	0.14	0.06	0.06	0.11	0.12	0.18	0.17	0.08	0.09	0.08	0.1	0.1	0.19
XP_017453037.1	Jup	PREDICTED: junction plakoglobin isoform X1	5.77	5.76	7.13	6.96	5.17	4.39	5.21	4.52	5.15	5.88	5.91	5.62	4.98	7.03	3.12	6.19	6.23	6.43	5.61	10.91	8.94	5.02	5.37	5.45
NP_058721.1	Ldha	L-lactate dehydrogenase A chain	202.02	225.29	201.95	236.29	210.72	226.1	278.21	242.75	307.01	302.74	243.02	247.45	224.32	228.18	220.29	219.79	288.95	179.35	337.96	244.85	300.31	241.62	274.92	209.77
NP_036727.1	Ldhb	L-lactate dehydrogenase B chain isoform Ldhb	144.52	206.83	151.62	241.95	214.11	194.42	213.79	186.54	227.26	250.23	213.98	181.04	211.85	182.34	153.35	197.94	226.45	144.87	243.74	80.47	172.81	191	236.61	201.12
NP_114020.1	Lgals3	galectin-3	12.54	11.34	7.56	9.17	9.35	13.24	10.49	14.38	13.68	20.75	18.29	15.92	20.19	12.56	10.76	9.01	17.71	15.14	26.84	53.53	38.91	8.46	9.1	16.56
XP_008767070.1	Mapk1	PREDICTED: mitogen-activated protein kinase 1 isoform X1	7.36	7.54	7.76	6.15	6.89	8.04	6.62	6.87	7.42	9.02	6.33	6.94	6.48	8.06	7.92	9.44	7.34	8.37	6.07	10.17	9.33	3.25	6.54	6.36
NP_599178.1	Mat2a	S-adenosylmethionine synthase isoform type-2	3.54	2.98	4.79	4.98	1.62	5.18	3.75	1.07	1.78	3.86	4.71	1.21	4.81	6.6	4.62	3.92	1.37	3.53	4.06	5.84	9.29	3.69	3.83	5.71
NP_001012177.1	Mccc2	methylcrotonoyl-CoA carboxylase beta chain, mitochondrial	41.63	44.27	51.5	52.67	43.81	51.57	53.27	32.14	47.34	70.98	40.49	38.93	55.47	41.55	39.49	54.53	41.73	38.57	44.03	11.43	28.6	51.13	42.93	45.96
NP_001101932.2	Mthfd1l	monofunctional C1-tetrahydrofolate synthase, mitochondrial	0.01	0.01	0.04	0.01	0.09	0.09	0.01	0.01	0.09	0.01	0.07	0.01	0.08	0.08	0.09	0.01	0.13	0.11	0.01	0.01	0.01	0.09	0.01	0.11
NP_063971.1	Mtor	serine/threonine-protein kinase mTOR	0.08	0.1	0.08	0.03	0.01	0.13	0.05	0.1	0.03	0.04	0.06	0.16	0.11	0.14	0.05	0.15	0.06	0.05	0.12	0.03	0.1	0.09	0.04	0.09
XP_006251253.1	Nf2	PREDICTED: merlin isoform X2	0.01	3.02	0.01	0.01	0.01	0.01	0.01	0.01	3.55	0.01	0.01	0.01	0.01	0.01	0.01	0.01	0.01	0.01	1.28	0.01	0.01	2.33	1.96	0.01
XP_006233422.1	Nfkb1	PREDICTED: nuclear factor NF-kappa-B p105 subunit isoform X2	0.01	0.01	0.01	0.17	0.01	0.01	0.01	0.15	0.01	0.3	0.21	0.18	0.01	0.26	0.1	0.01	0.01	0.01	0.01	0.09	0.15	0.01	0.07	0.01
XP_017453746.1	Nos1	PREDICTED: nitric oxide synthase, brain isoform X2	0.04	0.01	0.1	0.01	0.01	0.03	0.03	0.04	0.01	0.04	0.11	0.01	0.03	0.01	0.01	0.01	0.04	0.05	0.09	0.01	0.01	0.01	0.01	0.01
NP_037130.2	P4hb	protein disulfide-isomerase precursor	180.43	216.85	215.7	198.71	202	238.67	72.35	157.54	168.72	164.85	189.98	168.13	179.38	197.74	159.24	222.51	175.91	201.48	162.71	171.99	107.87	98.77	163.84	197.97
NP_476484.1	Park7	protein DJ-1 isoform 2	60.3	99.93	84.59	70.59	92.19	106.61	58.71	51	67.04	108.64	85.09	91.37	69.37	56.71	88.84	67.53	66.14	96.58	86.03	84.54	89.04	61.64	64.84	77.77
XP_006230756.1	Pc	PREDICTED: pyruvate carboxylase, mitochondrial isoform X3	23.21	25.64	29.12	34.19	21.99	25.6	29.3	16.4	29.41	48.03	22.04	25.41	25.85	26.93	19.43	30.28	17	18.74	24.27	6.39	12.53	21.21	18.32	25.31
NP_058726.2	Pccb	propionyl-CoA carboxylase beta chain, mitochondrial precursor	42.58	36.53	29.15	43.17	32.16	29.57	32.8	20.2	31.36	52.19	30.53	29.09	30.23	23.66	30.47	26.71	23.73	24.49	26.64	8.55	18.46	23.37	23.9	29.18
XP_006249770.1	Pfkfb2	PREDICTED: 6-phosphofructo-2-kinase/fructose-2,6-bisphosphatase 2 isoform X1	0.01	0.34	0.92	0.38	0.22	0.46	0.74	0.13	0.06	0.32	0.17	0.8	0.76	0.19	1.13	1.56	1.69	0.36	0.51	0.01	1.07	0.37	0.58	0.38
NP_037322.1	Pfkl	ATP-dependent 6-phosphofructokinase, liver type	3.34	2.57	3.86	4.34	2.47	2.22	4.17	4.96	2.8	4.73	3.12	3.85	2.28	2.63	2.99	5.13	3.71	2.89	5.91	5.23	5.98	2.93	3.06	3.24
XP_017446138.1	Pik3r1	PREDICTED: phosphatidylinositol 3-kinase regulatory subunit alpha isoform X1	0.01	0.01	0.01	0.09	0.01	0.07	0.01	0.01	0.01	0.01	0.01	0.01	0.01	0.01	0.01	0.01	0.01	0.01	0.01	0.01	0.01	0.09	0.16	0.01
NP_001128225.1	Pnkd	probable hydrolase PNKD isoform 3	1.03	1.75	0.72	2.22	1.3	0.64	0.7	0.66	0.74	0.01	0.7	1.02	1.42	1.37	0.86	1.04	1.47	0.72	0.83	0.01	0.85	0.86	0.65	0.58
NP_062015.2	Prkaa1	5\'-AMP-activated protein kinase catalytic subunit alpha-1	0.51	0.68	0.26	0.84	1.03	0.37	0.82	0.94	0.62	1.17	0.92	0.85	0.47	0.35	0.43	0.33	1.4	0.13	1.36	2.19	0.47	0.4	0.75	0.64
[truncated: 137 more rows]

## Sheet: gastrin
protein IDs	GENE SYMBOL	PROTEIN DESCRIPTION	normalized iBAQ value
[truncated: 73 more rows]

## Sheet: NOS
protein IDs	GENE SYMBOL	PROTEIN DESCRIPTION	normalized iBAQ value
[truncated: 181 more rows]

[truncated: 4 more sheets: SS, VIP, IFN-γ, IL-4]
